# Supplementary material for: Genome-Wide SNP Discovery and Mapping QTLs for Seed Iron and Zinc Concentrations in Chickpea (Cicer arietinum L.)
Source: Front Nutr. 2020 Oct 15;7:559120. doi: 10.3389/fnut.2020.559120 (PMC7588353; doi:10.3389/fnut.2020.559120)
Supplement: Supplementary file 1 [file Table_1.xlsx]

## Sheet: Sheet1
Supplementary Table 1: Genotyping data of 839 mapped SNP markers on the genetic map constucted based on F2 population derived from MNK-1 × Annigeri 1
Marker name	Linkage group	Genetic postion (cM)	MNK-1×Annigeri-1_001	MNK-1×Annigeri-1_002	MNK-1×Annigeri-1_003	MNK-1×Annigeri-1_004	MNK-1×Annigeri-1_005	MNK-1×Annigeri-1_006	MNK-1×Annigeri-1_007	MNK-1×Annigeri-1_008	MNK-1×Annigeri-1_009	MNK-1×Annigeri-1_010	MNK-1×Annigeri-1_011	MNK-1×Annigeri-1_012	MNK-1×Annigeri-1_013	MNK-1×Annigeri-1_014	MNK-1×Annigeri-1_015	MNK-1×Annigeri-1_016	MNK-1×Annigeri-1_017	MNK-1×Annigeri-1_018	MNK-1×Annigeri-1_019	MNK-1×Annigeri-1_020	MNK-1×Annigeri-1_021	MNK-1×Annigeri-1_022	MNK-1×Annigeri-1_023	MNK-1×Annigeri-1_024	MNK-1×Annigeri-1_025	MNK-1×Annigeri-1_026	MNK-1×Annigeri-1_027	MNK-1×Annigeri-1_028	MNK-1×Annigeri-1_029	MNK-1×Annigeri-1_030	MNK-1×Annigeri-1_031	MNK-1×Annigeri-1_032	MNK-1×Annigeri-1_033	MNK-1×Annigeri-1_034	MNK-1×Annigeri-1_035	MNK-1×Annigeri-1_036	MNK-1×Annigeri-1_037	MNK-1×Annigeri-1_038	MNK-1×Annigeri-1_039	MNK-1×Annigeri-1_040	MNK-1×Annigeri-1_041	MNK-1×Annigeri-1_042	MNK-1×Annigeri-1_043	MNK-1×Annigeri-1_044	MNK-1×Annigeri-1_045	MNK-1×Annigeri-1_046	MNK-1×Annigeri-1_047
SCA1_3001141	CaLG01	0	b	b	h	b	h	b	a	b	b	h	b	b	b	b	b	a	h	b	b	b	h	a	a	h	b	b	h	-	b	h	h	a	b	a	b	h	b	b	a	-	a	h	b	b	h	h	h
SCA1_3051969	CaLG01	5.17	b	b	h	b	h	b	a	b	b	h	b	b	b	b	b	a	h	a	b	b	h	a	-	h	b	a	h	b	b	h	h	a	a	b	b	h	-	h	a	a	a	h	b	b	h	h	h
SCA1_34272024	CaLG01	12.896	b	h	a	b	b	a	a	b	-	a	h	a	a	b	b	b	b	b	b	a	b	-	b	a	a	b	-	-	h	h	-	h	-	-	b	b	b	-	a	b	-	b	a	-	b	b	h
SCA1_2892192	CaLG01	14.956	b	b	h	b	h	b	a	h	h	h	b	a	b	b	b	a	h	a	b	a	h	a	a	h	h	h	h	b	a	h	h	a	b	b	b	h	-	b	a	a	a	h	b	b	h	h	h
SCA1_41029732	CaLG01	18.041	b	h	a	h	b	h	a	b	h	h	h	a	a	b	h	b	b	h	b	h	b	a	h	h	h	a	a	a	h	b	a	b	a	b	h	h	b	a	a	b	h	b	a	a	b	b	h
SCA1_2786728	CaLG01	25.155	-	a	h	-	-	h	-	a	h	b	a	b	b	a	a	a	b	a	b	a	b	-	a	b	-	b	b	b	-	-	b	a	b	b	a	b	-	-	a	-	a	-	b	a	-	-	b
SCA1_19787169	CaLG01	29.294	b	h	a	h	b	h	a	b	h	h	h	a	a	b	h	b	b	a	b	h	b	a	-	h	a	-	a	a	h	-	a	h	a	b	h	h	-	-	a	b	h	b	a	a	b	b	h
SCA1_3141059	CaLG01	34.497	a	h	b	h	b	a	a	h	a	b	h	b	h	h	h	a	b	h	a	b	b	a	-	b	h	b	b	-	h	b	-	a	h	b	h	b	h	-	a	-	a	b	a	-	b	b	b
SCA1_2791561	CaLG01	35.686	-	a	b	a	b	h	a	-	-	b	a	a	b	a	-	-	b	h	a	h	b	a	-	-	h	a	-	a	h	b	-	-	-	a	-	-	b	a	a	a	a	b	a	b	-	b	b
SCA1_19572408	CaLG01	35.729	b	h	a	h	b	h	a	b	h	h	h	a	a	h	h	b	b	h	b	h	b	a	h	h	h	a	a	a	h	b	a	h	a	b	h	h	b	a	a	b	h	b	h	a	b	b	h
SCA1_19572494	CaLG01	38.439	b	h	a	h	b	h	a	b	h	h	h	a	a	b	h	b	b	b	b	h	b	a	h	b	h	a	a	a	h	b	a	b	a	b	h	h	b	a	a	b	h	b	a	a	b	b	h
SCA1_2989941	CaLG01	38.732	b	a	b	h	-	h	a	h	h	b	h	b	a	h	a	a	b	h	h	b	b	a	a	b	b	h	b	a	b	b	-	a	b	-	h	b	a	-	-	-	a	b	h	h	-	b	b
SCA1_3083060	CaLG01	39.216	h	h	-	h	-	b	-	-	-	b	-	-	-	-	b	-	-	a	a	a	b	a	-	-	h	a	b	-	a	-	-	-	-	b	a	-	b	-	-	-	a	b	-	-	b	-	-
SCA1_3029654	CaLG01	40.557	h	-	h	h	b	b	a	h	h	b	h	h	h	b	a	a	b	a	h	b	b	a	-	b	h	h	b	a	h	b	b	a	b	b	h	b	b	h	a	a	a	b	b	h	b	b	b
SCA1_19787122	CaLG01	40.885	b	h	h	h	b	h	a	b	h	h	h	a	a	b	h	b	b	h	b	h	b	a	h	h	h	a	a	a	a	b	a	h	a	b	h	h	b	a	a	b	h	b	a	a	b	b	h
SCA1_2948211	CaLG01	41.937	h	a	b	h	b	h	a	h	h	b	h	h	h	h	h	a	b	h	h	h	b	a	-	b	h	h	b	a	h	b	b	a	h	h	a	b	h	b	a	a	a	b	a	h	b	b	b
SCA1_19591671	CaLG01	43.112	b	h	h	h	b	h	a	b	h	h	h	a	a	b	h	b	b	h	b	h	b	a	h	h	h	a	a	a	h	b	a	h	a	b	h	h	b	a	a	b	h	b	a	a	b	b	h
SCA1_3052183	CaLG01	43.985	b	h	b	h	b	a	a	b	a	b	h	a	h	a	h	a	b	a	h	b	b	a	a	b	b	-	b	h	a	b	b	a	a	h	h	h	h	h	a	a	a	b	a	h	b	b	b
SCA1_19254161	CaLG01	45.657	b	h	a	h	b	h	a	b	h	h	h	a	a	b	h	b	b	h	b	h	b	a	a	h	h	a	a	h	h	b	a	h	a	b	h	h	b	a	a	h	h	b	a	a	b	b	h
SCA1_2690626	CaLG01	46.605	h	h	b	b	b	b	a	-	h	b	b	a	-	b	h	-	-	b	h	h	b	-	a	-	h	b	b	h	h	b	b	a	-	h	h	b	h	b	a	-	a	b	a	-	b	b	b
SCA1_4910457	CaLG01	46.873	a	a	h	a	a	a	a	a	b	h	b	b	a	a	a	a	h	b	b	b	h	a	a	h	a	b	h	b	b	h	h	a	b	b	b	h	b	b	a	a	a	h	b	b	h	a	h
SCA1_2885673	CaLG01	48.454	h	h	h	h	b	h	a	h	h	b	h	h	h	h	h	a	b	h	h	h	b	a	a	b	h	b	b	a	h	b	b	a	b	b	h	b	h	a	a	a	a	b	h	h	b	b	b
SCA1_2834456	CaLG01	49.494	h	h	b	h	b	b	a	h	h	b	h	h	h	a	h	a	b	a	h	h	h	a	-	b	h	h	b	h	h	b	b	a	h	a	h	b	h	h	a	-	a	b	b	h	b	b	b
SCA1_2745514	CaLG01	54.039	h	h	b	h	b	h	a	h	h	b	h	h	h	a	h	a	b	h	h	h	b	a	-	b	h	h	b	b	h	b	b	a	h	h	h	b	h	h	a	a	a	b	h	h	b	b	b
SCA1_41867035	CaLG01	55.17	b	h	h	h	b	h	a	h	h	h	h	a	a	h	h	b	h	h	b	h	h	a	b	h	h	a	a	a	h	h	a	b	a	h	h	h	b	a	a	b	h	b	a	a	b	b	a
SCA1_2745487	CaLG01	55.46	h	h	b	h	b	h	a	h	h	b	h	h	h	h	b	a	b	a	h	h	b	a	a	b	h	h	b	h	h	b	b	a	h	h	h	b	h	h	a	a	a	b	h	h	b	b	b
SCA1_2855927	CaLG01	56.875	h	h	b	h	b	h	a	h	h	b	h	h	h	h	h	a	b	a	h	h	b	a	a	b	h	a	b	h	h	b	b	a	h	h	h	b	h	h	a	a	a	b	h	h	b	b	b
SCA1_2868916	CaLG01	57.421	h	h	b	h	b	h	a	h	h	b	h	h	h	a	h	a	b	a	h	h	b	a	a	b	h	h	b	h	h	b	b	a	h	h	h	b	h	a	a	a	a	b	h	h	b	b	b
SCA1_2856003	CaLG01	58.453	h	h	b	h	b	h	a	h	h	b	h	h	h	h	h	a	b	a	h	h	b	a	a	b	h	h	b	h	h	b	b	a	h	h	h	b	h	h	a	a	a	b	h	h	b	b	b
SCA1_2649864	CaLG01	59.437	h	h	b	h	b	h	a	h	h	b	h	h	h	h	h	a	b	a	h	h	b	a	a	b	h	h	b	h	h	b	b	a	h	h	h	b	h	h	a	a	a	b	h	h	b	b	b
SCA1_2671403	CaLG01	60.332	h	h	b	h	b	h	a	b	h	b	h	h	h	h	h	a	b	h	h	h	b	a	a	b	h	h	b	b	h	b	b	a	h	h	h	b	h	h	a	a	a	b	h	h	b	b	b
SCA1_3081850	CaLG01	61.705	h	h	b	b	b	h	a	h	h	b	h	h	h	h	h	a	b	h	h	h	b	a	a	b	h	a	b	h	h	b	b	a	h	h	h	b	h	h	a	a	a	b	h	a	b	b	b
SCA1_16552751	CaLG01	62.551	b	h	h	h	b	h	a	h	h	h	h	a	a	h	h	b	h	b	b	h	h	a	h	h	h	a	a	a	h	b	a	b	a	h	b	h	b	a	a	-	b	b	a	a	b	b	h
SCA1_3151007	CaLG01	64.841	h	h	h	b	b	h	a	h	h	b	h	h	h	h	h	a	b	a	b	h	b	a	a	b	h	h	b	b	h	b	b	a	h	h	h	b	h	a	a	a	a	b	h	h	b	b	b
SCA1_41966344	CaLG01	66.988	b	h	a	a	b	h	a	a	-	b	-	a	a	-	-	b	b	h	b	h	b	-	b	-	a	a	a	a	b	h	-	-	a	b	b	-	b	a	a	-	h	b	a	-	b	b	-
SCA1_5249868	CaLG01	68.253	b	h	b	b	b	h	a	h	h	b	h	h	h	h	h	a	b	h	h	h	b	a	a	b	b	a	h	h	h	b	h	a	a	b	h	b	h	h	a	a	a	b	h	a	b	b	b
SCA1_3085875	CaLG01	70.866	b	b	b	h	b	a	a	-	a	b	-	h	b	h	a	a	-	a	h	h	-	a	a	-	h	h	b	b	a	b	-	a	-	h	a	b	-	-	a	a	a	b	a	b	b	b	-
SCA1_4723345	CaLG01	72.308	b	h	b	h	h	h	a	h	h	b	h	h	h	h	h	a	b	h	b	a	b	a	a	b	h	a	h	h	h	b	b	a	a	a	h	b	h	a	a	a	a	b	h	a	b	b	b
SCA1_2694644	CaLG01	73.304	a	a	b	b	b	h	-	-	b	-	a	h	b	h	a	-	b	h	h	-	b	a	-	-	h	h	b	h	b	b	-	-	b	b	h	b	b	-	a	-	a	b	h	b	-	b	b
SCA1_16196930	CaLG01	74.267	b	b	a	b	b	h	a	h	b	b	b	a	a	b	h	b	a	b	b	h	b	a	h	h	b	a	a	a	h	b	a	b	a	b	b	b	b	a	a	h	h	b	a	h	b	b	h
SCA1_2888375	CaLG01	76.674	h	a	h	h	b	h	a	h	h	b	b	h	h	h	b	a	b	h	h	b	b	a	a	b	a	a	-	a	h	b	b	a	b	b	h	b	h	b	a	-	a	b	b	h	b	b	b
SCA1_420890	CaLG01	78.238	b	-	b	a	b	a	a	-	h	b	b	a	a	h	h	a	b	h	-	-	-	a	-	-	b	-	-	-	a	b	b	a	h	-	h	h	h	a	h	-	a	a	b	h	h	-	-
SCA1_4910429	CaLG01	79.046	h	a	b	a	b	a	a	a	h	b	h	h	a	a	a	a	b	h	h	h	b	a	a	b	a	h	b	h	h	b	b	a	h	h	h	b	h	h	a	a	a	b	h	h	b	b	b
SCA1_2669482	CaLG01	79.944	-	a	-	-	b	-	-	-	a	b	-	-	a	-	-	-	-	-	b	h	b	a	a	-	a	-	b	-	h	-	-	-	-	-	-	b	a	-	a	-	a	-	-	-	-	b	b
SCA1_16196929	CaLG01	80.793	b	b	h	b	b	h	a	h	-	h	b	a	a	h	h	b	b	b	b	h	h	a	b	h	h	a	a	-	b	b	a	b	a	h	b	h	b	h	a	b	h	b	a	b	b	b	h
SCA1_424771	CaLG01	84.509	-	a	b	a	b	-	-	b	b	b	b	-	a	a	h	-	b	a	b	h	-	a	-	b	b	a	b	a	a	-	b	a	-	-	h	b	a	b	-	-	h	h	b	b	a	b	b
SCA1_421346	CaLG01	85.985	a	-	-	-	b	a	a	-	-	b	b	a	a	a	h	a	-	b	h	a	h	a	a	b	b	-	b	a	a	-	b	a	-	a	h	b	b	a	h	-	a	b	b	h	a	b	b
SCA1_6328801	CaLG01	86.304	b	-	-	h	b	h	a	h	b	b	h	a	h	b	h	a	b	a	h	-	b	a	a	b	b	a	a	a	h	b	h	a	a	h	h	b	b	b	a	h	h	b	a	-	b	b	b
SCA1_424805	CaLG01	91.286	h	h	b	a	b	a	a	b	h	b	b	a	a	a	h	-	b	a	b	h	h	a	-	b	b	h	b	a	a	b	b	a	a	b	h	h	h	h	h	-	h	h	b	h	a	b	b
SCA1_406570	CaLG01	97.855	h	h	b	a	b	a	a	h	h	b	b	a	a	a	h	a	h	a	h	h	h	a	a	b	b	h	b	h	h	a	b	a	h	h	h	h	h	h	h	b	h	h	b	h	a	b	b
SCA1_1861887	CaLG01	99.055	a	h	b	h	b	h	a	h	h	b	-	a	a	a	a	a	h	a	a	a	a	a	-	-	a	a	a	a	a	a	a	-	a	a	a	a	-	-	a	-	a	a	a	a	a	a	a
SCA1_1965595	CaLG01	99.925	b	h	h	a	b	b	a	-	b	b	a	a	a	a	a	a	a	-	a	a	a	a	a	-	a	a	a	-	a	a	-	a	a	a	a	a	a	a	a	a	a	a	a	a	a	a	a
SCA1_1966278	CaLG01	100.988	a	h	h	a	b	b	-	-	h	-	a	-	a	-	-	-	a	a	a	a	a	a	-	-	a	a	a	a	a	a	-	-	a	a	a	a	a	-	a	-	a	-	a	a	a	a	a
SCA1_1977217	CaLG01	102.186	a	h	h	h	b	h	a	a	h	b	a	a	a	a	a	a	a	a	a	a	a	a	a	a	a	a	a	a	a	a	a	-	a	a	a	a	a	a	a	a	a	a	a	a	a	a	a
SCA1_1860132	CaLG01	103.853	-	-	-	h	b	h	-	-	a	-	-	a	-	-	-	-	-	a	a	a	-	a	-	-	a	a	a	-	a	a	-	-	-	-	a	-	-	-	a	a	-	a	-	a	-	a	a
SCA1_1823850	CaLG01	105.252	b	b	-	b	b	h	a	-	a	b	-	a	-	-	a	-	a	a	a	a	a	a	a	-	a	-	a	a	a	-	-	-	-	-	a	a	-	-	a	-	-	a	a	a	a	a	-
SCA1_1992786	CaLG01	106.476	a	-	h	h	b	h	a	-	b	b	-	a	a	a	a	-	-	-	a	a	a	a	a	a	a	a	a	a	a	a	a	a	a	a	a	a	-	a	a	-	a	a	a	a	a	-	a
SCA1_412699	CaLG01	107.086	h	h	b	a	b	a	a	-	a	b	-	-	a	a	a	-	-	a	h	b	b	a	-	-	b	b	b	-	h	b	-	-	-	-	b	-	-	h	-	-	h	h	b	b	a	b	b
SCA1_1858041	CaLG01	107.167	b	h	b	b	b	h	-	-	-	b	a	a	a	-	a	a	-	a	-	a	-	a	-	-	a	-	a	-	a	a	-	-	-	a	a	a	-	a	-	-	a	a	a	-	a	a	a
SCA1_1825840	CaLG01	116.13	a	-	h	b	h	b	a	b	b	h	a	a	a	a	a	a	-	a	a	a	a	a	a	a	a	a	a	a	a	a	a	-	a	a	a	a	-	-	a	a	a	a	a	a	a	a	a
SCA1_1783207	CaLG01	117.547	a	h	h	b	h	b	a	b	b	h	a	a	a	a	a	a	a	a	a	a	a	a	a	a	a	a	a	a	a	a	-	a	a	a	a	a	a	a	a	-	a	a	a	a	a	a	a
SCA1_1858202	CaLG01	118.984	a	-	h	b	h	b	a	b	b	h	a	a	a	a	a	a	a	a	a	a	a	a	-	a	a	-	a	a	a	a	a	a	a	a	a	a	a	a	a	a	a	a	a	a	a	a	a
SCA1_1783388	CaLG01	121.158	b	b	h	a	h	b	a	b	b	h	a	a	a	a	a	a	a	a	a	a	a	a	a	a	a	a	a	a	a	a	a	a	a	a	a	a	a	a	a	a	a	a	a	a	a	a	a
SCA1_1789087	CaLG01	122.946	b	b	h	b	h	b	a	b	b	h	a	a	a	a	a	a	a	a	a	a	a	a	a	a	a	a	a	a	a	a	a	a	a	a	a	a	a	a	a	a	a	a	a	a	a	a	a
SCA1_1861696	CaLG01	124.433	a	b	b	b	h	b	a	b	b	h	a	a	a	a	a	a	a	a	a	a	a	a	a	a	a	a	a	a	a	a	a	a	a	a	a	a	a	a	a	a	a	a	a	a	a	a	a
SCA1_1858509	CaLG01	125.261	b	b	b	b	h	b	a	b	b	h	a	a	a	a	a	a	a	a	a	a	a	a	a	a	a	a	a	a	a	a	a	a	a	a	a	a	a	a	a	a	a	a	a	a	a	a	a
SCA1_1861837	CaLG01	126.049	b	b	h	b	h	b	a	b	b	h	a	a	a	a	a	a	a	a	a	a	a	a	a	a	a	a	a	a	a	a	a	a	a	a	a	a	a	a	a	a	a	a	a	a	a	a	a
SCA1_1858156	CaLG01	126.751	b	b	b	b	h	a	a	b	b	h	a	a	a	a	a	a	a	a	a	a	a	a	a	a	a	a	a	a	a	a	a	a	a	a	a	a	a	a	a	a	a	a	a	a	a	a	a
SCA1_1858600	CaLG01	127.668	b	b	b	b	h	b	a	b	b	h	a	a	a	a	a	a	a	a	a	a	a	a	a	a	a	a	a	a	a	a	a	a	a	a	a	a	a	a	a	a	a	a	a	a	a	a	a
SCA1_1802992	CaLG01	128.837	b	b	h	b	h	b	a	b	b	h	a	a	a	a	a	a	a	a	a	a	a	a	a	a	a	a	a	a	a	a	a	a	a	a	a	a	a	a	a	a	a	a	a	a	a	a	a
SCA1_1858073	CaLG01	129.672	b	b	b	b	h	b	a	b	b	h	a	a	a	a	a	a	a	a	a	a	a	a	a	a	a	a	a	a	a	a	a	a	a	a	a	a	a	a	a	a	a	a	a	a	a	a	a
SCA1_1782760	CaLG01	130.036	b	b	h	a	h	b	a	b	b	h	a	a	a	a	a	a	a	a	a	a	a	a	a	a	a	a	a	a	a	a	a	a	a	a	a	a	a	a	a	a	a	a	a	a	a	a	a
SCA1_1784006	CaLG01	130.78	b	b	h	a	h	b	a	b	b	h	a	a	a	a	a	a	a	a	a	a	a	a	a	a	a	a	a	a	a	a	a	a	a	a	a	a	a	a	a	a	a	a	a	a	a	a	a
SCA1_1783277	CaLG01	131.208	b	b	h	a	h	b	a	b	b	h	a	a	a	a	a	a	a	a	a	a	a	a	a	a	a	a	a	a	a	a	a	a	a	a	a	a	a	a	a	a	a	a	a	a	a	a	a
SCA1_1782929	CaLG01	132.493	b	b	b	a	h	b	a	b	b	h	a	a	a	a	a	a	a	a	a	a	a	a	a	a	a	a	a	a	a	a	a	a	a	a	a	a	a	a	a	a	a	a	a	a	a	a	a
SCA1_1904230	CaLG01	134.564	b	b	h	b	h	b	a	b	b	h	a	a	a	a	a	a	a	a	a	a	a	a	a	a	a	a	a	a	a	a	a	a	a	a	a	a	a	a	a	a	a	a	a	a	a	a	a
SCA2_30408622	CaLG02	0	b	b	b	b	b	b	b	-	b	b	b	-	b	b	a	-	-	b	b	b	b	b	-	-	b	-	b	-	-	-	b	b	b	-	b	b	-	b	b	-	-	b	b	b	b	b	-
SCA2_35612900	CaLG02	4.911	b	b	b	b	b	b	b	b	b	b	b	b	b	h	h	b	h	b	b	b	b	b	b	b	b	b	b	b	b	h	b	b	b	b	b	b	b	b	b	b	b	b	b	b	b	b	b
SCA2_35441180	CaLG02	8.298	b	b	b	b	b	b	b	b	b	b	b	b	b	b	h	b	a	b	b	b	b	b	b	b	b	b	b	b	b	h	b	b	b	b	b	b	b	b	b	b	b	b	b	b	b	b	b
SCA2_3044461	CaLG02	11.185	-	b	b	-	a	h	a	-	h	a	-	b	b	a	-	-	b	a	a	b	b	b	a	-	a	h	a	-	-	a	b	b	-	b	a	a	-	-	b	-	b	-	a	a	-	b	h
SCA2_32545320	CaLG02	12.645	b	b	b	b	b	b	b	b	b	b	b	b	b	b	a	b	h	b	b	b	b	b	b	b	b	b	b	b	b	a	b	b	b	b	b	b	b	b	b	b	b	b	b	b	b	b	b
SCA2_30370411	CaLG02	20.141	h	h	h	h	h	h	h	h	h	h	h	h	h	h	b	h	b	h	h	h	h	h	h	h	h	h	h	h	h	a	h	h	h	h	h	h	h	h	h	h	h	h	h	h	h	h	h
SCA2_2312104	CaLG02	25.698	a	h	h	h	a	h	h	a	h	a	a	b	b	h	h	h	h	a	a	h	b	b	h	b	a	a	a	h	a	a	h	b	h	b	h	h	h	h	b	b	h	b	h	h	a	b	h
SCA2_33661177	CaLG02	25.89	b	b	b	b	b	b	b	b	b	b	b	b	b	b	b	b	b	b	b	b	b	b	b	b	b	b	b	b	b	b	b	b	b	b	b	b	b	b	b	b	b	b	b	b	b	b	b
SCA2_31686697	CaLG02	27.117	h	b	b	b	h	b	h	b	b	b	h	b	b	b	h	h	h	b	h	h	b	h	h	b	b	b	b	h	b	-	b	b	h	b	b	h	b	b	b	b	b	b	b	b	b	b	b
SCA2_30091296	CaLG02	27.512	-	b	b	b	a	a	h	b	b	b	b	a	b	a	b	a	a	b	-	a	b	b	a	a	h	b	b	a	a	a	b	b	b	b	a	a	a	h	b	-	b	a	h	b	h	b	b
SCA2_32481983	CaLG02	28.764	a	b	b	-	h	a	a	a	a	b	a	b	a	a	a	h	a	b	a	b	h	h	b	-	a	-	b	a	h	a	a	h	a	h	a	a	-	a	b	-	a	h	a	h	a	h	h
SCA2_30091307	CaLG02	29.628	-	b	b	b	a	a	h	b	b	b	b	a	b	a	b	a	a	b	-	a	b	b	a	a	h	b	b	a	a	a	b	b	b	b	a	a	a	h	b	-	b	a	h	b	h	b	b
SCA2_30091292	CaLG02	31.973	-	b	b	b	b	a	h	b	b	b	b	a	b	a	b	a	a	b	-	a	b	b	a	a	h	b	b	a	a	a	b	b	b	b	a	a	a	h	b	-	b	b	h	b	h	b	b
SCA2_3706508	CaLG02	43.301	a	h	b	b	h	h	-	-	b	b	a	b	b	b	b	b	b	a	a	h	b	b	h	b	h	b	a	h	a	a	h	b	h	b	a	h	b	h	b	b	a	h	a	a	a	b	h
SCA2_32415818	CaLG02	57.32	-	h	-	b	b	h	a	a	b	h	a	b	h	b	a	b	a	b	a	b	b	b	-	b	-	-	a	b	b	a	-	b	h	-	a	h	b	a	a	a	a	b	-	b	a	-	b
SCA2_30230544	CaLG02	63.983	a	h	b	b	h	h	a	h	h	h	h	h	h	b	h	h	h	h	a	h	h	h	h	b	a	b	h	a	b	a	h	b	h	b	h	h	b	b	h	a	h	h	a	b	a	b	b
SCA2_15412962	CaLG02	67.332	a	h	b	b	b	h	a	h	h	h	a	a	h	h	h	b	b	h	a	b	h	b	h	b	a	b	h	h	h	a	h	b	h	b	h	h	b	b	h	a	h	h	a	h	a	b	b
SCA2_32003536	CaLG02	73.045	a	b	b	b	b	h	a	a	h	h	h	h	h	h	a	b	h	b	a	b	h	b	b	b	a	b	h	-	b	a	h	b	b	b	h	b	b	a	h	-	h	b	a	b	a	b	b
SCA2_31908845	CaLG02	78.571	a	h	b	b	b	h	a	h	h	h	h	h	h	h	a	b	h	h	a	h	h	b	h	b	a	b	h	b	b	a	h	b	h	b	h	h	b	a	h	a	h	b	a	b	a	b	b
SCA2_31908857	CaLG02	81.232	a	h	b	b	b	h	a	h	h	h	h	h	h	h	a	b	h	h	a	h	h	b	h	b	a	b	h	b	b	a	h	b	h	b	h	h	b	a	h	a	h	b	a	b	a	b	b
SCA2_36069831	CaLG02	82.089	b	h	a	h	b	a	b	-	b	a	b	a	a	a	b	-	b	a	a	a	b	b	b	h	a	b	h	-	b	b	b	-	h	b	b	b	b	h	b	-	-	b	h	b	b	b	b
SCA2_36069846	CaLG02	83.849	b	h	a	h	b	a	b	-	b	a	b	a	a	a	b	-	b	a	a	a	b	b	b	h	a	b	h	-	b	b	b	-	h	b	b	b	b	h	b	-	-	b	h	b	b	b	b
SCA2_31908694	CaLG02	88.073	a	h	b	b	b	h	a	h	h	h	h	h	h	h	a	b	h	b	a	b	h	b	a	b	a	b	h	b	b	a	h	b	a	b	h	h	b	a	h	a	h	b	a	b	a	b	b
SCA2_11246842	CaLG02	99.067	a	h	a	b	h	a	a	h	a	b	a	-	h	a	h	b	-	h	a	-	-	b	a	-	-	b	a	-	-	-	h	b	a	b	-	b	b	-	a	-	h	b	a	h	a	b	-
SCA2_31873746	CaLG02	112.053	a	a	h	a	a	a	a	a	a	b	a	-	a	-	a	b	-	a	a	b	-	b	a	b	a	a	a	a	a	a	a	h	a	-	b	a	-	a	b	a	h	b	a	b	a	b	h
SCA2_33598123	CaLG02	116.697	b	h	h	b	b	b	b	b	h	h	b	h	h	h	b	b	b	a	a	h	b	b	h	b	a	b	h	h	b	b	h	b	a	b	b	h	b	a	b	-	b	b	a	b	h	b	b
SCA2_31884226	CaLG02	118.048	-	a	a	a	a	a	a	-	a	a	h	-	-	-	a	-	-	h	a	a	-	-	-	-	a	-	a	b	b	-	-	-	a	a	a	h	-	a	b	-	b	h	a	h	-	a	a
SCA2_35860429	CaLG02	132.682	b	-	-	a	-	h	b	-	b	a	b	b	b	h	h	-	-	-	b	a	b	b	-	-	a	b	h	-	-	-	b	-	-	b	b	-	a	a	-	-	b	b	b	b	-	b	h
SCA3_31333182	CaLG03	0	-	h	-	-	b	a	a	-	h	b	h	b	h	a	b	b	-	b	a	a	a	-	a	b	b	b	a	b	-	a	b	b	-	-	a	h	-	-	a	-	-	b	b	-	-	a	-
SCA3_36432389	CaLG03	1.191	h	b	b	a	a	h	h	b	a	a	a	a	b	b	b	a	a	a	a	a	a	b	a	a	h	b	a	h	a	h	-	a	a	h	h	h	a	b	a	a	b	h	a	a	a	a	a
SCA3_31530104	CaLG03	2.293	a	b	-	-	h	a	a	-	h	a	a	b	a	a	-	b	h	h	a	b	a	b	-	a	b	-	a	-	h	a	a	h	h	a	a	a	-	-	a	a	h	h	-	h	a	a	a
SCA3_31335345	CaLG03	4.404	-	h	a	-	-	a	-	-	h	h	-	h	b	b	-	-	b	-	-	a	a	b	-	a	b	-	-	-	-	a	-	a	-	-	-	-	-	-	a	-	a	a	b	-	h	a	b
SCA3_37951112	CaLG03	5.167	b	b	-	-	b	-	-	-	-	-	-	-	-	-	b	b	-	b	b	b	b	b	-	-	b	-	b	b	b	-	-	-	b	-	b	b	-	h	b	-	b	b	b	b	b	b	b
SCA3_31630512	CaLG03	5.89	a	h	h	h	b	a	a	b	h	h	h	b	h	a	b	b	h	b	a	b	-	b	h	h	-	b	a	b	b	a	h	b	h	a	a	a	b	b	a	a	h	h	b	b	h	a	h
SCA3_30311582	CaLG03	7.638	a	h	a	h	h	a	a	h	h	h	h	-	h	a	b	b	h	a	a	-	h	b	a	h	b	-	a	-	b	a	h	h	b	a	a	h	b	-	a	h	h	b	b	h	h	a	h
SCA3_31322012	CaLG03	8.726	a	b	b	h	h	-	a	-	-	h	b	h	b	-	b	-	h	h	a	h	a	b	-	-	b	-	a	-	a	a	h	-	a	a	a	b	b	b	-	-	a	a	b	a	b	a	h
SCA3_31520907	CaLG03	9.966	a	h	h	a	a	a	h	h	h	a	h	a	h	a	b	b	b	h	a	a	a	b	-	h	b	-	a	-	b	a	a	b	h	a	a	h	-	b	a	b	a	a	b	h	h	a	h
SCA3_38111149	CaLG03	11.626	b	b	b	b	b	b	b	-	b	b	b	-	b	-	b	-	h	b	b	b	b	b	b	-	b	b	b	b	b	h	-	-	b	b	b	b	-	b	h	-	b	b	b	b	b	-	b
SCA3_29932504	CaLG03	12.152	a	h	h	a	h	a	a	h	h	h	a	h	h	h	b	b	b	h	a	b	h	b	b	h	b	b	a	b	b	a	h	h	b	a	a	h	b	b	a	h	a	h	b	h	h	a	h
SCA3_38059303	CaLG03	12.269	b	b	b	b	b	b	b	b	b	b	b	b	b	b	b	b	h	b	b	b	b	b	b	b	b	b	b	b	b	h	b	b	b	b	b	b	b	b	b	b	b	b	b	b	b	b	b
SCA3_38112971	CaLG03	12.79	b	b	b	b	b	b	b	b	b	b	b	b	b	b	b	b	h	b	b	b	b	b	b	b	b	b	b	b	b	a	b	b	b	b	b	b	b	b	b	b	b	b	b	b	b	b	b
SCA3_31331006	CaLG03	13.288	-	h	-	a	h	a	-	-	-	b	-	-	-	-	-	-	-	-	a	b	a	b	-	-	b	-	-	-	-	a	a	-	b	-	a	-	-	-	-	-	-	a	b	h	h	a	h
SCA3_37942807	CaLG03	13.845	b	b	b	b	b	b	b	b	b	b	b	b	b	b	b	b	h	b	b	b	b	b	b	b	b	b	b	b	b	h	b	b	b	b	b	b	b	b	b	b	b	b	b	b	b	b	b
SCA3_31358137	CaLG03	14.576	a	h	h	b	h	a	a	h	a	h	h	a	h	a	b	b	h	h	a	a	a	b	-	h	b	b	a	b	h	a	h	h	h	a	a	h	b	b	a	h	h	h	b	a	h	a	h
SCA3_38112801	CaLG03	14.624	b	b	b	b	b	b	b	b	b	b	b	b	b	b	b	b	h	b	b	b	b	b	b	b	b	b	b	b	b	h	b	b	b	b	b	b	b	b	b	b	b	b	b	b	b	b	b
SCA3_31302060	CaLG03	15.089	a	a	a	a	a	a	a	a	h	h	h	h	h	a	b	b	h	h	a	b	a	b	h	h	b	b	a	b	h	b	h	b	a	a	a	h	b	b	a	-	h	h	b	h	h	a	h
SCA3_38103368	CaLG03	15.15	b	b	b	b	b	b	b	b	b	b	b	b	b	b	b	b	h	b	b	b	b	b	b	b	b	b	b	b	b	h	b	b	b	b	b	b	b	b	b	-	b	b	b	b	b	b	b
SCA3_38060814	CaLG03	15.53	b	b	b	b	b	b	b	b	b	b	b	b	b	b	b	b	h	b	b	b	b	b	b	b	b	b	b	b	b	h	b	b	b	b	b	b	b	b	b	b	b	b	b	b	b	b	b
SCA3_37985776	CaLG03	15.974	b	b	b	b	b	b	b	b	b	b	b	b	b	b	b	b	h	b	b	b	b	b	b	b	b	b	b	b	b	h	b	b	b	b	b	b	h	b	b	b	b	b	b	b	b	b	b
SCA3_38074259	CaLG03	16.171	b	b	b	b	b	b	b	b	b	b	b	b	b	b	b	b	h	b	b	b	b	b	b	b	b	b	b	b	b	h	b	b	b	b	b	b	b	b	b	b	b	b	b	b	b	b	b
SCA3_38029095	CaLG03	16.385	b	b	b	b	b	b	b	b	b	b	b	b	b	b	b	b	h	b	b	b	b	b	b	b	b	b	b	b	b	h	b	b	b	b	b	b	b	b	b	b	b	b	b	b	b	b	b
SCA3_37985947	CaLG03	16.736	b	b	b	b	b	b	b	b	b	b	b	b	b	b	b	b	h	b	b	b	b	b	b	b	b	b	b	b	b	h	b	b	b	b	b	b	b	b	b	b	b	b	b	b	b	b	b
SCA3_31630195	CaLG03	16.873	a	h	h	h	b	a	a	h	h	h	b	h	h	a	b	b	h	h	a	h	a	b	h	h	b	b	a	b	h	a	h	h	a	a	a	h	b	b	a	b	h	h	b	b	h	a	h
SCA3_38049996	CaLG03	17.01	b	b	b	b	b	b	b	b	b	b	b	b	b	b	b	b	h	b	b	b	b	b	b	b	b	b	b	b	b	h	b	b	b	b	b	b	b	b	b	b	b	b	b	b	b	b	b
SCA3_37942962	CaLG03	17.474	b	b	b	b	b	b	b	b	b	b	b	b	b	b	b	b	h	b	b	b	b	b	b	b	b	b	b	b	b	h	b	b	b	b	b	b	b	b	b	b	b	b	b	b	b	b	b
SCA3_38117169	CaLG03	18.299	b	b	-	b	b	b	b	b	b	b	b	b	b	b	b	b	h	b	b	b	b	b	b	b	b	b	b	b	b	h	b	b	b	b	b	b	b	b	b	b	b	b	b	b	b	b	b
SCA3_31321778	CaLG03	18.586	a	h	h	a	h	a	a	h	h	h	h	h	h	h	b	b	h	h	a	h	a	b	h	h	b	b	a	b	b	a	h	h	h	a	a	h	b	b	a	-	h	h	b	h	h	a	h
SCA3_31321725	CaLG03	18.785	a	h	h	h	h	a	a	h	h	h	h	h	h	h	b	b	h	h	a	h	a	b	h	h	b	b	a	b	b	a	h	b	h	a	a	h	b	b	a	-	h	h	b	h	h	a	h
SCA3_38034006	CaLG03	19.468	b	b	-	b	b	b	b	b	b	b	b	b	b	b	b	b	h	b	b	b	-	b	b	b	b	b	b	b	b	h	b	b	b	b	b	b	-	b	b	-	b	b	b	b	b	b	b
SCA3_31519880	CaLG03	19.973	a	h	h	b	h	a	a	h	h	h	h	h	h	h	b	b	h	h	a	h	a	b	-	h	b	b	a	b	h	a	h	h	h	a	a	h	h	b	a	b	h	h	b	h	h	a	h
SCA3_37992875	CaLG03	20.38	b	b	b	b	b	b	b	b	b	b	b	b	b	b	b	b	h	b	b	b	b	b	b	b	b	b	b	b	b	h	b	b	b	b	b	b	b	b	b	b	b	b	b	b	b	b	b
SCA3_30837284	CaLG03	20.653	a	h	h	h	h	a	a	a	h	h	h	h	h	a	b	b	h	h	a	h	a	b	a	h	h	b	a	b	b	a	h	h	h	a	a	h	h	b	a	h	h	h	b	h	h	a	h
SCA3_38026725	CaLG03	21.192	b	b	b	b	b	b	b	h	b	b	b	b	b	b	b	b	a	b	b	b	b	b	b	b	b	-	b	b	b	h	b	b	b	b	b	b	b	b	b	-	b	b	b	b	b	b	b
SCA3_38055488	CaLG03	21.536	-	b	b	b	b	b	b	-	b	b	b	b	-	b	b	-	a	b	b	b	-	b	b	b	b	b	b	b	b	a	b	-	-	b	b	b	-	-	b	b	b	b	b	b	b	b	b
SCA3_31629855	CaLG03	21.628	a	h	h	h	h	a	a	h	h	h	h	b	h	h	b	b	b	a	a	h	a	b	h	h	b	b	a	b	a	a	-	h	h	a	a	h	b	b	a	b	h	h	b	h	h	a	h
SCA3_36227565	CaLG03	22.151	a	b	h	a	h	a	a	-	a	h	a	h	h	h	b	b	h	b	b	b	h	b	b	h	a	b	b	-	-	a	b	b	a	a	a	h	b	b	b	-	b	-	a	b	-	-	b
SCA3_36549464	CaLG03	22.633	-	b	-	-	a	-	-	-	b	a	-	-	-	-	b	-	-	b	a	-	b	-	-	-	-	-	-	a	-	-	a	b	-	a	-	a	-	-	b	-	-	-	-	-	b	-	a
SCA3_31268038	CaLG03	23.266	a	h	h	h	h	a	a	h	h	h	h	h	h	h	b	b	h	h	a	h	a	b	a	h	b	b	a	b	h	a	h	h	h	a	a	h	b	h	a	h	h	h	b	h	h	a	b
SCA3_31631534	CaLG03	23.781	a	h	h	h	h	a	a	h	h	h	h	h	h	h	b	b	h	h	a	h	a	b	h	h	b	b	a	b	h	a	h	h	h	a	a	h	b	b	a	-	h	h	b	h	h	a	h
SCA3_31321850	CaLG03	24.568	a	h	h	h	h	a	a	h	h	h	h	h	h	a	b	b	h	h	a	h	a	b	h	h	b	b	a	b	h	a	b	h	a	a	a	h	b	b	a	h	h	h	b	h	h	a	h
SCA3_31520119	CaLG03	24.744	a	h	h	h	h	a	a	h	h	h	h	h	h	h	b	b	h	h	a	a	a	b	b	h	h	b	a	b	h	a	b	h	h	a	a	a	b	b	a	a	h	h	b	h	h	a	h
SCA3_31431216	CaLG03	25.382	a	h	h	h	h	a	a	h	h	h	h	h	h	h	b	b	h	h	a	h	a	b	h	h	b	b	a	b	h	a	b	h	h	a	a	h	b	b	a	b	h	h	b	h	h	a	h
SCA3_36066583	CaLG03	25.791	a	b	h	a	b	-	-	b	a	b	b	-	h	h	b	-	a	h	a	a	a	b	b	-	a	-	-	-	b	a	-	-	b	-	a	h	-	-	h	-	b	a	a	-	-	h	a
SCA3_31631451	CaLG03	26.592	a	h	h	h	h	a	a	h	h	h	h	h	h	a	b	b	h	h	a	h	a	b	h	h	b	b	a	b	h	a	h	h	h	a	a	h	b	b	a	b	h	h	b	h	h	a	h
SCA3_31478882	CaLG03	26.78	a	h	h	h	h	a	a	h	h	h	h	h	h	h	b	b	h	h	a	h	a	b	h	h	b	b	a	b	h	a	b	h	h	a	a	h	b	b	a	h	h	h	b	h	h	a	h
SCA3_31631622	CaLG03	27.356	a	h	h	h	h	a	a	h	h	h	h	h	h	h	b	b	h	h	a	h	a	b	h	h	b	-	a	b	h	a	h	h	h	a	a	h	b	b	a	a	h	h	b	h	a	a	h
SCA3_29603720	CaLG03	27.56	b	b	b	b	b	b	b	b	b	b	b	b	b	b	b	b	h	b	b	b	b	b	b	b	b	b	b	b	b	a	b	b	b	b	b	b	b	b	b	b	b	b	b	b	b	b	b
SCA3_38231222	CaLG03	28.017	-	-	h	-	b	-	a	b	b	a	a	-	-	-	b	h	-	h	h	-	-	b	-	b	-	-	a	b	-	a	-	h	-	a	a	a	a	b	a	-	b	-	b	-	b	b	a
SCA3_31520225	CaLG03	28.06	a	h	h	h	h	a	a	h	h	h	h	h	h	h	b	b	h	h	a	h	a	b	h	h	b	b	a	b	h	a	h	h	h	a	a	h	b	b	a	b	h	h	b	h	h	a	h
SCA3_31520198	CaLG03	28.15	a	h	h	h	h	a	a	h	h	h	h	h	h	h	b	b	h	h	a	h	a	b	h	h	b	b	a	b	h	a	h	h	h	a	a	h	b	b	a	b	h	h	b	h	h	a	h
SCA3_31279605	CaLG03	28.422	a	h	h	h	h	a	a	h	h	h	h	h	h	h	b	b	h	h	a	h	a	b	h	h	b	b	a	b	h	a	h	h	h	a	a	h	b	b	a	h	h	h	b	h	h	a	h
SCA3_31516662	CaLG03	28.675	a	h	h	h	h	a	a	h	h	h	h	h	h	h	b	b	h	h	a	h	a	b	h	h	b	b	a	b	h	a	h	h	h	a	a	h	b	b	a	h	h	h	b	h	h	a	h
SCA3_31354988	CaLG03	28.98	a	h	h	h	h	a	a	h	h	h	h	h	h	h	b	b	h	h	a	h	a	b	h	h	b	b	a	b	h	a	h	h	h	a	a	h	b	b	a	h	h	h	b	h	h	a	h
SCA3_31341335	CaLG03	29.34	a	h	h	h	h	a	a	h	h	h	h	h	h	h	b	b	h	h	a	h	a	b	h	h	b	b	a	b	h	a	h	h	h	a	a	h	b	b	a	h	h	h	b	h	h	a	h
SCA3_31521142	CaLG03	29.858	a	h	h	h	h	a	a	h	h	h	h	h	h	a	b	b	h	h	a	h	a	b	h	h	b	b	a	b	a	a	h	h	h	a	a	h	b	b	a	h	h	h	b	h	h	a	h
SCA3_31516766	CaLG03	30.172	a	h	h	h	h	a	a	h	h	h	h	h	h	h	b	b	h	h	a	h	a	b	h	h	b	b	a	b	h	a	h	h	h	a	a	h	b	b	a	h	h	h	b	h	h	a	h
SCA3_31268143	CaLG03	30.994	a	h	a	a	h	a	a	b	h	h	h	h	h	h	b	b	h	h	a	h	a	b	h	h	b	b	a	b	h	a	a	h	h	a	a	h	-	h	a	-	h	h	b	h	h	a	h
SCA3_39612119	CaLG03	31.866	b	b	-	-	b	-	b	-	-	b	-	-	b	-	-	-	a	-	b	b	b	b	-	-	-	-	-	b	-	h	b	-	-	b	b	b	-	b	b	-	b	-	-	-	-	b	b
SCA3_37949465	CaLG03	33.184	b	b	b	b	b	b	b	b	b	b	b	b	b	b	b	b	b	b	b	b	b	b	h	b	b	b	b	b	b	b	b	h	a	b	b	b	h	b	b	b	b	b	b	b	b	b	b
SCA3_36205806	CaLG03	33.356	a	b	h	a	h	a	a	b	h	h	h	h	a	h	b	h	h	h	h	h	h	b	a	h	h	-	h	h	-	a	-	h	h	a	a	a	h	b	h	a	b	h	h	a	a	h	h
SCA3_34496982	CaLG03	34.018	h	h	h	h	h	a	a	b	h	h	h	h	h	h	b	b	h	h	a	h	a	b	h	h	h	b	a	h	h	a	h	h	h	a	a	h	b	b	h	h	b	h	b	h	h	a	h
SCA3_3502351	CaLG03	35.114	a	a	h	a	a	b	a	a	b	a	h	a	b	a	b	b	-	a	-	-	a	-	a	a	h	a	a	-	b	a	-	b	h	-	-	a	a	b	a	a	a	a	b	b	b	a	a
SCA3_36132586	CaLG03	35.775	a	b	h	h	h	a	a	b	h	h	h	h	h	h	b	h	a	b	h	h	h	b	h	b	h	b	a	h	h	a	h	h	h	a	a	h	h	b	h	a	b	h	h	h	h	h	h
SCA3_36417921	CaLG03	36.649	-	b	a	a	h	a	a	b	h	h	h	h	h	b	b	a	h	b	h	h	h	b	-	h	h	-	h	-	h	a	h	h	a	a	a	h	-	b	b	-	b	b	h	h	h	h	h
SCA3_35979490	CaLG03	37.446	a	b	b	b	h	a	a	b	b	h	b	b	h	b	b	b	h	b	b	h	h	b	b	b	b	b	b	b	h	-	b	b	a	a	a	h	b	b	b	-	b	b	h	h	b	b	h
SCA3_36050259	CaLG03	38.171	a	b	h	h	h	a	a	b	h	h	h	h	h	h	b	h	h	h	h	h	h	b	h	h	h	b	h	b	h	a	a	h	a	a	a	h	h	b	h	h	b	h	h	h	h	h	h
SCA3_36228032	CaLG03	38.808	a	b	h	h	h	a	a	b	h	h	h	h	h	b	b	a	h	b	h	h	b	b	-	h	h	b	h	h	h	a	h	h	h	a	a	h	h	b	h	a	b	h	h	h	h	h	h
SCA3_36242504	CaLG03	40.018	a	b	h	h	h	a	a	b	h	h	h	h	h	b	b	h	h	b	h	h	h	b	h	h	b	b	h	a	h	a	h	h	h	a	a	a	h	b	h	h	b	a	h	h	b	h	h
SCA3_36334149	CaLG03	41.178	a	b	h	a	h	a	a	b	h	h	h	a	h	b	b	-	h	b	h	h	b	b	-	-	h	b	h	h	h	a	b	-	h	a	a	h	a	b	b	-	b	h	a	h	-	h	h
SCA3_36330815	CaLG03	41.476	a	b	h	h	h	a	a	b	h	h	h	h	h	b	b	h	h	h	h	h	h	b	b	h	h	b	h	h	h	a	h	h	h	a	a	h	h	b	h	h	b	h	h	h	h	h	h
SCA3_36378294	CaLG03	41.938	a	b	h	h	h	a	a	b	h	h	h	h	h	h	b	h	h	b	h	h	h	b	h	h	b	b	h	h	h	a	h	h	h	a	a	h	h	b	h	h	b	h	h	h	h	h	h
SCA3_36132554	CaLG03	42.524	a	b	h	h	h	a	a	b	h	h	h	h	h	h	b	h	h	b	h	h	h	b	h	b	h	b	a	h	h	a	h	h	h	a	a	h	h	b	h	a	b	h	h	h	h	h	h
SCA3_36132401	CaLG03	43.047	a	b	h	h	h	a	a	b	h	h	h	h	h	h	b	h	h	b	h	h	h	b	h	h	h	b	h	b	h	a	h	h	h	a	a	h	h	b	h	h	b	h	h	h	h	h	h
SCA3_36212843	CaLG03	43.727	a	b	h	h	h	a	a	b	h	h	h	h	h	b	b	h	h	b	h	h	h	b	h	h	h	b	h	h	h	a	h	h	h	a	a	h	h	b	h	h	b	h	h	h	h	h	h
SCA3_36345158	CaLG03	43.931	a	b	h	h	h	a	a	b	h	h	h	h	h	b	b	h	h	h	h	h	h	b	h	h	h	b	h	h	h	a	h	h	h	a	a	h	h	b	h	h	b	h	h	h	h	h	h
SCA3_36387615	CaLG03	44.178	a	b	h	h	h	a	a	b	h	h	h	h	h	b	b	h	h	b	h	h	h	b	h	h	h	b	h	b	h	a	h	h	h	a	a	h	h	-	h	h	b	h	h	h	h	h	h
SCA3_36387718	CaLG03	44.293	a	b	h	h	h	a	a	b	h	h	h	h	h	h	b	h	h	b	h	h	h	b	h	h	h	b	h	h	h	a	h	h	h	a	a	h	h	b	h	h	b	h	h	h	h	h	h
SCA3_36050319	CaLG03	44.514	a	b	h	h	h	a	a	b	h	h	h	h	h	h	b	h	h	b	h	h	h	b	h	h	h	b	h	h	h	a	h	h	h	a	a	h	h	b	h	h	b	h	h	h	h	h	h
SCA3_36228121	CaLG03	45.033	a	b	h	h	h	a	a	b	h	h	h	h	h	h	b	h	h	h	h	h	h	b	h	h	h	b	h	h	h	a	h	h	h	a	a	h	a	b	h	h	b	h	h	h	h	h	h
SCA3_36085966	CaLG03	45.349	a	b	h	h	a	a	a	b	h	h	h	h	h	h	b	h	h	h	h	h	h	h	b	h	b	b	h	h	a	a	h	h	h	a	a	h	h	b	h	h	b	h	h	h	h	b	h
SCA3_36071033	CaLG03	45.99	a	b	h	h	h	a	a	b	h	h	h	h	h	h	b	h	h	h	h	h	h	b	h	h	h	b	h	a	h	a	h	h	h	a	a	h	h	b	h	b	b	h	h	h	h	b	h
SCA3_36118156	CaLG03	46.38	a	b	h	h	h	a	a	b	h	h	h	h	h	b	b	h	h	h	h	h	h	b	a	h	h	b	h	a	h	a	a	h	b	a	a	h	h	b	h	h	b	h	h	h	h	h	h
SCA3_36118120	CaLG03	46.659	a	b	h	h	h	a	a	b	h	h	h	h	h	h	b	h	h	h	h	h	h	b	h	h	h	b	a	a	h	a	a	b	b	a	a	h	a	b	h	h	b	h	h	h	h	h	h
SCA3_35979412	CaLG03	47.421	a	b	h	h	h	a	a	b	h	h	h	h	h	b	b	h	h	h	h	b	h	b	h	h	h	b	h	a	h	a	h	h	h	a	a	h	a	b	a	b	b	h	h	h	h	h	h
SCA3_36003699	CaLG03	48.198	a	b	h	h	h	a	a	b	h	h	h	h	h	h	b	h	h	b	h	h	h	b	-	h	h	b	h	h	h	a	a	h	h	a	a	h	-	b	h	b	b	h	h	h	h	h	h
SCA3_36086013	CaLG03	49.162	a	b	b	h	h	a	a	-	h	h	h	a	h	h	b	-	b	b	h	h	h	b	-	b	h	b	h	h	b	a	a	-	h	a	a	h	h	b	h	-	b	h	b	h	h	h	a
SCA3_27887405	CaLG03	49.548	a	b	h	h	a	h	a	h	h	h	h	b	b	a	b	b	b	h	a	b	h	b	a	b	b	h	h	h	b	a	b	h	b	h	a	h	b	b	a	a	a	h	b	b	a	a	a
SCA3_36361339	CaLG03	49.612	a	b	h	h	h	a	a	b	h	h	h	h	h	h	b	h	h	h	b	h	h	b	h	h	h	b	h	h	a	a	a	b	h	a	a	h	h	b	h	h	b	h	h	h	h	h	h
SCA3_35979223	CaLG03	50.12	a	b	b	h	h	a	a	b	h	h	h	h	h	b	b	h	h	b	h	h	h	b	b	h	h	b	a	a	h	a	h	h	b	a	a	h	b	b	h	b	b	h	h	a	h	a	h
SCA3_21278707	CaLG03	50.919	a	b	h	-	-	h	-	-	b	a	a	b	-	a	b	a	b	b	b	-	b	b	a	h	b	-	b	-	-	a	b	-	a	-	h	-	-	-	-	-	a	h	-	b	b	a	-
SCA3_36334066	CaLG03	51.338	a	b	a	-	h	a	a	b	h	h	h	h	h	b	b	b	-	h	-	h	h	b	a	-	h	b	h	a	-	a	b	-	b	a	a	h	h	b	h	-	b	h	h	h	h	h	h
SCA3_31589355	CaLG03	51.646	-	b	b	-	b	a	a	h	b	b	b	b	b	a	b	b	b	b	-	h	a	b	b	h	b	b	a	b	h	a	h	h	-	-	a	b	b	b	a	b	h	b	b	b	b	a	h
SCA3_36150722	CaLG03	52.982	a	b	h	h	h	a	a	b	h	h	h	h	h	h	b	h	b	h	h	a	h	b	b	h	h	b	h	-	h	a	b	h	h	a	a	a	h	b	h	h	b	h	h	h	h	a	h
SCA3_25924913	CaLG03	53.675	a	b	h	h	a	h	a	h	h	h	h	b	b	h	b	h	b	h	a	b	b	b	a	h	b	b	h	-	-	a	h	h	h	h	a	h	-	b	a	b	a	h	b	b	b	a	a
SCA3_36380423	CaLG03	53.812	a	b	b	h	h	a	a	-	a	h	a	h	b	b	b	-	b	b	a	h	h	b	a	b	h	b	h	b	b	a	-	-	-	-	a	h	h	-	h	-	b	h	b	b	h	b	h
SCA3_36004668	CaLG03	54.958	a	b	b	h	b	a	a	b	h	h	h	h	h	h	b	h	h	b	h	h	h	b	h	h	h	b	h	h	h	a	a	h	h	a	a	h	h	b	h	h	b	h	h	h	h	a	h
SCA3_36036333	CaLG03	55.761	a	b	h	h	b	a	a	b	a	h	h	b	a	b	b	-	a	h	h	h	a	b	-	-	h	b	a	-	h	a	-	b	h	a	a	b	a	b	h	-	b	a	b	h	h	a	a
SCA3_36070879	CaLG03	56.213	-	b	a	-	h	a	a	b	a	a	-	a	b	h	b	-	a	b	h	h	b	b	h	-	a	b	h	h	h	a	h	-	a	a	a	-	b	b	h	-	b	b	b	h	h	h	b
SCA3_16498202	CaLG03	56.631	a	-	b	a	h	h	a	a	b	h	b	b	b	-	b	b	b	a	b	-	b	-	-	h	-	b	-	-	b	a	a	h	a	b	a	b	b	b	a	-	-	-	b	b	b	-	a
SCA3_31310656	CaLG03	57.232	-	-	-	-	b	-	-	-	-	-	-	a	-	a	-	-	b	a	-	-	a	b	b	-	-	-	-	-	-	a	-	-	-	-	-	-	-	-	-	-	b	a	b	-	-	-	b
SCA3_34982544	CaLG03	57.889	b	-	b	a	a	a	a	b	h	h	h	h	h	h	b	h	h	h	a	a	a	b	-	h	a	b	h	b	h	a	a	h	b	a	a	a	b	b	b	a	b	h	b	a	h	a	a
SCA3_38222733	CaLG03	59.71	h	b	h	h	h	a	a	b	h	a	a	h	h	h	b	h	h	b	h	h	h	b	h	h	h	b	h	b	h	h	h	h	h	a	a	h	h	h	h	b	b	b	h	h	h	b	h
SCA3_38220958	CaLG03	60.187	h	b	h	h	h	a	a	b	h	a	a	h	h	h	b	h	h	b	h	h	h	b	h	h	h	b	h	b	h	h	h	h	h	a	a	h	h	h	h	b	b	b	h	h	h	b	h
SCA3_36217205	CaLG03	61.019	-	b	-	a	b	a	a	-	a	a	a	h	-	b	b	-	-	b	b	b	-	b	b	-	b	b	b	b	b	a	-	-	-	-	a	-	-	-	b	-	b	b	b	a	-	-	b
SCA3_35275905	CaLG03	61.379	-	b	h	h	b	a	-	-	-	a	b	-	-	-	-	-	-	a	a	-	-	b	-	a	b	-	h	-	b	a	-	-	-	-	-	a	-	b	-	-	b	h	-	-	-	a	a
SCA3_36263193	CaLG03	61.956	a	b	h	h	h	a	a	b	a	h	h	h	h	h	b	h	b	h	h	h	-	b	a	a	h	b	-	-	b	a	h	h	h	a	a	a	a	-	h	-	b	b	b	h	b	b	a
SCA3_23966110	CaLG03	62.171	a	h	h	h	a	h	a	h	h	h	h	b	b	a	b	h	b	a	a	b	b	b	h	h	b	b	h	h	b	a	a	h	h	a	a	h	b	b	a	b	a	h	b	b	b	a	a
SCA3_38923321	CaLG03	62.987	h	b	h	b	h	a	b	h	h	a	a	h	h	h	b	h	a	b	h	h	h	b	h	h	a	b	a	b	h	b	b	h	h	a	a	h	h	h	a	b	b	b	h	h	h	b	h
SCA3_36247792	CaLG03	63.68	-	b	b	b	h	a	-	b	-	b	b	b	b	h	b	h	b	-	h	h	h	b	b	b	-	b	h	-	h	-	h	h	b	-	a	h	-	b	h	a	b	b	h	b	h	h	h
SCA3_36293589	CaLG03	64.051	a	b	h	h	h	a	a	b	h	h	h	h	h	b	b	h	h	h	h	h	h	b	h	h	b	b	h	h	h	a	h	h	h	a	a	h	h	b	h	h	b	h	h	h	h	h	h
SCA3_36072770	CaLG03	65.166	a	b	h	-	-	a	a	b	h	h	b	h	h	b	b	h	h	h	h	b	b	b	-	-	a	b	h	b	a	-	-	h	a	-	a	h	-	b	a	-	b	h	b	h	-	-	b
SCA3_36206037	CaLG03	66.04	-	b	b	h	b	a	-	-	a	b	b	b	a	b	-	-	h	b	a	a	b	-	h	-	-	b	h	-	a	a	-	-	b	a	-	b	b	-	-	-	b	b	-	h	b	b	b
SCA3_23088854	CaLG03	66.977	a	h	h	h	a	h	a	h	b	h	h	b	b	a	b	h	b	a	a	b	b	b	h	h	b	b	h	b	b	a	a	b	h	a	a	h	b	b	a	b	a	h	b	b	b	a	a
SCA3_38202223	CaLG03	67.098	b	b	h	h	h	a	a	b	h	a	a	h	h	b	b	h	h	h	b	h	a	b	h	h	h	b	h	h	h	h	b	h	h	a	a	h	h	b	h	b	b	b	b	h	h	b	b
SCA3_38237628	CaLG03	70.501	a	b	b	-	h	a	a	-	b	a	-	a	h	b	b	h	-	h	-	-	h	b	-	a	a	-	a	b	b	h	-	-	a	-	a	h	a	b	a	-	-	b	h	h	a	b	a
SCA3_38231757	CaLG03	71.874	-	-	-	-	a	a	-	-	b	-	-	b	h	-	-	-	-	-	-	a	-	-	-	-	b	-	-	-	-	-	a	-	-	a	-	-	-	a	-	-	b	b	-	-	-	b	-
SCA3_19445920	CaLG03	73.682	a	h	h	h	h	h	a	h	b	h	h	b	b	a	b	h	b	a	h	b	b	b	b	h	b	b	h	h	b	a	a	h	h	h	h	h	b	b	a	b	a	h	b	b	b	a	a
SCA3_39251583	CaLG03	75.266	b	b	h	b	h	h	a	h	h	a	a	a	h	h	b	h	a	h	h	h	h	b	b	h	a	b	a	b	h	b	b	a	h	a	a	h	h	h	a	b	b	b	a	h	h	b	h
SCA3_38206316	CaLG03	77.645	-	-	a	-	b	a	a	-	-	a	a	b	h	-	b	a	h	b	a	h	b	b	b	a	h	b	b	b	-	a	a	-	a	a	a	-	a	-	b	-	-	b	b	a	-	b	a
SCA3_171675	CaLG03	77.887	a	h	b	h	b	h	a	a	b	h	h	b	b	h	b	h	b	h	h	b	b	b	h	h	b	b	h	b	b	a	a	b	h	h	h	a	b	b	a	b	a	h	b	b	b	a	a
SCA3_38210917	CaLG03	78.404	-	b	b	a	-	a	a	b	h	a	-	a	-	b	b	a	-	-	h	a	-	b	-	h	a	-	a	-	b	a	-	b	a	a	a	b	-	-	-	-	b	-	h	-	h	-	-
SCA3_39628916	CaLG03	81.859	h	b	h	b	h	h	h	h	h	a	a	h	h	b	b	b	a	h	h	h	h	b	b	h	a	b	a	b	h	b	b	a	h	a	a	h	h	b	a	b	b	b	h	h	a	b	h
SCA3_36407587	CaLG03	82.784	h	b	h	-	h	h	-	b	b	a	a	b	b	b	b	b	h	a	a	h	-	b	b	h	b	b	a	a	-	h	b	a	b	h	h	a	b	b	a	-	b	a	b	a	-	a	a
SCA3_36217275	CaLG03	83.767	a	-	-	a	b	-	-	-	h	h	a	h	b	h	-	-	-	h	-	-	a	h	h	-	-	-	-	a	-	-	-	-	h	-	a	-	h	h	b	-	-	b	-	-	-	-	a
SCA3_20552836	CaLG03	84.997	a	h	h	h	h	h	a	h	b	h	h	b	b	h	b	h	b	h	h	b	b	b	a	h	b	b	h	h	b	a	a	h	h	h	h	h	b	b	a	b	a	h	b	b	b	a	a
SCA3_36432726	CaLG03	88.055	h	b	-	a	h	h	-	-	a	b	a	a	-	b	-	-	-	a	a	h	-	b	-	-	a	-	a	-	b	h	-	h	h	-	h	a	-	b	a	-	b	a	b	b	h	b	a
SCA3_14497374	CaLG03	89.159	a	h	b	a	h	h	a	a	b	h	h	b	b	b	b	h	b	h	h	b	b	b	h	h	b	b	h	h	b	a	a	h	h	a	h	h	b	b	a	b	a	h	b	b	b	a	a
SCA3_36334318	CaLG03	89.208	h	b	a	b	h	h	-	-	b	a	b	-	-	b	b	-	h	b	b	a	h	b	-	-	h	b	a	h	-	-	h	-	a	h	h	-	-	-	b	b	b	a	a	h	a	b	a
SCA3_35241163	CaLG03	93.474	-	b	a	a	b	h	h	b	a	b	a	a	a	a	-	a	-	h	-	a	a	b	-	h	b	b	b	-	a	h	b	b	b	-	h	a	a	b	a	-	b	a	a	h	a	a	a
SCA3_38624802	CaLG03	94.319	b	h	b	b	b	a	a	b	b	a	a	b	b	h	h	b	b	b	b	b	b	h	b	b	a	h	b	h	b	h	b	b	b	a	a	b	b	b	a	h	h	h	b	b	b	h	b
SCA3_6963869	CaLG03	95.152	-	a	h	h	h	h	a	a	-	h	h	b	b	h	b	-	b	h	h	b	b	b	a	h	b	-	b	a	b	a	a	-	a	a	h	h	b	b	a	-	a	h	b	b	b	a	a
SCA3_6258240	CaLG03	100.01	-	a	h	h	-	h	a	a	b	a	b	-	b	a	b	a	-	h	a	b	-	b	a	h	b	-	-	a	b	a	-	a	b	-	b	b	-	-	a	-	-	h	b	-	b	a	a
SCA3_39036421	CaLG03	107.883	a	b	a	b	a	h	b	a	a	h	h	h	h	b	b	b	h	b	h	a	a	b	h	-	h	b	h	b	h	b	-	-	a	h	h	h	a	a	h	b	b	b	a	a	a	b	a
SCA3_38117584	CaLG03	113.705	h	-	h	h	h	h	h	-	h	h	h	-	h	h	h	h	a	h	h	h	h	h	h	-	h	-	h	-	h	a	h	h	h	h	h	h	h	-	h	h	h	h	h	h	h	h	h
SCA3_10242837	CaLG03	119.735	-	-	b	a	a	a	h	h	-	a	b	b	-	h	b	h	b	h	a	b	b	b	a	b	-	-	h	-	b	-	b	b	-	-	-	a	-	b	a	-	a	a	-	b	b	a	a
SCA3_6091265	CaLG03	126.919	a	a	h	a	a	h	a	h	h	h	h	h	a	a	h	a	a	a	h	h	h	b	a	b	h	a	a	a	a	a	-	b	h	h	h	b	a	a	a	-	a	h	h	-	a	h	a
SCA4_11490496	CaLG04	0	b	h	a	a	h	a	h	h	a	h	h	h	h	b	b	b	b	b	b	h	a	h	b	h	a	a	b	a	h	a	h	h	a	b	h	b	b	b	b	h	h	a	a	a	b	a	h
SCA4_11247677	CaLG04	2.366	h	h	b	b	h	a	h	h	a	h	h	h	h	b	b	-	b	b	b	h	a	h	-	-	a	-	b	-	h	a	h	-	a	a	h	h	h	-	b	-	-	h	h	a	h	a	h
SCA4_7889564	CaLG04	5.987	a	-	a	a	b	h	a	b	a	h	b	b	b	h	a	a	h	a	h	b	h	b	a	b	a	-	a	a	-	a	b	b	b	a	b	b	b	b	h	b	b	h	b	a	a	a	b
SCA4_11212154	CaLG04	9.46	-	b	-	-	-	a	b	b	h	b	b	b	b	a	h	a	b	-	h	-	-	b	-	b	h	-	a	h	-	-	-	b	-	-	b	-	b	-	b	b	-	a	a	h	b	h	b
SCA4_13696909	CaLG04	13.867	a	b	a	b	b	a	-	-	h	b	-	-	b	-	-	b	-	b	b	-	h	-	-	-	-	h	b	-	b	h	b	-	-	-	b	h	b	-	h	-	b	a	h	-	-	h	-
SCA4_11362833	CaLG04	19.386	a	b	a	b	b	b	b	b	a	b	b	b	b	b	b	b	b	b	b	b	a	b	b	b	a	a	b	a	h	a	b	b	b	a	b	a	b	b	a	h	b	b	b	a	a	a	b
SCA4_41967322	CaLG04	20.017	h	h	h	b	h	h	b	b	a	h	a	b	b	a	b	h	a	b	h	h	a	b	b	a	a	a	h	a	b	b	h	h	b	h	a	b	b	a	h	h	a	a	h	a	b	a	h
SCA4_45752844	CaLG04	21.716	b	b	b	b	b	b	b	b	a	b	b	b	b	b	b	b	b	b	b	b	a	b	b	b	a	a	b	a	b	a	b	b	b	a	b	a	b	b	b	b	b	b	a	a	a	a	b
SCA4_11243872	CaLG04	25.148	a	-	b	b	-	-	-	b	-	b	b	b	b	b	-	a	b	a	a	-	-	b	-	b	-	-	-	-	b	a	-	-	-	-	-	a	-	-	-	-	b	a	-	a	a	a	-
SCA4_11212351	CaLG04	26.99	-	b	a	a	-	h	b	b	a	b	b	b	b	a	a	a	-	h	a	b	a	b	-	b	-	-	a	-	-	a	b	b	a	b	b	a	b	a	h	-	-	h	b	a	h	a	b
SCA4_11272888	CaLG04	28.199	a	b	a	h	b	a	-	b	a	b	b	-	b	h	h	h	-	-	-	-	a	-	-	-	a	-	b	a	b	a	-	-	a	b	-	-	-	-	b	b	b	h	-	-	h	a	-
SCA4_13672841	CaLG04	29.837	h	b	-	a	b	h	-	-	a	-	-	b	-	-	-	b	-	b	b	b	a	b	-	-	-	-	-	a	b	-	b	b	-	b	-	a	-	-	h	a	-	-	b	a	a	a	b
SCA4_11213460	CaLG04	30.476	b	-	a	b	b	b	-	-	a	b	b	-	b	-	b	-	h	-	a	-	a	b	-	-	a	-	a	-	b	a	b	-	-	b	-	-	-	-	a	b	b	-	a	-	a	a	b
SCA4_11435651	CaLG04	31.935	a	-	a	b	b	h	b	b	a	b	b	b	b	h	h	h	b	b	b	-	a	b	h	b	a	a	h	a	b	a	-	-	a	h	b	a	h	b	-	-	b	h	h	a	h	a	b
SCA4_11475752	CaLG04	33.113	a	b	a	h	b	h	b	-	a	b	b	b	b	h	-	h	a	b	b	b	-	b	a	-	-	-	b	a	b	a	-	b	h	-	b	h	a	-	a	-	b	h	-	a	h	a	b
SCA4_11491864	CaLG04	33.589	h	b	a	h	b	h	b	b	a	b	b	b	b	h	h	h	b	b	h	b	a	b	a	b	a	a	b	a	b	a	b	-	h	a	b	h	-	b	a	-	b	h	h	a	h	a	b
SCA4_11278211	CaLG04	34.531	h	b	a	-	-	b	-	b	-	b	-	-	b	a	-	-	b	h	a	-	a	b	-	-	-	-	a	-	b	a	b	-	b	-	b	h	a	-	b	-	b	h	b	a	a	a	b
SCA4_11257588	CaLG04	34.942	a	b	h	h	b	b	b	b	a	b	b	b	b	h	b	b	a	b	h	b	a	b	-	b	a	a	b	a	b	a	b	b	h	h	b	h	b	b	-	-	b	h	b	a	a	a	b
SCA4_9803244	CaLG04	35.611	a	b	h	h	b	b	h	-	a	b	b	b	b	h	h	h	a	a	b	b	a	b	h	b	a	a	h	-	b	-	b	b	-	h	b	a	a	a	h	-	b	h	h	a	h	a	b
SCA4_26221325	CaLG04	35.779	a	b	a	b	b	a	a	b	b	a	b	b	b	b	a	b	b	b	a	b	a	b	b	b	h	a	a	a	a	a	b	a	a	b	a	a	b	b	a	a	b	a	b	a	b	a	a
SCA4_13726718	CaLG04	36.46	-	-	a	a	b	a	a	b	a	b	b	b	h	h	h	h	a	b	b	b	a	b	-	b	a	a	a	-	b	a	b	b	a	b	h	a	h	a	h	b	b	h	a	a	h	a	b
SCA4_11335624	CaLG04	37.77	-	b	a	h	b	a	b	-	-	b	-	b	b	-	-	-	a	b	-	-	a	b	a	-	a	a	a	-	b	a	-	-	-	b	b	h	-	a	-	-	b	h	h	a	b	a	b
SCA4_11276413	CaLG04	38.333	a	b	h	h	b	a	b	b	a	b	b	b	b	h	h	h	-	h	h	b	a	b	-	b	a	a	h	a	h	a	b	b	h	a	b	h	-	-	h	b	b	h	h	a	h	a	b
SCA4_11276225	CaLG04	38.787	b	b	a	a	b	h	b	b	a	b	b	b	b	h	h	b	a	h	h	b	a	b	a	b	a	-	h	a	b	a	b	b	a	h	b	h	h	a	h	b	b	h	h	a	h	a	b
SCA4_11517517	CaLG04	39.449	h	b	a	h	b	h	b	b	a	b	b	b	b	h	h	h	a	b	h	b	a	b	h	b	a	a	h	a	h	a	b	b	-	h	b	h	h	h	h	b	b	b	b	a	h	a	b
SCA4_37433505	CaLG04	39.618	b	b	b	b	b	b	a	a	-	b	b	b	b	b	b	h	-	b	b	a	a	a	a	-	-	h	a	-	b	-	b	b	b	b	h	h	b	-	b	a	h	h	b	h	b	h	b
SCA4_11343230	CaLG04	39.968	b	b	a	a	b	h	b	b	a	b	b	b	b	h	h	a	b	b	h	b	a	b	h	b	a	a	a	a	-	a	b	b	h	h	b	h	h	a	h	b	b	h	h	a	h	a	b
SCA4_11490100	CaLG04	40.608	-	b	a	b	b	h	b	b	a	b	b	b	b	h	h	h	b	b	h	b	a	b	h	b	a	a	b	-	b	a	b	b	a	b	b	a	h	b	h	b	b	h	h	a	h	a	b
SCA4_36831273	CaLG04	40.806	b	b	b	a	b	b	a	a	h	b	a	h	a	a	a	h	h	a	b	b	a	a	-	h	h	-	b	h	a	h	b	b	a	b	h	h	b	h	a	b	h	h	a	h	a	h	a
SCA4_28252628	CaLG04	40.84	b	b	b	a	b	h	a	a	a	h	b	a	h	a	a	-	-	-	h	a	b	a	b	a	-	a	a	a	a	a	h	b	a	h	a	a	-	-	a	a	-	-	a	a	-	a	a
SCA4_11328227	CaLG04	41.024	h	b	a	h	b	h	b	b	a	b	b	b	b	h	h	a	h	b	h	b	a	b	b	b	a	a	h	a	b	a	b	b	h	-	b	h	h	b	h	b	b	h	b	a	h	a	b
SCA4_13717261	CaLG04	41.878	b	a	b	h	b	h	b	b	a	b	b	b	b	h	a	h	h	b	b	b	a	b	-	h	a	a	b	a	b	a	b	b	-	-	h	b	-	a	h	-	b	b	h	a	b	a	b
SCA4_11273405	CaLG04	42.431	h	b	a	a	b	h	b	b	a	b	b	b	b	h	h	h	h	b	h	b	a	b	h	b	a	a	h	a	b	a	b	b	h	h	b	h	a	h	h	b	b	h	h	a	h	a	b
SCA4_11475798	CaLG04	42.982	b	b	a	a	b	h	b	-	a	b	b	b	b	h	b	a	-	h	b	b	a	b	b	b	a	a	a	a	b	-	b	b	-	a	b	h	a	-	h	-	b	h	h	a	h	a	b
SCA4_32416471	CaLG04	43.099	a	b	b	a	b	b	b	-	h	b	b	-	-	-	a	h	h	a	b	b	b	a	-	-	h	h	b	-	b	h	-	b	-	b	h	h	a	h	h	-	h	h	-	h	h	h	h
SCA4_35299046	CaLG04	43.231	b	h	h	a	h	h	a	a	a	h	a	a	a	a	a	a	a	a	h	h	a	a	a	a	a	a	h	a	b	a	h	h	a	h	a	a	a	a	b	-	a	a	a	a	a	a	a
SCA4_38425720	CaLG04	44.308	a	b	b	a	b	b	a	a	h	b	h	a	a	a	a	h	h	a	b	b	b	a	b	h	h	h	b	h	a	a	b	b	a	b	h	h	a	h	a	b	h	h	a	h	a	h	a
SCA4_11441735	CaLG04	44.508	h	b	h	h	b	h	b	b	a	b	b	b	b	h	h	h	h	h	h	b	a	b	b	b	a	a	h	a	b	a	b	b	h	h	b	h	a	h	h	b	b	h	h	a	h	a	b
SCA4_11273328	CaLG04	45.119	h	b	h	h	b	h	b	b	a	b	b	b	b	h	h	h	h	h	h	b	a	b	h	b	h	a	h	a	b	a	b	b	h	h	b	h	h	h	h	b	b	h	h	a	h	a	b
SCA4_37575636	CaLG04	45.172	a	h	h	b	h	h	a	-	a	h	h	a	b	b	h	a	a	b	h	h	b	-	-	a	-	-	h	a	b	a	h	h	a	h	a	a	h	a	a	-	a	a	h	a	a	-	b
SCA4_11277574	CaLG04	45.692	h	b	h	h	b	h	b	b	a	b	b	b	b	h	h	h	a	h	h	b	a	b	h	b	a	a	h	a	b	a	b	b	h	h	b	h	h	h	h	b	b	h	h	a	h	a	b
SCA4_37349212	CaLG04	46.205	a	b	b	a	b	b	a	a	h	b	a	a	a	a	a	h	h	a	b	b	a	b	a	h	h	h	b	h	a	h	b	b	a	b	h	h	b	h	a	b	h	h	a	h	a	-	a
SCA4_35229659	CaLG04	46.596	a	-	b	a	b	b	a	a	h	b	a	a	a	a	a	h	h	a	b	b	h	a	-	h	h	h	b	h	a	h	b	b	b	b	h	h	a	h	a	b	h	h	b	h	h	h	a
SCA4_11275171	CaLG04	46.768	h	b	a	h	b	h	b	b	a	b	b	b	b	h	h	h	h	h	h	b	a	b	h	b	a	a	h	a	b	a	b	b	h	h	b	h	h	b	h	b	b	h	h	a	h	a	b
SCA4_11277138	CaLG04	47.541	h	b	a	h	b	h	b	b	a	b	b	b	b	b	h	h	h	h	h	b	a	b	h	b	a	a	h	a	b	a	b	b	h	h	b	h	a	h	h	-	b	h	h	a	h	a	b
SCA4_11244395	CaLG04	48.214	h	b	a	h	b	h	b	b	a	b	b	b	b	h	h	h	h	b	h	b	a	b	h	b	a	a	h	a	b	a	b	b	h	h	b	h	h	h	h	b	b	h	h	a	h	a	b
SCA4_11398699	CaLG04	48.903	b	b	a	h	b	h	b	b	a	b	b	b	b	h	h	h	a	b	h	b	a	b	h	b	a	a	h	a	b	a	b	b	h	h	b	h	h	h	h	b	b	h	h	a	h	a	b
SCA4_11244334	CaLG04	49.387	b	b	h	h	b	h	b	b	a	b	b	b	b	h	h	h	h	b	h	b	a	b	h	b	a	a	h	a	b	a	b	b	h	h	b	h	h	-	h	b	b	h	h	a	h	a	b
SCA4_11441604	CaLG04	50.166	h	b	h	h	b	h	b	b	a	b	b	b	b	h	h	h	h	h	h	b	a	b	a	b	a	a	h	a	b	a	b	b	h	b	b	b	h	h	h	b	b	h	h	a	h	a	b
SCA4_11246164	CaLG04	50.437	h	b	h	h	b	h	b	b	a	b	b	b	b	h	h	h	h	h	h	b	a	b	h	b	a	a	h	a	b	a	b	b	h	h	b	h	a	h	h	b	b	h	h	a	h	a	b
SCA4_11246093	CaLG04	50.648	h	b	a	h	b	h	b	b	a	b	b	b	b	h	h	h	h	h	h	b	a	b	h	b	a	a	h	a	b	a	b	b	h	h	b	h	h	h	h	b	b	h	h	a	h	a	b
SCA4_11231135	CaLG04	51.401	h	b	h	h	b	h	b	b	a	b	b	b	b	h	h	h	h	b	h	b	a	b	h	b	h	a	h	a	b	a	b	b	h	a	b	h	h	h	h	b	b	h	a	a	h	a	b
SCA4_41580613	CaLG04	51.5	-	-	a	a	a	h	-	a	a	h	h	b	h	-	a	-	-	h	h	a	a	-	-	a	-	-	b	-	-	a	a	h	-	-	a	a	a	-	a	a	a	a	b	a	-	a	-
SCA4_11465057	CaLG04	51.693	h	b	h	h	b	h	b	b	a	b	b	b	b	h	h	h	h	b	h	b	a	b	b	b	a	a	h	a	b	a	b	b	h	h	b	h	a	h	h	b	b	h	h	a	h	a	b
SCA4_11274281	CaLG04	52.395	h	b	h	h	b	h	b	b	a	b	b	b	b	h	h	h	h	b	h	b	a	b	a	b	a	a	h	a	b	a	b	b	h	h	b	h	h	b	h	b	b	h	h	a	h	a	b
SCA4_35346857	CaLG04	52.614	h	b	b	b	b	b	b	b	a	b	b	b	h	b	b	h	b	b	b	h	-	b	b	-	-	a	b	-	b	-	h	b	b	b	a	-	b	-	h	b	-	-	b	-	-	-	b
SCA4_11398889	CaLG04	52.765	h	b	a	h	b	h	b	b	a	b	b	b	b	h	h	h	h	h	h	b	a	b	h	b	a	a	h	a	b	a	b	b	h	h	b	h	h	h	h	b	b	h	h	a	h	a	b
SCA4_12558541	CaLG04	53.392	h	b	a	h	b	h	b	b	a	b	b	b	b	h	h	h	h	b	h	b	a	b	h	h	a	a	h	a	b	a	b	b	h	h	b	h	h	a	h	b	b	h	h	a	h	a	b
SCA4_11441673	CaLG04	54.215	h	b	h	h	b	h	b	b	a	b	b	b	b	h	h	h	h	h	h	b	a	b	h	b	a	a	h	a	b	a	b	b	a	h	b	h	h	h	h	b	b	h	h	a	b	a	b
SCA4_13687456	CaLG04	55.204	b	b	h	b	b	h	h	b	a	b	b	b	b	h	h	h	h	b	b	b	a	b	h	h	a	a	h	a	b	a	b	b	h	h	h	h	h	a	h	b	b	h	h	a	h	a	b
SCA4_13687728	CaLG04	56.126	h	b	h	h	b	h	h	b	a	b	b	b	b	h	h	h	a	b	b	b	a	b	h	h	a	a	h	a	-	a	b	b	b	h	h	h	h	a	h	-	b	h	b	a	a	a	b
SCA4_13858972	CaLG04	56.527	b	-	a	b	-	h	a	b	a	b	b	h	h	h	b	h	-	b	b	b	a	b	h	h	a	-	h	-	-	a	-	b	-	a	h	h	a	a	h	b	-	h	b	a	h	a	b
SCA4_13660846	CaLG04	57.039	a	b	h	h	b	h	h	b	a	b	b	b	b	h	h	-	h	b	b	b	a	b	b	h	a	a	h	a	b	a	b	b	a	b	h	h	h	a	a	a	b	h	h	a	h	a	b
SCA4_13787649	CaLG04	57.628	h	b	h	h	b	h	b	b	a	b	b	b	b	h	h	h	h	b	b	b	a	b	h	h	a	a	h	a	b	a	b	b	a	h	h	h	h	a	a	b	b	h	h	a	h	a	b
SCA4_4922164	CaLG04	58.412	-	-	b	h	b	h	-	-	-	b	b	-	b	-	a	-	-	a	-	b	-	h	a	-	-	a	b	a	-	a	a	-	-	a	-	a	-	-	-	-	a	b	b	-	-	a	-
SCA4_13840484	CaLG04	58.473	h	b	h	h	b	h	h	b	a	b	b	h	h	h	h	h	h	b	b	b	a	b	h	h	a	a	h	a	b	a	b	b	h	a	h	h	a	a	h	b	b	h	h	a	h	a	b
SCA4_35309639	CaLG04	58.573	b	b	b	b	b	b	b	b	a	b	b	b	b	b	b	a	a	b	b	b	b	b	b	a	a	a	b	a	b	a	b	b	b	b	a	a	b	a	b	b	a	a	b	a	a	a	b
SCA4_23943928	CaLG04	59.031	b	-	b	a	-	-	b	b	h	b	b	-	h	h	b	a	-	a	-	b	a	h	a	a	a	b	b	a	-	b	b	b	h	b	a	a	a	-	b	b	-	a	b	h	-	-	b
SCA4_13840227	CaLG04	59.224	a	b	h	h	b	h	-	b	a	b	b	h	h	h	h	h	h	b	b	b	a	b	h	h	a	a	h	a	b	a	b	b	h	a	h	h	h	a	h	-	b	h	h	a	h	a	b
SCA4_13839288	CaLG04	59.775	h	b	h	h	b	h	h	b	a	b	b	h	h	h	h	h	b	b	b	b	a	b	a	h	a	a	h	h	b	a	b	b	h	h	h	h	b	a	h	b	b	b	h	a	h	a	b
SCA4_13702641	CaLG04	59.923	h	b	h	b	b	h	a	b	a	b	b	b	b	h	h	h	h	b	b	b	a	b	h	h	a	a	h	a	b	a	b	b	b	h	h	h	h	a	h	b	b	h	h	a	h	a	b
SCA4_4588721	CaLG04	60.196	a	b	b	-	b	a	a	-	a	b	-	-	b	-	a	-	-	a	h	-	b	a	-	-	a	-	-	a	b	a	-	-	b	-	b	-	-	-	-	-	b	h	-	a	-	a	b
SCA4_13787448	CaLG04	60.54	h	b	h	b	b	h	h	b	a	b	b	b	b	h	h	h	a	b	b	b	a	b	-	h	a	-	a	a	b	a	-	-	h	b	h	a	h	a	h	b	b	h	h	a	h	a	b
SCA4_13845581	CaLG04	61.121	h	b	h	h	b	h	h	b	a	b	b	h	h	h	h	h	h	b	b	b	a	b	h	h	a	a	h	a	b	a	b	b	h	h	h	h	h	a	h	b	b	h	h	a	h	a	b
SCA4_13841340	CaLG04	61.224	h	b	b	h	b	h	h	b	a	b	b	h	h	h	h	h	h	b	b	b	a	b	h	h	a	a	h	a	b	a	b	b	b	h	h	h	h	a	h	b	b	h	h	a	h	a	b
SCA4_35483917	CaLG04	61.269	-	-	-	a	b	b	-	b	a	b	a	h	b	a	a	-	-	b	b	-	-	a	-	a	-	-	b	-	b	a	-	b	-	b	-	-	-	-	b	-	-	-	a	a	-	a	-
SCA4_13840251	CaLG04	61.514	h	b	h	h	b	h	h	b	a	b	b	h	h	h	h	h	h	b	b	b	a	b	h	h	a	a	h	a	b	a	b	b	b	h	h	h	h	a	h	b	b	h	h	a	h	a	b
SCA4_4515121	CaLG04	61.563	a	b	-	b	b	a	-	-	b	-	b	-	b	-	a	-	-	-	a	b	h	a	-	-	a	-	h	-	-	a	-	-	-	h	-	a	-	a	-	-	b	b	-	a	-	a	b
SCA4_37010914	CaLG04	61.646	b	-	b	b	b	b	b	h	-	b	b	b	b	h	-	-	-	h	b	b	b	h	b	-	-	a	b	a	-	a	b	-	-	-	a	a	b	a	h	b	-	-	h	-	b	-	a
SCA4_13787720	CaLG04	62.004	h	b	h	h	b	h	h	b	a	b	b	b	b	h	h	h	h	b	b	b	a	b	h	h	a	a	h	a	b	a	b	b	b	h	h	h	h	-	h	b	b	h	h	a	h	a	b
SCA4_38013811	CaLG04	62.415	a	-	b	-	b	b	b	b	a	b	a	b	b	-	h	a	a	b	b	b	b	a	-	a	b	-	-	-	-	-	b	b	-	-	-	-	-	-	b	-	-	a	h	a	-	a	b
SCA4_13724666	CaLG04	62.546	h	b	h	h	b	h	h	b	a	b	b	b	b	a	h	h	h	b	b	b	a	b	h	h	a	a	h	a	b	a	b	b	h	h	h	h	h	a	h	b	b	h	h	a	h	a	b
SCA4_4477846	CaLG04	62.672	-	b	h	h	b	b	a	-	h	h	b	-	b	a	a	a	-	-	a	h	b	b	b	-	-	-	a	-	b	a	b	-	-	a	h	-	-	-	b	-	b	h	b	a	a	-	-
SCA4_13588928	CaLG04	62.724	h	b	h	h	b	h	h	b	a	b	b	b	b	h	h	a	h	b	b	b	a	b	h	a	a	a	h	a	b	a	b	b	h	h	a	h	a	a	h	b	b	h	h	a	h	a	b
SCA4_4245016	CaLG04	63.136	a	b	a	b	b	h	b	b	h	h	b	b	b	a	a	a	h	a	-	b	b	h	h	b	a	-	a	a	-	a	a	b	b	a	h	a	b	a	h	b	b	a	b	a	b	a	b
SCA4_13845639	CaLG04	63.321	h	b	b	h	b	h	h	b	a	b	b	h	h	h	b	h	h	b	b	b	a	b	a	h	a	a	h	a	b	a	b	b	h	h	h	h	h	a	h	b	b	h	h	a	h	a	b
SCA4_32625733	CaLG04	63.433	b	b	-	-	b	b	-	b	a	b	h	b	h	a	a	a	a	b	-	-	b	-	-	-	a	-	-	-	-	a	-	b	h	-	a	a	b	a	b	-	-	a	h	a	-	-	-
SCA4_13840191	CaLG04	63.811	h	b	h	h	b	h	h	b	a	b	b	h	h	a	h	h	h	b	b	b	a	b	h	h	a	a	h	a	b	a	b	b	h	h	h	h	b	a	h	b	b	h	h	a	h	a	b
SCA4_3223962	CaLG04	63.948	a	b	h	b	-	a	b	-	b	a	-	-	b	-	a	-	b	-	a	b	h	a	-	-	b	-	-	a	-	-	-	-	b	-	-	a	a	-	a	-	b	h	-	a	-	a	b
SCA4_4928577	CaLG04	64.651	-	-	-	b	b	-	-	-	b	a	b	-	-	-	a	a	-	a	b	b	h	h	-	-	-	-	-	-	-	a	-	b	-	-	-	-	-	-	b	-	b	-	-	a	-	a	-
SCA4_4920132	CaLG04	64.775	a	-	b	b	b	h	a	b	-	b	-	b	b	h	-	-	a	a	h	b	a	h	b	b	-	h	b	-	b	a	b	-	-	h	-	-	-	-	a	-	b	-	b	a	a	a	b
SCA4_8809011	CaLG04	64.886	a	b	b	h	b	b	h	h	a	b	h	h	h	a	h	a	a	h	h	-	h	h	h	h	h	h	h	h	h	h	b	b	h	b	h	h	h	a	h	-	h	h	h	a	h	h	h
SCA4_13704352	CaLG04	65.573	b	b	h	h	b	h	b	b	a	b	b	b	b	h	h	h	b	b	b	b	a	b	-	h	a	a	h	a	b	a	b	b	a	-	h	h	a	a	h	b	-	b	a	a	h	a	b
SCA4_35488920	CaLG04	66.922	-	b	b	b	b	b	h	b	a	b	b	b	b	h	h	-	-	b	b	b	-	b	-	a	-	-	b	-	h	a	b	b	b	b	-	a	h	-	-	-	-	a	b	-	a	-	a
SCA4_15916534	CaLG04	66.966	h	b	h	b	-	b	-	-	a	b	b	-	b	-	a	-	b	h	b	b	a	b	-	-	a	a	-	-	b	-	b	-	h	b	a	a	a	a	h	-	b	a	a	a	h	-	a
SCA4_15957070	CaLG04	67.941	h	b	a	b	b	h	a	h	a	b	h	h	h	h	h	a	a	h	b	b	a	b	h	h	a	-	b	a	h	a	b	b	h	b	h	a	h	a	h	-	b	a	b	a	h	a	b
SCA4_11292247	CaLG04	68.538	-	b	-	b	b	-	-	-	-	-	-	-	b	b	h	a	-	h	b	b	a	b	-	-	a	a	-	-	b	a	-	-	-	a	-	-	-	-	a	-	b	-	a	-	-	a	-
SCA4_36943537	CaLG04	68.844	-	-	-	b	b	-	a	a	a	b	b	h	h	a	-	-	a	-	b	-	-	-	-	-	-	-	b	-	-	a	-	-	-	-	-	a	-	-	-	-	-	a	a	-	h	a	b
SCA4_44811519	CaLG04	68.939	b	h	h	h	b	b	h	h	h	b	a	h	h	h	h	b	a	h	b	b	a	h	h	a	a	a	b	a	b	h	b	b	h	b	a	h	h	a	b	b	h	a	h	a	h	a	b
SCA4_15651804	CaLG04	69.06	-	-	b	b	b	h	-	-	-	b	b	b	b	-	b	-	a	-	b	b	-	b	a	h	-	-	-	-	b	a	-	b	a	b	a	-	b	-	a	-	-	-	b	a	-	a	-
SCA4_35534877	CaLG04	69.789	b	b	b	h	-	b	-	h	a	b	b	a	h	h	h	a	-	b	b	b	b	b	b	a	a	-	-	-	-	-	b	b	-	b	a	a	b	-	h	b	a	a	h	-	-	a	b
SCA4_15934901	CaLG04	70.278	h	b	b	h	b	h	h	h	a	b	h	h	h	h	h	a	a	h	b	b	a	b	b	b	a	a	b	a	h	a	b	b	-	b	h	a	h	a	h	b	h	a	h	a	h	a	a
SCA4_38363041	CaLG04	70.481	a	b	-	a	b	b	h	-	a	b	a	a	a	a	h	-	-	h	b	-	h	b	-	-	-	-	-	a	-	b	b	-	a	b	a	a	-	-	h	-	a	a	h	a	a	a	a
SCA4_38323321	CaLG04	71.008	h	b	-	-	-	b	h	a	a	b	a	a	h	a	h	a	a	-	-	b	a	b	-	a	a	a	b	a	h	a	-	b	h	b	a	a	b	a	h	-	-	a	a	a	h	a	h
SCA4_11257760	CaLG04	71.07	-	-	-	h	b	h	b	-	-	b	-	-	-	-	-	-	-	a	b	b	-	b	-	-	a	a	-	-	b	-	b	-	-	-	-	b	-	-	b	-	-	-	-	a	h	-	-
SCA4_38921373	CaLG04	71.439	h	b	b	h	b	b	a	a	a	b	a	-	h	a	h	a	a	h	b	b	h	a	h	a	a	a	b	a	a	h	b	b	a	b	a	a	-	a	h	-	a	a	a	a	a	a	a
SCA4_39086269	CaLG04	71.716	b	b	b	h	b	b	-	h	a	b	a	h	h	h	h	a	-	h	b	-	a	a	a	a	a	-	-	a	a	b	b	b	b	b	a	a	-	-	h	-	a	-	b	a	a	a	a
SCA4_4911130	CaLG04	71.979	a	b	h	h	b	h	h	b	h	h	b	b	b	h	a	a	h	h	h	b	h	h	h	b	a	h	h	a	b	a	h	h	b	h	h	h	h	h	h	b	b	h	b	a	h	a	b
SCA4_38424564	CaLG04	71.999	a	b	b	b	b	b	b	-	-	b	a	-	b	-	-	-	-	-	b	b	-	-	-	-	a	-	-	-	-	-	-	-	b	b	a	a	-	-	a	-	-	-	-	-	-	a	-
SCA4_16149795	CaLG04	72.473	h	b	h	h	b	h	a	h	a	b	h	h	h	h	h	a	h	b	b	b	a	b	-	h	a	a	b	a	b	a	b	b	h	b	h	a	h	a	h	b	h	a	h	a	h	a	h
SCA4_32637062	CaLG04	72.923	h	b	b	b	b	-	-	-	-	b	b	-	b	-	a	-	-	b	b	b	h	h	-	-	a	-	b	-	b	a	b	-	h	b	a	a	-	a	b	-	-	-	h	-	a	-	-
SCA4_35327989	CaLG04	73.344	h	b	b	a	b	b	a	h	a	b	b	-	h	h	h	a	a	h	b	-	h	h	-	a	a	a	h	b	a	a	h	b	b	b	a	a	-	-	h	b	a	a	a	a	a	a	h
SCA4_37160622	CaLG04	73.564	-	b	b	a	-	b	b	b	-	b	b	b	h	a	b	a	a	h	b	b	h	b	b	-	-	a	b	-	h	a	b	b	-	-	a	a	-	a	h	b	a	-	b	a	b	-	a
SCA4_38928945	CaLG04	73.939	-	b	b	b	b	b	h	-	-	-	a	h	-	b	h	-	a	b	-	b	a	b	a	-	a	a	b	-	h	h	-	-	-	-	a	a	-	a	b	-	a	a	b	-	-	a	h
SCA4_35634712	CaLG04	74.17	b	b	b	a	b	b	h	h	a	b	h	h	h	h	h	a	a	h	b	b	h	h	a	a	a	a	b	a	a	a	b	b	b	b	a	a	a	a	h	-	a	a	h	a	a	a	h
SCA4_39033314	CaLG04	74.568	a	b	b	h	b	b	-	h	a	b	a	h	h	a	a	a	a	h	b	b	h	h	b	a	a	a	b	a	-	a	b	b	b	b	a	a	b	a	h	-	a	a	a	a	h	a	h
SCA4_13645643	CaLG04	74.85	b	-	-	-	-	b	a	-	a	-	-	b	b	-	a	-	-	b	-	-	a	b	-	-	a	-	-	-	b	-	b	-	-	-	b	a	-	a	a	-	-	b	a	a	a	-	b
SCA4_38323250	CaLG04	74.859	a	h	b	b	b	b	h	-	-	b	a	-	h	h	-	-	a	-	b	-	a	a	a	-	-	a	b	a	a	b	b	-	a	b	a	-	-	a	b	-	a	a	b	a	h	a	-
SCA4_4454464	CaLG04	74.932	a	b	h	a	b	h	h	b	a	h	b	b	b	h	a	a	h	h	h	b	b	h	b	b	a	b	h	a	b	a	h	h	b	h	h	a	h	h	h	b	b	h	b	a	h	a	b
SCA4_38195346	CaLG04	75.148	a	b	b	h	b	b	b	h	a	b	a	h	h	h	h	a	a	h	b	b	b	h	-	a	a	a	b	-	b	h	b	b	h	b	a	a	h	a	a	b	a	a	h	a	h	a	h
SCA4_15934607	CaLG04	75.388	h	b	h	h	b	h	h	h	a	b	h	h	h	h	h	a	h	h	b	b	h	b	h	h	a	a	b	a	h	a	b	b	h	b	h	a	h	a	h	b	h	a	h	a	h	a	h
SCA4_15926160	CaLG04	75.648	h	b	h	h	b	h	h	h	a	b	h	h	h	h	h	a	h	h	b	b	a	b	h	h	a	a	b	a	h	a	b	b	h	b	h	a	h	a	h	b	h	a	h	a	h	a	h
SCA4_4914112	CaLG04	75.946	a	b	h	h	b	h	h	b	h	h	b	b	b	h	a	a	b	-	a	b	b	a	h	b	a	b	h	a	b	a	a	h	b	h	h	h	h	a	h	-	b	h	b	a	h	a	b
SCA4_13641148	CaLG04	76.249	b	-	a	-	b	h	-	b	a	b	b	b	b	h	b	h	-	b	-	b	-	b	-	-	-	-	a	-	b	-	b	b	b	-	a	h	a	a	h	b	b	-	-	a	a	-	b
SCA4_32521346	CaLG04	76.337	h	b	b	a	b	b	-	b	a	b	h	h	h	h	h	a	a	h	b	b	h	h	b	a	-	a	b	a	a	a	b	b	-	b	a	a	a	a	h	-	a	a	b	a	a	a	h
SCA4_16046928	CaLG04	76.763	h	b	b	h	b	h	h	h	a	b	h	h	h	h	h	a	h	h	b	b	a	b	b	h	a	a	b	a	h	a	b	b	h	b	h	a	h	a	h	b	h	a	h	a	h	a	h
SCA4_4498780	CaLG04	77.381	a	b	b	h	b	h	h	b	h	h	b	b	b	h	a	a	h	h	h	b	a	h	h	b	a	h	h	a	b	a	h	a	b	a	h	a	h	b	a	-	b	h	b	a	h	a	b
SCA4_38038959	CaLG04	77.387	b	b	b	h	b	b	h	h	a	b	h	h	h	h	h	a	a	h	b	b	h	h	h	a	h	a	b	a	h	a	b	b	h	b	a	a	h	a	h	b	a	a	h	a	h	a	h
SCA4_36867376	CaLG04	77.866	a	b	b	b	b	b	-	-	a	b	-	a	b	-	a	-	-	b	b	-	-	h	b	a	a	-	b	a	h	a	b	-	-	b	a	a	b	-	-	-	a	-	h	a	-	a	h
SCA4_39116656	CaLG04	78.118	a	b	b	-	b	b	h	h	a	b	a	b	h	a	h	a	a	h	b	b	h	a	-	a	a	a	b	a	h	h	-	b	b	b	a	a	-	a	h	b	a	a	h	a	a	a	h
SCA4_38918394	CaLG04	78.429	h	b	b	h	b	b	h	h	a	b	a	h	h	h	h	a	a	h	b	b	h	h	h	a	a	a	b	a	h	h	-	b	h	b	a	a	h	a	h	b	a	a	h	a	h	a	h
SCA4_5905385	CaLG04	78.778	a	b	h	h	b	h	h	b	h	h	b	b	b	h	a	a	h	h	h	b	h	h	h	b	a	h	a	a	b	a	h	h	b	b	h	h	h	a	h	b	b	h	b	a	h	a	b
SCA4_39033052	CaLG04	78.85	h	b	b	h	b	b	a	b	a	b	a	h	h	h	h	a	a	h	b	b	h	h	-	a	a	a	h	a	h	h	-	b	h	b	a	a	h	a	h	b	a	a	h	a	h	a	h
SCA4_4907987	CaLG04	78.958	a	b	h	h	b	h	a	b	h	h	b	b	b	h	a	a	a	h	h	b	h	h	h	b	a	b	h	a	b	a	h	h	b	h	h	h	a	h	h	b	b	h	b	a	h	a	b
SCA4_35304327	CaLG04	79.486	a	b	b	h	b	b	a	h	a	b	h	h	h	h	h	a	a	h	b	b	h	h	h	a	a	-	b	a	h	a	b	b	h	b	a	a	h	a	h	b	a	a	h	a	a	a	a
SCA4_13718817	CaLG04	79.651	a	b	h	-	-	-	a	-	-	-	-	-	-	-	-	-	-	b	-	-	-	-	-	-	a	-	-	-	b	a	b	-	-	a	-	-	-	a	a	-	b	-	b	-	-	a	-
SCA4_13718704	CaLG04	79.911	-	b	-	-	-	a	a	-	-	b	b	-	b	-	a	-	b	-	-	b	a	-	-	-	a	a	-	-	b	a	-	-	a	-	a	-	-	a	-	-	b	a	a	a	-	a	-
SCA4_39116795	CaLG04	79.916	-	b	b	h	b	b	b	h	a	b	a	b	h	a	h	a	a	b	b	b	h	h	-	h	a	-	b	a	h	h	b	b	h	b	a	a	h	a	h	b	a	a	h	a	h	a	h
SCA4_38302165	CaLG04	80.288	h	b	b	-	b	b	h	a	a	b	a	h	h	a	h	a	a	h	b	b	h	h	-	a	a	a	b	a	b	a	b	b	b	b	a	a	b	a	h	b	a	a	h	a	h	a	h
SCA4_34751509	CaLG04	80.608	-	b	b	a	b	b	h	h	a	b	h	h	h	a	h	a	a	h	b	b	h	h	b	a	a	a	b	a	h	a	-	b	h	b	h	a	-	a	h	-	a	a	h	a	a	a	h
SCA4_37690030	CaLG04	81.01	h	b	b	h	b	b	a	a	a	b	a	b	h	-	-	a	-	b	b	b	-	h	b	a	a	-	b	a	h	a	b	-	-	b	a	a	b	a	h	b	a	a	h	a	h	a	-
SCA4_38020224	CaLG04	81.31	b	b	b	h	b	b	h	b	a	b	h	b	h	h	h	a	a	h	b	b	h	h	-	a	a	a	b	-	-	a	b	b	h	b	a	a	a	a	h	b	a	a	h	a	b	a	-
SCA4_4578836	CaLG04	81.52	a	b	h	h	b	h	h	b	h	h	b	b	b	a	a	a	h	h	h	b	h	h	h	b	a	b	b	a	b	a	a	h	b	a	h	a	h	a	h	b	b	h	b	a	h	a	b
SCA4_38536332	CaLG04	81.725	h	b	b	h	b	b	h	h	a	b	a	h	h	a	h	a	a	h	b	b	-	h	h	a	h	a	b	a	h	a	b	b	h	b	a	a	h	-	h	-	a	a	h	a	h	a	h
SCA4_38288823	CaLG04	82.097	b	b	b	h	b	b	h	h	a	b	a	h	h	h	h	a	a	h	b	b	a	h	b	a	a	-	b	a	h	h	b	b	b	b	a	a	h	a	h	b	a	a	h	a	h	a	h
SCA4_13841279	CaLG04	82.505	b	b	b	b	b	a	b	b	a	b	b	-	h	a	h	b	b	b	b	b	a	b	-	h	-	-	a	-	b	a	b	b	b	a	a	h	b	a	h	b	b	h	a	a	-	a	b
SCA4_36368625	CaLG04	82.55	h	b	b	h	b	b	h	-	a	b	a	h	h	b	h	a	a	h	b	b	h	h	b	a	a	a	b	a	h	a	b	-	h	b	a	a	h	a	a	b	a	a	h	a	h	a	h
SCA4_38289052	CaLG04	82.862	h	b	b	a	b	b	h	h	a	b	a	h	h	h	h	a	a	h	b	b	h	b	h	a	a	a	b	a	h	h	b	b	h	b	a	a	h	a	h	b	a	a	h	a	h	a	h
SCA4_32699821	CaLG04	83.267	h	b	b	h	b	b	h	-	a	b	a	b	a	a	a	-	a	h	b	b	h	h	-	-	a	a	b	a	h	a	b	-	-	b	a	a	h	a	-	b	a	a	a	a	a	a	h
SCA4_4148250	CaLG04	83.327	a	b	h	h	b	h	h	b	h	h	b	b	b	h	a	a	h	h	h	b	h	h	h	b	h	h	h	a	b	a	h	h	b	h	h	a	a	h	h	b	b	h	b	a	h	a	b
SCA4_38978462	CaLG04	83.696	h	b	b	h	b	b	b	h	a	b	a	h	h	a	h	a	a	h	b	b	h	h	h	a	a	a	b	a	h	h	b	b	h	b	a	a	h	a	h	b	a	a	h	a	h	a	h
SCA4_4535728	CaLG04	83.923	a	b	h	h	b	h	h	b	h	h	b	b	b	h	a	a	h	h	h	b	h	h	h	b	a	h	h	a	b	a	b	h	b	h	h	a	a	h	h	b	b	h	b	a	h	a	b
SCA4_32634866	CaLG04	84.071	h	b	b	b	b	b	h	-	a	b	h	h	b	h	a	-	a	h	b	b	h	h	h	-	a	a	b	a	a	a	-	-	a	-	-	a	-	a	h	-	a	a	b	a	a	a	-
SCA4_39042938	CaLG04	84.316	h	b	b	h	b	b	h	h	a	b	a	h	h	h	h	a	a	h	b	b	b	h	b	a	a	a	b	a	h	h	b	b	h	b	a	a	h	a	h	h	a	a	h	a	h	a	h
SCA4_4536286	CaLG04	84.586	a	b	h	h	b	h	h	b	h	h	b	b	b	h	a	a	h	h	h	b	h	h	h	b	a	h	h	a	b	a	h	h	b	h	h	a	h	h	h	b	b	h	b	a	h	a	b
SCA4_35347408	CaLG04	84.705	b	b	b	b	b	b	b	-	a	b	h	h	h	h	h	-	a	h	b	b	a	a	h	-	a	a	b	a	h	a	b	b	h	b	a	a	h	a	a	b	a	a	h	a	a	a	b
SCA4_37364980	CaLG04	84.968	b	b	b	h	b	b	h	h	a	b	h	h	h	b	h	a	a	h	b	b	h	h	h	a	a	a	b	a	h	a	b	b	b	b	a	a	h	a	h	b	a	a	h	a	h	a	h
SCA4_37371411	CaLG04	85.256	h	b	b	h	b	b	b	-	a	b	h	b	h	h	a	-	a	h	b	b	b	h	a	-	a	a	b	a	a	a	b	-	h	b	a	a	b	a	h	-	a	a	h	a	b	a	h
SCA4_4452380	CaLG04	85.3	a	b	h	h	b	h	h	b	h	h	b	b	b	h	a	a	h	h	h	b	h	h	h	b	a	h	h	a	b	a	h	h	b	h	h	a	h	h	h	b	b	h	b	a	h	a	b
SCA4_38362132	CaLG04	85.485	h	b	b	h	b	b	h	h	a	b	a	h	h	h	h	a	a	h	b	b	h	h	h	a	a	a	b	a	h	h	b	b	h	b	a	a	h	a	h	b	a	a	h	a	h	a	h
SCA4_4468394	CaLG04	85.875	a	b	h	h	b	h	h	b	h	h	b	b	b	h	a	a	h	h	h	b	h	h	h	b	a	h	h	a	b	a	h	h	b	h	h	a	a	h	h	b	b	h	b	a	h	a	b
SCA4_22860656	CaLG04	85.88	h	b	b	h	b	b	h	h	a	b	h	a	h	h	h	a	a	h	b	b	h	h	-	a	a	a	b	a	h	a	b	b	h	b	a	a	h	a	h	b	a	a	h	a	a	a	h
SCA4_35229966	CaLG04	86.248	b	b	b	h	b	b	h	h	a	b	h	h	h	h	h	a	a	h	b	b	h	h	h	a	a	a	b	a	h	a	b	b	h	b	a	a	h	a	h	b	a	a	h	a	a	a	h
SCA4_36673677	CaLG04	86.643	a	b	b	h	b	b	h	h	a	b	h	h	h	h	h	a	a	b	b	b	h	h	b	a	a	a	b	a	h	a	b	b	h	b	a	a	b	a	h	b	a	a	a	a	h	a	h
SCA4_4911083	CaLG04	86.775	a	b	h	h	b	h	h	b	h	h	b	b	b	h	a	a	h	h	h	b	h	h	h	b	a	h	h	a	b	a	h	h	b	h	h	h	h	h	h	b	b	h	b	a	h	a	b
SCA4_39081951	CaLG04	86.948	h	b	b	h	b	b	h	h	a	b	a	h	h	h	h	a	a	h	b	b	h	h	h	a	a	a	b	a	h	h	b	b	h	b	a	a	h	a	h	b	a	a	h	a	h	a	h
SCA4_38358398	CaLG04	87.173	h	b	b	h	b	b	b	h	a	b	a	h	h	h	h	a	a	b	b	b	h	h	b	a	a	a	b	a	h	h	b	b	h	b	a	a	b	a	h	b	a	a	h	a	b	a	h
SCA4_38194159	CaLG04	87.497	h	b	b	h	b	b	h	h	a	b	a	h	h	h	h	a	a	h	b	b	h	h	h	a	a	a	b	a	h	h	b	b	h	b	a	a	h	a	h	b	a	a	h	a	h	a	h
SCA4_38422037	CaLG04	87.844	h	b	b	h	b	b	a	h	a	b	a	h	h	h	h	a	a	h	b	b	h	h	h	a	a	a	b	a	h	h	b	b	h	b	a	a	h	a	h	b	a	a	h	a	h	a	h
SCA4_4454305	CaLG04	88.235	a	b	h	a	b	h	h	b	h	h	b	b	b	h	a	a	h	h	h	b	h	h	b	b	a	b	h	a	b	a	h	h	b	h	h	a	h	h	h	b	b	h	b	a	h	a	b
SCA4_38888779	CaLG04	88.253	h	b	b	h	b	b	h	h	a	b	a	h	h	h	h	a	a	h	b	b	h	h	h	a	a	a	b	a	h	h	b	b	h	b	a	a	h	a	h	b	a	a	h	a	h	a	h
SCA4_38008062	CaLG04	88.424	h	b	b	h	b	b	h	h	a	b	h	h	h	h	h	a	a	h	b	b	h	h	h	a	a	a	b	a	h	a	b	b	h	b	a	a	h	a	h	b	a	a	h	a	h	a	h
SCA4_37241235	CaLG04	88.715	h	b	b	h	b	b	h	h	a	b	h	h	h	h	h	a	a	h	b	b	h	h	h	a	a	a	b	a	h	a	b	b	h	b	a	a	h	a	h	b	a	a	h	a	h	a	h
SCA4_36984727	CaLG04	88.897	h	b	h	h	b	b	h	h	a	b	h	h	h	a	h	a	a	h	b	b	h	h	a	a	a	a	b	a	h	a	b	b	h	b	a	a	h	a	h	b	a	a	h	a	h	a	h
SCA4_4579158	CaLG04	89.09	a	b	h	h	b	h	h	b	h	h	b	b	b	h	a	a	b	h	h	b	h	h	h	b	a	a	h	a	b	a	h	h	b	h	h	a	h	h	h	b	b	h	b	a	h	a	b
SCA4_37064588	CaLG04	89.164	h	b	b	h	b	b	b	h	a	b	h	h	h	h	h	a	a	h	b	b	h	h	h	a	a	a	b	a	h	a	b	b	h	b	a	a	h	a	h	b	a	a	h	a	h	a	h
SCA4_37356951	CaLG04	89.347	h	b	b	h	b	b	h	h	a	b	h	h	h	h	h	a	a	h	b	b	h	h	h	a	a	a	b	a	h	a	b	b	h	b	a	a	h	a	h	b	a	a	h	a	h	a	h
SCA4_37356919	CaLG04	89.498	h	b	b	h	b	b	h	h	a	b	h	h	h	a	h	a	a	h	b	b	h	h	h	a	a	a	b	a	h	a	b	b	h	b	a	a	h	a	h	b	a	a	h	a	h	a	h
SCA4_37450206	CaLG04	89.698	h	b	b	b	b	b	h	h	a	b	h	h	h	h	h	a	a	h	b	b	h	h	h	a	a	a	b	a	h	a	b	b	h	b	a	a	h	a	h	b	a	a	h	a	h	a	h
SCA4_32636459	CaLG04	89.793	h	b	b	h	b	b	h	h	a	b	h	h	h	h	h	a	a	h	b	b	h	h	h	a	a	h	b	a	h	a	b	b	h	b	a	a	h	a	h	b	a	a	h	a	a	a	h
SCA4_32212899	CaLG04	89.924	h	b	b	h	b	b	h	h	a	b	h	h	h	h	h	a	a	h	b	b	h	h	h	a	a	a	b	a	h	a	b	b	h	b	a	a	h	a	h	b	a	a	h	a	a	a	h
SCA4_4154507	CaLG04	89.982	a	b	h	h	b	h	h	b	h	b	b	b	b	h	a	a	h	h	h	b	h	h	h	b	h	h	h	-	b	a	h	h	b	h	h	a	b	h	h	b	b	h	b	a	h	a	b
SCA4_32639188	CaLG04	90.051	h	b	b	h	b	b	h	h	a	b	h	h	h	h	h	a	a	h	b	b	h	h	h	a	a	a	b	a	h	a	b	b	h	b	a	a	h	a	h	b	a	a	h	a	a	a	h
SCA4_32639315	CaLG04	90.113	h	b	b	h	b	b	h	h	a	b	h	h	h	h	h	a	a	h	b	b	h	h	h	a	a	a	b	a	h	a	b	b	h	b	a	a	h	a	h	b	a	a	h	a	a	a	h
SCA4_32604538	CaLG04	90.168	h	b	b	h	b	b	h	h	a	b	h	h	h	h	h	a	a	h	b	b	h	h	h	a	a	a	b	a	h	a	b	b	h	b	a	a	h	a	h	b	a	a	h	a	a	a	h
SCA4_33929777	CaLG04	90.276	h	b	b	h	b	b	h	h	a	b	h	h	h	h	h	a	a	h	b	b	h	h	h	a	a	a	b	a	h	a	b	b	h	b	a	a	h	a	h	b	a	a	h	a	a	a	h
SCA4_22860484	CaLG04	90.358	a	b	b	h	b	b	h	h	a	b	h	h	h	h	h	a	a	h	b	b	h	h	h	a	a	a	b	a	a	a	b	b	a	b	a	a	h	a	h	b	a	a	h	a	a	a	h
SCA4_22865389	CaLG04	90.551	h	b	b	h	b	b	h	h	a	b	h	h	h	h	h	a	a	h	b	b	h	h	b	a	a	a	b	a	h	a	b	b	h	b	a	a	h	a	h	b	a	a	h	a	a	a	h
SCA4_36467980	CaLG04	90.647	h	b	b	h	b	b	h	h	a	b	h	h	h	h	h	a	a	h	b	b	h	h	h	a	a	a	b	a	h	a	b	b	h	b	a	a	h	a	h	b	a	a	h	a	h	a	h
SCA4_37450294	CaLG04	90.82	h	b	b	h	b	b	h	h	a	b	h	h	h	h	h	a	a	h	b	b	h	h	h	a	a	a	b	a	h	a	b	b	b	b	a	a	h	a	h	b	a	a	h	a	h	a	h
SCA4_4148061	CaLG04	90.908	a	b	h	h	b	h	h	b	h	h	b	b	b	h	a	a	h	h	h	b	h	h	h	b	h	a	h	a	b	a	h	h	b	h	h	a	a	b	h	b	b	h	b	a	h	a	b
SCA4_36756913	CaLG04	90.989	a	b	b	h	b	b	h	a	a	b	h	h	h	h	h	a	a	h	b	b	h	h	h	a	a	a	b	a	h	a	b	b	h	b	a	a	h	a	h	b	a	a	h	a	h	a	h
SCA4_32853834	CaLG04	91.134	h	b	b	h	b	b	h	h	a	b	h	h	h	a	h	a	a	h	b	b	h	h	h	a	a	a	b	a	h	a	b	b	h	b	a	a	h	a	h	b	a	a	h	a	a	a	h
SCA4_28092609	CaLG04	91.278	h	b	b	h	b	b	h	h	a	b	h	h	h	h	h	a	a	h	b	b	h	h	h	a	a	a	b	a	h	a	b	b	h	b	a	a	h	a	h	b	a	a	h	a	a	a	h
SCA4_36799668	CaLG04	91.54	h	b	b	h	b	b	h	h	a	b	h	h	h	h	h	a	a	h	b	b	h	h	h	a	a	a	b	a	h	a	b	b	h	b	a	a	h	a	h	b	a	a	h	a	h	a	h
SCA4_35231891	CaLG04	91.766	h	b	b	h	b	b	h	h	a	b	h	h	h	h	h	a	a	h	b	b	h	h	h	a	a	a	b	a	h	a	b	b	h	b	a	a	h	a	h	b	a	a	h	a	a	a	h
SCA4_21385308	CaLG04	92.023	h	b	b	h	b	b	h	h	a	b	h	h	h	h	h	a	a	h	b	b	h	h	h	a	a	a	b	a	h	a	b	b	h	b	h	a	a	a	h	b	a	a	h	a	h	a	h
SCA4_36984795	CaLG04	92.415	h	b	b	h	b	b	h	h	a	b	h	h	h	h	h	a	a	h	b	b	h	h	h	a	a	a	b	a	h	a	b	b	h	b	a	a	h	a	h	b	a	a	h	a	h	a	h
SCA4_32184628	CaLG04	92.681	b	b	b	h	b	b	h	h	a	b	h	h	h	h	h	a	a	h	b	b	h	h	h	a	a	a	b	a	h	a	b	b	h	b	a	a	h	a	h	b	h	a	h	a	a	a	h
SCA4_35311815	CaLG04	92.956	h	b	b	h	b	b	h	h	a	b	h	h	h	h	h	a	a	h	b	b	h	h	h	a	a	a	b	a	h	a	b	b	h	b	a	a	h	a	h	b	a	a	h	a	a	a	h
SCA4_4907859	CaLG04	93.082	a	b	b	h	b	h	h	-	h	h	b	b	b	h	a	a	-	h	h	b	h	h	b	b	a	h	h	a	b	a	a	a	b	h	b	a	a	a	h	b	b	b	b	a	h	a	b
SCA4_35304102	CaLG04	93.231	h	b	b	h	b	b	h	h	a	b	h	h	h	h	h	a	a	b	b	b	h	h	a	a	a	a	b	a	a	a	b	b	h	b	a	a	b	a	h	b	a	a	h	a	a	a	h
SCA4_32639654	CaLG04	93.485	h	b	b	h	b	b	h	h	a	b	h	h	h	h	h	a	a	h	b	b	h	h	h	a	a	a	h	a	h	a	b	b	h	b	a	a	h	a	h	b	a	a	h	a	a	a	h
SCA4_32303394	CaLG04	93.939	h	b	b	h	b	b	h	h	a	b	h	h	h	h	h	a	a	h	b	b	h	h	h	a	a	a	b	a	h	a	b	b	h	b	a	a	h	a	h	b	a	a	h	a	a	a	h
SCA4_32636315	CaLG04	94.2	h	b	b	h	b	b	h	h	a	b	h	h	h	h	h	a	a	h	b	b	h	h	h	a	h	a	b	a	h	a	b	b	h	b	a	a	h	a	h	b	a	a	h	a	a	a	h
SCA4_3281050	CaLG04	94.334	a	b	h	b	b	h	h	b	h	h	b	h	h	h	a	a	h	h	h	b	h	h	h	b	h	h	h	a	b	a	h	h	b	a	h	a	h	b	h	b	b	h	b	a	h	h	b
SCA4_35393505	CaLG04	94.571	h	b	b	h	b	b	h	h	a	b	h	h	h	h	h	a	a	h	b	b	h	h	h	a	a	a	b	-	h	a	b	b	b	b	a	a	h	a	h	b	a	a	h	a	a	a	h
SCA4_3280217	CaLG04	94.781	a	b	h	h	b	h	h	b	h	h	b	h	h	h	a	a	h	h	h	b	h	h	h	b	h	b	h	a	b	a	a	h	b	h	h	a	a	b	h	b	b	h	b	a	h	h	b
SCA4_38029358	CaLG04	94.848	h	b	b	h	b	b	h	h	a	b	h	h	h	a	h	a	a	h	b	b	h	a	b	a	a	a	b	a	a	a	b	b	h	b	a	a	h	a	a	b	a	a	h	a	h	a	h
SCA4_22865436	CaLG04	95.173	h	b	b	h	b	b	h	h	a	b	h	h	h	h	h	a	a	h	b	b	h	h	b	a	a	a	b	a	b	a	b	b	h	b	a	a	h	a	h	b	a	a	h	a	a	a	h
SCA4_36709731	CaLG04	95.417	h	b	b	h	b	b	h	h	a	b	h	h	h	a	h	a	a	h	b	b	h	h	h	a	a	a	b	a	h	a	b	b	a	b	a	a	h	a	h	-	a	a	h	a	h	a	h
SCA4_32248987	CaLG04	95.901	h	b	b	h	b	b	h	a	a	b	h	b	h	h	h	-	a	h	b	b	b	h	h	-	a	a	b	a	h	a	b	b	b	b	a	a	h	-	a	b	a	a	h	a	a	a	h
SCA4_3400828	CaLG04	96.195	a	b	h	b	b	h	h	b	h	h	b	h	h	h	a	a	h	h	h	b	h	h	h	b	h	h	h	a	b	a	a	h	b	h	h	a	h	b	h	b	b	h	b	a	h	h	b
SCA4_36754453	CaLG04	96.205	h	-	b	h	b	b	a	h	a	b	h	h	h	a	h	h	a	h	b	b	h	h	h	a	a	a	h	h	a	a	b	b	h	b	a	a	h	a	h	b	a	a	h	a	h	a	b
SCA4_24261779	CaLG04	96.51	h	b	b	h	b	b	-	h	a	b	h	h	h	h	h	h	a	h	b	b	-	h	b	a	a	-	b	a	h	a	b	b	h	b	a	a	h	a	h	b	a	a	h	a	a	a	h
SCA4_35574088	CaLG04	97.144	h	b	b	h	b	b	h	h	a	b	h	h	h	h	h	a	a	h	b	b	h	h	b	a	a	a	b	a	h	a	b	b	h	b	a	a	a	a	h	b	a	a	h	a	a	a	h
SCA4_3429035	CaLG04	97.37	a	b	h	b	b	h	h	b	h	h	b	h	h	a	a	a	h	b	h	b	b	h	a	b	h	h	h	a	b	a	h	h	b	h	h	a	a	h	h	b	b	h	b	a	h	h	b
SCA4_32297764	CaLG04	97.42	h	b	b	h	b	b	h	h	a	b	h	h	h	h	h	a	a	h	b	b	h	h	h	a	a	a	b	a	h	a	b	b	h	b	a	a	b	a	h	b	a	a	h	a	a	a	h
SCA4_36754377	CaLG04	97.879	h	b	b	a	b	b	h	b	a	b	h	b	h	h	h	a	a	h	b	b	h	b	b	a	a	a	b	a	h	a	b	b	b	b	a	a	h	a	h	b	a	a	h	a	h	a	h
SCA4_36754016	CaLG04	98.393	a	b	b	h	b	b	a	-	a	b	h	-	-	a	h	a	-	b	b	b	h	b	b	-	a	a	b	-	h	a	-	-	b	b	a	a	h	a	h	-	a	a	h	a	-	a	h
SCA4_36955706	CaLG04	99.009	a	b	b	h	b	b	h	h	a	h	a	a	h	a	h	a	a	a	b	b	h	a	h	a	a	a	b	a	h	a	b	b	a	b	a	a	h	a	h	b	a	a	h	a	h	a	h
SCA4_3245405	CaLG04	99.025	a	b	b	b	b	h	h	b	h	h	b	h	h	a	a	a	a	h	h	b	h	h	b	b	h	b	h	a	b	a	h	h	b	h	h	a	h	b	h	b	b	h	b	a	h	b	b
SCA4_36712806	CaLG04	99.464	h	b	b	h	b	b	b	h	a	b	h	h	h	a	h	a	a	h	b	b	h	h	h	a	a	a	b	a	h	a	b	b	h	b	a	a	h	a	h	b	a	a	h	a	h	a	b
SCA4_37699981	CaLG04	99.68	b	b	b	a	b	b	a	-	a	b	h	h	b	h	h	-	a	-	b	b	a	b	b	-	a	-	b	-	h	a	b	b	b	b	a	a	a	a	h	-	a	a	a	a	a	a	b
SCA4_1708370	CaLG04	99.983	a	b	h	b	b	h	h	b	h	h	b	h	h	h	a	a	h	h	h	b	b	h	h	b	h	h	h	a	b	a	h	h	b	h	h	a	b	b	a	b	b	h	b	a	h	h	h
SCA4_34916032	CaLG04	100.269	b	b	b	h	b	b	b	b	a	b	b	h	h	h	h	a	a	h	b	b	h	h	-	a	a	a	b	-	h	a	b	b	h	b	a	a	h	-	h	b	a	a	h	a	a	a	h
SCA4_22864624	CaLG04	100.567	h	b	-	b	b	b	b	b	a	b	-	b	h	-	a	a	-	h	-	b	a	a	b	-	a	a	b	-	h	a	b	-	a	b	a	a	-	a	h	-	a	a	h	a	a	a	a
SCA4_43319846	CaLG04	100.95	h	b	b	h	b	b	b	h	a	b	h	h	h	a	h	a	a	h	b	b	h	h	-	a	a	a	b	-	h	a	b	b	b	b	a	a	h	a	h	b	a	a	b	a	h	a	h
SCA4_1842147	CaLG04	101.506	a	b	h	b	b	a	h	b	h	h	b	h	h	h	a	a	h	h	h	b	b	h	h	b	b	b	h	a	b	a	h	h	b	h	h	a	a	b	a	b	b	h	b	a	h	b	h
SCA4_35328213	CaLG04	101.545	h	-	b	b	b	b	h	h	a	b	h	h	h	h	h	a	a	b	b	b	a	h	-	a	a	-	b	a	h	a	b	b	b	b	a	a	h	a	b	-	a	a	-	a	a	a	h
SCA4_32636690	CaLG04	101.844	h	b	b	h	b	b	h	h	a	b	h	h	a	h	h	a	a	b	b	b	h	h	b	a	a	a	h	a	h	a	-	b	h	b	a	a	h	a	h	b	a	a	a	a	a	a	h
SCA4_1773886	CaLG04	102.023	a	b	h	b	b	h	h	b	h	h	b	h	h	h	a	a	h	h	h	b	b	h	b	b	b	h	h	a	b	a	h	h	b	b	h	a	h	b	a	b	b	h	b	a	h	h	h
SCA4_22908084	CaLG04	102.084	b	b	b	b	b	b	b	a	a	b	b	-	a	h	-	a	a	b	b	b	b	h	-	-	a	-	b	-	b	a	b	b	b	b	-	a	b	a	h	-	a	a	h	a	-	a	a
SCA4_22971660	CaLG04	102.371	b	b	b	b	b	b	h	h	a	b	h	b	h	h	h	a	a	b	b	b	h	h	h	a	a	a	b	a	h	a	b	b	b	b	a	a	b	a	h	-	a	a	h	a	a	a	h
SCA4_37698436	CaLG04	102.572	b	b	-	h	b	h	h	-	a	b	-	b	a	-	-	a	a	b	b	b	a	b	a	-	a	a	b	a	b	a	b	-	h	-	a	a	-	-	h	b	a	a	b	a	a	-	-
SCA4_35634873	CaLG04	103.036	h	b	b	b	b	b	h	h	a	b	h	h	h	h	h	a	a	h	b	b	a	a	a	a	a	a	b	a	a	a	b	b	h	b	a	a	a	a	h	b	a	a	h	a	a	a	h
SCA4_1844095	CaLG04	103.285	a	b	b	h	b	h	h	b	h	h	b	h	h	h	a	a	h	h	h	b	b	h	h	b	h	h	h	a	b	a	h	h	b	h	h	a	h	b	a	b	b	h	b	a	h	h	b
SCA4_32779855	CaLG04	103.384	h	b	b	b	-	b	-	-	-	b	b	a	h	-	b	-	a	-	-	-	-	h	b	-	a	-	b	-	-	a	-	-	h	-	a	a	b	-	h	-	a	a	-	a	-	-	b
SCA4_35228143	CaLG04	103.772	h	b	b	h	-	b	-	-	a	h	-	-	b	h	-	-	a	b	b	b	b	a	h	-	a	-	b	a	a	-	b	b	a	b	a	a	b	-	h	b	a	a	h	a	a	a	b
SCA4_35517792	CaLG04	104.253	h	h	b	h	b	b	h	h	a	h	h	h	h	a	h	a	a	h	b	b	h	h	h	a	h	a	b	a	h	a	-	h	h	h	a	a	h	a	a	-	a	a	h	a	a	a	h
SCA4_3990334	CaLG04	104.49	a	b	h	b	b	h	h	-	h	h	b	h	h	h	a	a	h	h	h	b	h	h	b	b	h	h	h	a	b	a	a	h	b	h	h	a	h	a	h	-	b	h	b	a	b	a	b
SCA4_38536170	CaLG04	104.679	h	b	b	h	b	b	a	h	a	b	a	h	h	h	h	a	-	h	b	b	b	h	-	a	a	a	b	a	h	a	b	b	h	b	a	a	-	a	a	b	a	a	-	a	h	a	h
SCA4_36644929	CaLG04	104.912	-	b	b	h	-	b	-	-	a	b	-	-	-	-	-	-	-	-	b	-	-	a	-	-	a	-	-	-	-	-	-	-	-	-	-	-	-	a	-	-	-	a	-	-	-	a	-
SCA4_35171719	CaLG04	105.193	-	b	b	-	b	-	-	h	a	b	h	b	h	h	b	a	a	b	b	b	a	h	a	a	a	a	b	a	-	a	b	b	a	b	a	a	a	a	a	-	a	a	h	a	a	a	b
SCA4_37160576	CaLG04	105.653	-	-	-	a	-	b	-	-	-	b	-	b	a	a	-	a	a	h	b	b	h	-	b	-	-	a	b	-	a	a	b	-	-	-	a	a	-	a	a	-	a	-	b	a	b	-	a
SCA4_36804112	CaLG04	105.925	h	-	b	-	b	b	-	-	a	b	b	a	-	a	a	-	a	a	b	b	a	h	-	-	h	a	b	-	-	a	-	-	-	-	a	a	-	a	-	-	a	a	b	-	h	a	-
SCA4_36639382	CaLG04	106.498	h	-	b	h	b	b	a	b	a	b	h	h	h	a	a	a	a	b	b	b	h	h	h	a	a	a	b	a	h	a	b	b	a	b	a	a	b	a	h	b	a	a	h	a	h	a	b
SCA4_36979926	CaLG04	106.711	h	b	b	h	b	b	h	h	a	b	h	h	h	h	h	a	a	h	b	b	h	h	a	a	a	a	b	a	a	a	b	b	h	b	a	a	h	a	h	b	a	a	h	a	h	a	h
SCA4_34784285	CaLG04	107.072	b	b	b	h	b	b	h	h	a	b	b	h	h	b	h	a	a	b	b	b	h	h	h	a	a	a	b	-	h	a	b	b	h	b	a	a	a	a	h	b	a	a	h	a	a	a	h
SCA4_32602658	CaLG04	107.489	a	b	b	h	b	b	b	h	a	b	h	h	h	a	h	a	a	-	b	b	b	h	a	a	-	-	b	a	-	a	-	b	h	b	a	a	a	a	h	b	a	a	b	a	a	a	a
SCA4_39035384	CaLG04	108.044	h	b	b	b	b	b	h	-	a	b	a	a	b	-	-	-	a	b	b	-	b	-	a	-	a	-	b	-	h	b	b	-	a	b	a	a	b	-	h	-	a	a	b	a	a	a	h
SCA4_1870802	CaLG04	108.183	a	b	h	b	b	h	h	b	h	h	b	h	h	a	a	a	h	h	h	b	b	h	h	b	h	h	h	a	b	a	h	h	b	h	h	a	h	b	a	b	b	h	b	a	h	h	h
SCA4_43379488	CaLG04	108.373	b	-	-	-	b	b	-	a	a	b	a	h	b	-	h	a	-	-	b	b	b	b	a	a	-	-	b	-	h	a	-	-	-	b	-	-	h	a	h	-	a	a	b	a	-	-	b
SCA4_39086017	CaLG04	108.788	b	b	b	h	b	b	-	b	a	b	a	a	h	h	h	a	a	h	b	b	-	a	a	a	a	-	b	-	-	a	b	-	h	b	a	-	-	-	h	b	a	a	h	a	h	a	a
SCA4_37797966	CaLG04	109.05	-	b	b	a	-	b	a	-	-	-	a	h	h	h	b	-	-	b	-	-	a	-	a	-	a	-	-	-	h	a	b	b	-	b	a	a	b	-	b	-	a	a	-	a	-	-	a
SCA4_1870317	CaLG04	109.276	a	b	h	b	b	h	h	b	h	h	b	h	h	a	a	a	h	h	h	b	b	h	b	b	h	h	h	a	b	a	h	h	b	h	h	a	h	b	a	b	b	h	b	a	h	h	h
SCA4_32303975	CaLG04	109.445	-	b	b	a	b	b	b	-	a	b	h	h	h	-	h	a	-	h	b	b	b	a	-	-	a	a	b	a	a	a	b	b	-	b	a	a	-	-	a	b	a	a	h	a	a	a	h
SCA4_37440652	CaLG04	109.737	b	a	b	h	b	b	a	h	a	b	h	a	h	a	b	a	a	h	b	b	a	h	a	a	a	-	b	a	b	-	-	b	-	b	a	a	h	a	h	-	a	a	a	a	-	a	a
SCA4_1870666	CaLG04	109.9	a	b	h	b	b	h	h	b	h	h	b	h	h	h	a	a	h	h	h	b	b	h	h	b	h	h	h	a	b	a	h	h	b	h	h	a	h	b	a	b	b	h	b	a	h	h	h
SCA4_34915986	CaLG04	109.997	a	-	b	b	-	b	b	b	a	b	a	-	h	a	a	a	-	b	b	b	b	a	-	a	a	a	b	-	h	a	b	b	-	-	a	a	-	-	-	-	a	a	a	a	-	a	-
SCA4_32835027	CaLG04	110.813	h	b	-	-	-	-	h	-	a	b	b	a	a	a	a	-	a	h	b	-	a	a	b	-	a	-	b	-	b	a	-	-	-	b	-	a	-	a	-	-	a	a	b	a	a	a	b
SCA4_38287883	CaLG04	111.487	-	-	-	-	-	-	a	-	a	b	-	-	-	-	-	-	-	b	b	b	-	b	-	a	a	a	b	-	a	-	-	-	b	-	a	-	-	-	h	-	-	a	b	a	-	a	b
SCA4_38012951	CaLG04	111.683	b	-	b	-	b	b	-	-	-	-	-	-	-	b	b	-	-	-	b	-	h	h	-	a	a	-	-	-	-	-	-	-	-	-	a	-	a	-	b	-	-	a	-	a	a	a	b
SCA4_1869577	CaLG04	112.323	a	b	h	b	b	h	h	b	h	h	b	h	h	h	a	a	h	h	h	b	b	h	h	b	h	a	h	a	b	a	a	h	b	h	h	a	h	b	a	-	b	h	b	a	h	h	h
SCA4_30595314	CaLG04	112.354	a	b	b	b	b	b	a	a	-	b	a	a	b	a	a	a	a	a	b	-	-	a	-	-	a	a	b	a	-	a	b	-	a	b	a	a	-	-	b	-	a	a	b	a	a	-	a
SCA4_1867921	CaLG04	112.83	a	b	h	b	b	h	h	b	h	h	b	h	h	a	a	a	h	h	h	b	b	h	h	b	h	h	h	a	b	a	h	h	b	h	h	a	h	b	a	b	b	h	b	a	h	h	h
SCA4_36523916	CaLG04	113	-	-	-	a	b	b	-	-	-	-	-	-	-	-	-	-	-	-	-	-	-	a	-	-	-	-	b	-	-	-	-	-	a	-	a	-	-	-	a	-	a	-	-	-	-	-	-
SCA4_43380741	CaLG04	113.462	-	b	b	b	-	b	b	-	a	-	-	-	-	-	-	-	a	-	-	-	-	a	-	-	a	-	-	-	-	a	-	-	-	-	-	-	-	a	a	-	-	-	-	-	b	a	-
SCA4_1526270	CaLG04	114.288	a	h	h	b	b	h	a	b	h	h	b	h	h	h	h	a	h	h	h	b	b	h	h	b	h	b	h	a	b	a	b	h	b	h	h	a	h	b	a	b	b	h	b	a	h	h	h
SCA4_43307206	CaLG04	114.38	a	-	-	-	b	b	a	h	a	-	-	b	b	a	h	a	-	b	-	-	a	-	b	a	a	-	-	-	a	a	-	-	-	b	a	a	-	-	b	-	a	a	-	a	-	a	h
SCA4_38008527	CaLG04	114.559	a	-	b	h	b	b	a	h	a	b	h	a	a	a	h	a	a	a	b	b	a	h	a	a	a	a	-	a	a	a	-	b	h	-	a	a	a	a	a	-	a	a	h	a	h	a	a
SCA4_22709378	CaLG04	114.811	-	b	b	-	b	b	b	-	a	b	b	b	b	a	h	a	a	b	b	-	b	b	-	-	-	-	b	-	b	a	b	b	b	b	-	-	b	-	b	-	-	-	b	a	-	-	b
SCA4_17622203	CaLG04	115.81	a	b	b	a	-	b	-	a	a	b	b	a	b	a	b	-	a	-	-	b	-	a	-	a	-	-	b	-	-	-	-	-	b	-	-	a	-	a	a	-	a	a	-	-	b	-	b
SCA4_3428929	CaLG04	115.951	a	b	b	b	b	-	h	b	h	h	b	a	h	a	a	a	b	h	h	b	h	h	a	b	b	a	h	a	b	a	a	h	b	a	h	a	h	b	h	b	b	h	b	a	h	h	b
SCA4_43307127	CaLG04	116.152	-	b	-	-	b	-	-	a	a	-	-	b	b	a	b	a	-	b	b	b	a	a	-	a	-	a	b	a	a	a	b	-	-	-	a	a	-	a	-	-	a	a	h	a	-	a	h
SCA4_35309423	CaLG04	116.281	h	h	b	h	b	h	h	b	a	b	h	b	b	h	h	-	a	h	h	b	h	h	b	b	a	-	b	a	h	-	b	b	h	h	a	-	a	a	h	b	a	-	b	a	a	a	h
SCA4_37453643	CaLG04	116.646	-	b	b	b	b	b	-	-	-	b	b	a	-	b	-	-	-	b	b	b	-	h	-	-	a	-	b	-	b	-	-	b	-	-	a	-	b	-	b	-	-	-	b	-	b	a	b
SCA4_3290298	CaLG04	116.866	a	b	-	-	-	h	a	b	h	h	b	h	h	h	a	a	h	h	h	-	-	-	h	b	h	-	h	a	b	a	h	h	b	h	h	a	b	b	h	-	-	h	b	a	-	h	b
SCA4_32303451	CaLG04	116.935	a	-	-	-	b	-	-	-	-	b	b	h	h	a	-	a	-	-	b	b	-	b	-	-	a	-	b	-	b	a	b	-	-	b	a	-	-	-	-	-	a	a	a	-	a	a	a
SCA4_35141403	CaLG04	117.765	a	b	b	a	b	b	a	a	a	b	a	b	a	a	a	a	a	a	b	b	b	a	b	a	a	a	b	a	b	a	b	b	a	b	a	a	a	h	a	b	a	a	a	a	a	a	a
SCA4_1785776	CaLG04	117.766	-	b	-	b	b	-	-	-	-	h	b	-	a	h	-	-	-	a	-	b	-	-	-	-	b	-	a	-	-	-	-	-	b	-	a	a	-	-	-	-	b	a	b	-	a	a	h
SCA4_35416680	CaLG04	118.999	a	b	b	a	b	b	a	a	a	b	a	b	a	a	b	a	a	a	b	b	a	b	a	a	a	a	b	a	a	a	b	b	b	b	a	a	b	a	a	b	a	a	b	a	a	a	a
SCA4_35635605	CaLG04	120.836	-	-	b	a	-	-	a	a	a	b	-	-	a	a	-	a	a	-	-	-	-	-	-	a	-	-	-	a	b	-	-	-	-	-	a	a	a	-	h	-	a	a	a	a	a	-	b
SCA4_15934462	CaLG04	121.383	-	b	b	a	-	b	b	-	h	b	-	h	a	-	-	-	-	b	b	b	h	-	-	-	h	h	b	h	-	-	b	-	a	-	a	h	-	-	-	-	h	h	b	h	b	h	a
SCA4_35141340	CaLG04	122.317	a	b	b	h	b	b	a	b	a	b	a	a	b	a	a	a	a	b	b	b	a	b	a	a	a	b	b	a	a	a	b	b	a	b	a	a	a	a	a	b	a	a	a	a	a	a	a
SCA4_3283003	CaLG04	122.32	a	b	b	b	b	a	b	b	h	b	b	h	h	a	a	a	b	a	h	-	-	b	-	b	h	-	a	a	-	a	-	-	-	a	a	a	b	b	h	-	b	-	b	a	h	-	b
SCA4_35346563	CaLG04	122.526	b	b	b	b	b	b	a	b	a	b	a	a	a	a	b	h	a	a	b	b	b	b	b	a	a	a	b	h	a	b	b	b	b	b	a	a	b	h	a	-	b	b	b	h	-	a	a
SCA4_3429335	CaLG04	122.714	a	-	h	b	b	h	b	-	a	a	-	b	-	b	a	-	a	a	-	-	a	h	a	-	a	a	a	-	b	a	-	-	b	a	h	a	h	-	-	-	-	-	b	-	a	h	-
SCA4_47373372	CaLG04	123.116	h	b	-	h	b	b	h	a	h	b	h	b	h	a	a	h	h	a	-	b	h	b	h	h	a	h	-	a	h	a	-	-	h	-	h	a	-	h	-	-	h	h	a	h	b	h	h
SCA4_1846985	CaLG04	123.615	-	-	a	b	-	h	-	-	-	h	-	-	b	-	a	-	-	b	-	-	-	b	-	-	b	b	h	a	-	-	-	-	-	b	a	a	-	-	a	-	-	-	b	-	-	-	-
SCA4_1783613	CaLG04	124.789	a	-	b	-	b	-	-	-	-	-	-	-	-	-	-	-	-	-	a	-	-	-	-	b	-	-	h	-	b	a	-	-	-	-	h	-	b	-	a	-	b	b	-	-	-	-	-
SCA4_3410146	CaLG04	125.744	-	b	-	-	-	a	-	b	-	a	b	b	a	h	a	-	b	a	b	-	h	-	-	-	-	-	h	a	b	a	-	-	-	h	a	-	-	-	-	-	b	b	-	a	a	a	-
SCA4_3281836	CaLG04	126.589	-	-	a	b	b	-	a	-	a	h	-	-	-	-	-	-	b	-	h	-	a	-	-	-	a	-	-	-	-	a	a	b	b	-	h	a	a	b	-	-	-	a	b	-	-	h	-
SCA4_3284956	CaLG04	126.863	a	b	-	a	-	a	-	b	-	a	b	a	a	h	a	a	-	b	h	b	-	h	-	b	-	a	a	-	b	a	-	-	-	-	b	-	b	b	-	-	-	a	b	a	a	b	b
SCA4_36578777	CaLG04	126.903	b	b	b	b	b	b	a	a	a	b	a	b	b	b	a	a	b	b	b	b	b	a	b	b	a	a	b	b	a	a	b	b	a	b	a	a	b	a	a	b	a	a	b	a	a	b	a
SCA4_28789343	CaLG04	128.9	-	b	b	-	-	b	-	-	-	b	-	-	-	-	-	-	-	-	-	-	-	b	-	-	-	b	b	-	-	a	-	-	b	-	-	b	-	-	-	-	-	-	-	-	-	b	b
SCA4_4452018	CaLG04	131.283	a	h	h	b	h	b	b	h	b	h	h	h	h	b	a	a	a	b	b	h	b	b	-	h	-	h	h	a	h	a	-	b	-	a	b	a	h	h	b	-	-	h	h	a	h	a	h
SCA4_32213012	CaLG04	132.445	a	b	b	b	b	b	b	b	h	b	b	b	b	a	b	-	h	b	b	b	a	b	a	-	a	h	b	h	b	h	b	b	b	b	h	h	b	h	a	b	h	h	b	h	-	h	b
SCA4_3353586	CaLG04	132.647	-	b	b	b	-	b	-	b	-	a	b	b	a	a	-	a	-	-	h	-	-	h	-	-	-	a	a	a	b	a	-	b	b	h	h	-	-	-	b	b	-	b	b	a	-	-	b
SCA4_36977194	CaLG04	135.982	b	h	h	b	h	h	b	a	a	h	a	a	a	a	a	a	a	b	h	h	a	a	a	a	a	a	h	a	a	a	h	-	b	h	a	a	-	a	a	h	a	a	a	a	a	a	a
SCA4_35381289	CaLG04	137.229	b	h	b	b	a	-	b	a	a	h	a	b	b	a	a	a	a	-	-	h	b	a	b	a	a	-	b	-	h	a	-	h	a	a	a	a	-	-	a	-	-	a	a	a	a	a	a
SCA4_37316713	CaLG04	137.641	b	b	b	b	b	b	b	b	b	b	b	b	b	h	h	b	a	b	b	b	b	b	b	b	b	b	b	b	b	a	b	b	b	b	b	b	b	b	b	b	b	b	b	b	b	b	b
SCA4_3356184	CaLG04	137.965	a	b	b	b	b	b	a	b	a	a	b	b	b	a	a	a	a	a	b	b	b	b	b	b	a	b	b	a	b	a	b	a	b	b	a	a	b	b	b	b	b	a	b	a	a	b	b
SCA4_3356183	CaLG04	138.578	a	b	b	b	b	b	a	b	a	a	b	b	b	a	a	a	a	a	b	b	b	b	b	b	b	b	b	a	b	a	b	a	b	b	a	a	b	b	b	b	b	a	b	a	a	b	b
SCA4_29318025	CaLG04	140.283	b	b	b	b	b	b	-	-	b	b	b	b	b	a	b	b	-	b	b	b	b	b	-	b	b	-	-	b	-	a	b	b	-	-	b	b	b	b	b	-	b	b	b	b	b	b	b
SCA4_3223030	CaLG04	140.882	-	b	-	-	-	-	-	-	b	-	-	-	-	-	-	-	-	-	-	b	-	h	-	-	a	-	-	-	-	h	b	-	-	-	b	h	-	b	-	-	b	b	b	-	a	-	-
SCA4_34848775	CaLG04	141.494	-	-	a	a	h	b	-	a	-	b	-	a	a	-	a	-	-	-	h	a	-	a	-	-	-	-	-	-	-	a	a	a	-	h	a	a	a	-	-	-	-	-	-	a	-	-	-
SCA4_789090	CaLG04	142.664	a	a	a	-	b	b	a	h	h	h	h	h	h	a	b	a	b	h	h	b	b	h	h	b	b	b	h	a	b	b	b	h	b	a	h	a	h	b	a	b	b	a	b	a	h	-	h
SCA4_3888185	CaLG04	143.843	b	b	b	b	b	b	b	b	b	b	b	b	b	b	a	b	h	b	b	b	b	b	b	b	b	b	b	b	b	a	b	b	b	b	b	b	b	b	b	b	b	b	b	b	b	b	b
SCA4_3455047	CaLG04	146.022	b	b	b	b	b	b	b	b	b	b	b	b	b	b	a	b	h	b	b	b	b	b	b	b	b	b	b	b	b	a	b	b	b	b	b	b	b	b	b	b	b	b	b	b	b	b	b
SCA4_43518976	CaLG04	146.111	-	-	-	b	-	-	-	-	a	-	a	-	b	-	a	a	a	-	-	-	h	h	-	a	a	-	a	-	-	a	-	a	a	-	-	a	-	-	-	-	a	a	-	-	a	a	a
SCA4_4097989	CaLG04	146.789	b	b	b	b	b	b	b	b	b	b	b	b	b	b	a	b	h	b	b	b	b	b	b	b	b	b	b	b	b	a	-	b	b	b	b	b	b	b	b	b	b	b	b	b	b	b	b
SCA4_4027829	CaLG04	147.498	b	b	b	b	b	b	b	b	b	b	b	b	b	h	a	b	h	b	b	b	b	b	b	b	b	b	b	b	b	a	b	b	b	b	b	b	b	b	b	b	b	b	b	b	b	b	b
SCA4_2213710	CaLG04	148.554	b	b	b	b	b	b	b	b	b	b	b	b	b	b	a	b	h	b	b	b	b	b	b	b	b	b	b	b	b	a	b	b	b	b	b	b	b	b	b	b	b	b	b	b	b	b	b
SCA4_6919896	CaLG04	149.716	b	b	b	b	b	b	b	b	b	b	b	b	b	h	a	b	h	b	b	b	b	b	b	b	b	b	b	b	b	a	b	b	b	b	b	b	b	b	b	b	b	b	b	b	b	b	b
SCA4_16149998	CaLG04	150.665	b	b	b	b	b	b	b	b	b	b	b	b	b	h	h	b	h	b	b	b	b	b	b	b	b	b	b	b	b	a	b	b	b	b	b	b	b	b	b	-	b	b	b	b	b	b	b
SCA4_6103703	CaLG04	151.72	b	b	-	b	b	b	-	-	b	b	b	b	b	h	a	-	b	b	b	b	b	b	b	b	b	b	b	-	b	a	b	-	b	b	b	b	b	b	b	-	b	b	b	b	b	b	b
SCA4_1385179	CaLG04	155.804	a	h	b	h	h	b	b	h	b	b	h	b	b	b	b	-	b	b	b	h	h	b	b	h	h	-	a	a	h	a	h	h	h	h	b	a	a	h	a	h	h	b	h	a	h	b	b
SCA5_19859837	CaLG05	0	b	h	-	b	a	b	b	-	b	b	h	-	-	b	b	b	-	h	h	h	-	a	-	h	a	h	a	-	b	h	-	b	b	a	h	h	b	-	-	h	h	h	a	h	-	b	h
SCA5_25195240	CaLG05	20.768	a	a	a	-	a	-	-	a	-	-	-	-	b	-	-	h	-	a	a	h	a	b	-	a	-	a	b	a	-	a	-	-	-	a	a	-	-	-	h	-	b	a	b	a	-	b	a
SCA5_19716362	CaLG05	24.693	h	-	a	b	b	b	-	a	b	b	a	b	b	h	h	a	a	a	a	-	a	h	-	a	a	a	a	h	b	a	a	b	b	b	a	a	h	b	h	-	a	a	b	-	h	b	-
SCA5_9519382	CaLG05	35.568	h	h	h	b	b	b	b	a	b	b	a	b	b	h	h	h	-	a	a	h	a	h	b	a	b	h	a	h	b	a	h	h	b	h	a	a	h	h	h	a	a	a	h	h	b	b	a
SCA5_21163371	CaLG05	44.037	h	a	h	b	h	b	b	a	b	b	a	b	b	h	h	h	a	a	a	h	a	h	h	a	h	h	b	h	b	a	h	h	b	h	a	a	h	h	h	h	a	a	h	h	h	b	a
SCA5_22065859	CaLG05	46.168	h	a	h	b	h	b	b	a	b	b	a	b	b	h	h	h	a	a	a	h	a	h	h	a	h	h	h	h	b	a	h	h	b	h	a	a	h	h	h	b	a	a	h	h	h	b	a
SCA5_28540041	CaLG05	54.962	-	a	h	-	b	b	b	-	b	-	h	-	h	b	b	-	a	h	h	h	-	a	-	-	a	b	b	-	b	a	-	-	b	b	a	b	b	b	h	-	h	a	a	a	a	b	a
SCA5_29367250	CaLG05	60.007	b	a	h	h	h	b	b	-	b	b	a	a	h	h	b	a	b	a	a	h	a	a	a	a	h	h	h	a	b	a	b	a	-	b	a	h	h	a	a	-	a	a	h	h	a	b	a
SCA5_21495508	CaLG05	66.821	-	-	-	b	-	b	-	-	b	b	a	-	b	b	h	-	-	a	-	b	-	-	-	-	h	a	a	-	b	-	-	b	b	-	a	-	-	-	-	-	-	-	-	a	a	-	a
SCA5_40359446	CaLG05	67.46	b	a	h	b	h	b	h	a	b	h	a	h	h	h	h	h	a	a	a	h	a	a	a	h	h	h	h	-	b	h	b	h	b	h	a	h	h	h	a	h	h	a	h	h	a	a	a
SCA5_42434787	CaLG05	75.72	b	a	h	b	h	b	b	a	b	b	a	h	h	b	h	a	h	h	h	a	a	h	a	b	-	h	h	h	b	b	b	a	b	h	a	h	a	b	a	a	h	h	h	h	a	h	a
SCA5_32597880	CaLG05	77.086	a	b	b	-	-	a	a	b	-	b	a	a	a	a	b	h	b	h	a	b	b	h	a	-	a	b	b	a	a	h	-	a	a	a	-	b	a	-	h	b	a	h	a	b	b	-	-
SCA5_46301639	CaLG05	89.246	b	h	h	b	h	b	a	h	b	b	a	h	h	h	a	h	a	h	b	b	h	h	a	h	b	b	a	a	b	b	b	a	a	a	a	h	b	h	a	h	b	h	a	h	h	h	a
SCA5_40213545	CaLG05	89.367	b	a	h	h	h	b	h	-	b	b	a	-	a	-	-	-	b	a	a	a	a	h	-	a	a	-	h	-	b	b	-	b	b	b	a	a	b	a	a	-	a	a	-	a	a	b	a
SCA5_31521962	CaLG05	92.017	b	b	b	a	h	b	a	-	h	b	a	-	a	-	a	a	a	h	h	b	b	b	a	b	b	-	h	-	a	h	b	h	h	a	-	b	b	-	a	-	a	h	h	h	h	h	-
SCA5_47986547	CaLG05	102.129	h	b	b	b	b	-	-	-	h	h	a	a	b	h	a	-	b	h	h	b	a	b	a	h	h	h	b	-	b	h	h	-	a	a	a	b	a	b	a	b	b	h	-	-	b	b	a
SCA5_30562524	CaLG05	106.938	h	b	b	b	h	b	h	b	h	b	a	a	a	h	h	h	a	h	h	b	b	h	a	b	b	b	h	h	a	b	b	h	h	a	h	b	h	h	h	b	a	h	h	h	h	h	h
SCA5_40736291	CaLG05	115.775	h	a	b	h	h	h	b	b	h	h	b	b	b	b	b	b	a	a	a	b	a	b	b	b	a	a	b	b	h	b	h	b	h	b	a	b	a	a	a	b	b	b	b	b	a	b	a
SCA5_47154065	CaLG05	120.704	b	h	a	b	a	b	a	b	b	b	a	h	h	h	a	h	h	h	b	a	h	h	-	a	a	b	h	-	h	b	b	h	a	a	a	h	a	b	a	-	b	h	b	h	a	h	a
SCA5_34190000	CaLG05	125.883	a	h	b	h	h	h	a	b	h	b	a	h	h	b	h	h	a	h	h	b	b	h	a	b	h	b	h	h	a	h	b	h	a	a	a	b	a	b	h	b	a	h	a	h	b	h	h
SCA5_39543929	CaLG05	126.622	b	a	a	h	h	-	a	b	h	h	a	a	a	a	h	a	a	a	h	a	a	h	b	a	a	h	h	-	h	a	h	-	h	a	-	a	a	-	a	-	b	a	h	a	a	h	a
SCA5_37174786	CaLG05	140.253	h	h	a	b	h	h	a	h	b	b	a	h	h	h	a	h	h	b	h	h	h	h	a	h	h	b	h	a	h	b	-	a	h	a	a	h	h	h	a	-	a	b	h	h	b	h	a
SCA5_35312501	CaLG05	148.196	a	a	h	b	-	h	b	b	h	b	a	h	h	b	h	a	h	h	h	a	b	h	a	b	h	b	h	-	h	b	b	b	-	h	a	-	h	h	a	-	a	b	h	b	b	b	a
SCA5_35445309	CaLG05	164.168	a	h	h	b	h	b	h	-	-	b	a	a	a	a	a	b	-	-	h	a	b	h	a	-	a	b	h	-	a	h	b	-	a	-	a	b	-	-	a	-	a	b	b	-	b	b	a
SCA6_57976823	CaLG06	0	-	h	a	h	a	a	-	h	a	h	h	b	-	a	b	a	-	a	h	a	a	a	a	b	a	-	h	-	a	a	a	a	a	a	h	a	a	-	h	a	a	a	a	b	-	a	-
SCA6_1867519	CaLG06	6.036	h	h	b	b	h	b	a	-	a	b	h	-	h	-	h	-	h	b	b	h	b	b	-	-	a	a	a	h	b	a	h	-	a	a	a	-	-	a	h	-	h	a	h	-	a	a	-
SCA6_58878604	CaLG06	6.837	a	-	a	h	a	h	b	a	b	h	h	b	b	a	b	a	b	h	a	a	b	h	b	b	a	b	h	h	a	h	h	a	a	a	h	a	h	b	a	b	a	a	h	b	b	a	b
SCA6_57987228	CaLG06	10.467	b	h	a	h	a	a	-	-	-	a	h	-	-	a	-	-	-	a	a	a	b	a	-	-	-	-	b	-	a	a	b	-	-	h	a	a	-	b	h	-	-	a	h	b	b	a	b
SCA6_59081169	CaLG06	14.82	h	a	a	h	a	h	b	h	h	h	h	h	h	a	b	h	b	h	a	a	b	h	b	b	a	a	h	h	a	h	h	a	a	a	h	a	h	h	h	h	a	a	h	b	b	a	b
SCA6_57943626	CaLG06	22.387	h	h	a	h	a	h	b	h	h	h	h	b	b	a	b	h	b	b	h	a	h	h	b	b	a	b	b	h	a	a	h	a	a	h	h	a	h	a	h	h	a	a	h	b	b	a	b
SCA6_56247722	CaLG06	24.568	-	b	-	h	b	a	-	b	-	a	a	a	b	a	b	b	-	a	a	a	a	a	a	a	a	b	a	-	-	h	-	a	b	-	a	h	a	a	a	a	a	a	a	a	b	a	a
SCA6_57999362	CaLG06	25.275	h	a	h	b	a	h	-	-	h	h	h	b	b	a	b	-	b	b	h	a	b	h	b	-	h	b	-	-	a	b	b	-	h	h	h	h	a	-	h	-	-	a	h	b	b	-	b
SCA6_57948587	CaLG06	27.67	a	a	a	-	a	h	b	a	h	h	h	b	b	h	b	h	b	b	h	a	h	h	b	b	-	b	b	b	-	a	-	a	a	h	b	a	h	a	h	h	a	-	a	b	b	a	b
SCA6_57986658	CaLG06	31.282	a	h	h	h	a	b	b	-	h	a	h	b	b	h	b	h	b	b	h	a	h	h	-	-	-	b	b	h	a	a	b	a	a	h	h	a	b	a	h	-	a	a	h	b	b	a	b
SCA6_1034087	CaLG06	32.847	-	b	-	h	h	h	b	b	a	h	h	b	b	b	b	b	a	b	h	h	a	a	-	h	a	a	a	a	a	a	-	b	-	h	a	a	b	-	b	b	b	a	b	b	-	h	a
SCA6_2289566	CaLG06	33.926	b	b	b	b	b	a	b	b	a	h	a	b	b	h	-	b	b	b	h	a	h	-	-	a	a	b	a	a	h	a	b	b	-	b	a	a	a	h	b	-	h	a	b	h	a	h	-
SCA6_2286297	CaLG06	34.572	b	-	h	a	b	-	-	b	-	a	b	-	-	-	b	-	-	-	-	a	-	h	-	-	-	a	a	-	-	a	-	-	a	a	-	-	b	-	-	-	-	-	b	b	a	b	b
SCA6_57953681	CaLG06	35.02	a	h	a	a	a	h	b	-	h	b	b	b	b	h	b	-	b	h	h	a	h	h	a	-	a	b	b	-	a	a	h	a	a	-	b	a	-	-	a	b	a	a	h	b	b	a	b
SCA6_1817512	CaLG06	35.775	-	b	b	b	b	h	-	-	a	h	b	b	-	-	-	b	-	b	a	a	-	-	a	-	a	-	a	a	-	a	b	-	a	a	a	a	-	-	b	-	a	-	-	h	a	h	h
SCA6_1815245	CaLG06	38.666	b	b	b	h	-	h	a	b	a	h	h	b	b	h	b	b	b	b	h	a	a	a	-	h	a	h	a	h	h	a	b	-	a	b	a	a	b	h	b	-	h	a	b	b	a	h	h
SCA6_57382220	CaLG06	39.443	h	h	h	h	a	h	b	h	h	h	h	b	b	h	b	a	b	h	a	a	h	h	h	b	h	b	b	a	a	a	h	a	a	h	h	a	h	h	h	h	a	a	b	b	b	h	b
SCA6_2339226	CaLG06	41.695	-	b	a	b	b	h	a	b	a	h	h	b	b	-	b	b	h	b	b	h	-	b	-	h	a	-	-	a	h	a	b	b	-	h	a	-	-	a	b	-	b	a	-	b	a	h	b
SCA6_2502485	CaLG06	42.965	b	-	h	h	b	h	h	b	a	h	h	b	b	h	b	b	a	b	h	-	h	a	a	h	a	h	a	b	h	a	b	b	h	b	a	h	h	b	b	b	a	a	b	h	a	a	h
SCA6_26353740	CaLG06	44.385	a	h	b	h	a	h	b	b	h	h	h	b	b	h	h	a	b	h	a	a	h	h	h	b	h	b	b	b	a	a	a	a	h	h	h	a	h	h	h	a	h	h	h	b	b	h	b
SCA6_1843376	CaLG06	45.155	b	b	b	b	b	b	-	b	a	a	a	b	b	-	b	b	-	b	a	b	b	h	a	-	a	b	a	-	h	-	-	-	a	b	a	a	h	h	-	-	a	a	b	h	a	b	h
SCA6_2339527	CaLG06	47.068	-	b	b	h	b	b	b	-	a	h	a	b	b	a	b	b	b	b	b	a	h	h	-	-	a	h	a	a	b	-	-	-	b	a	a	a	b	-	b	-	b	a	b	a	a	h	b
SCA6_2420148	CaLG06	48.991	b	b	h	h	b	h	b	-	a	h	h	b	b	b	b	-	b	h	h	h	h	a	a	b	-	h	a	a	h	a	-	-	h	b	a	a	h	a	b	b	b	a	b	h	a	a	h
SCA6_26349451	CaLG06	49.515	a	b	h	h	a	h	b	b	b	b	h	b	b	h	h	a	b	b	a	a	h	h	h	b	h	b	b	h	a	a	h	a	b	h	h	a	h	h	h	a	h	h	h	b	b	b	b
SCA6_11314667	CaLG06	49.874	-	b	a	b	b	a	-	b	a	a	b	b	b	-	-	-	b	b	a	b	a	b	b	-	b	b	b	b	b	h	-	b	-	-	h	b	h	a	h	b	b	a	a	b	h	b	a
SCA6_2275824	CaLG06	51.141	b	b	h	h	b	h	b	b	-	h	b	b	b	b	h	b	h	b	h	a	h	h	a	h	a	-	a	-	h	a	b	b	b	h	a	a	h	h	b	-	h	a	b	h	a	h	h
SCA6_26353512	CaLG06	52.14	a	h	h	h	a	h	b	b	h	h	h	b	b	h	h	a	b	h	a	a	h	h	h	b	h	b	b	h	a	a	h	a	h	h	h	a	h	h	h	h	h	h	h	b	b	h	b
SCA6_21804337	CaLG06	53.513	b	b	b	b	b	b	b	b	b	b	b	b	b	b	b	a	b	b	-	b	-	b	b	b	h	b	b	b	-	a	b	-	b	a	-	b	-	-	b	b	b	b	b	b	b	b	b
SCA6_2303123	CaLG06	55.973	b	b	h	h	b	h	h	b	a	h	h	b	b	h	b	b	h	b	h	h	h	h	a	h	a	h	a	a	h	a	b	b	h	h	a	a	h	h	b	b	h	a	b	h	a	h	h
SCA6_21802153	CaLG06	56.109	b	b	b	b	b	-	-	-	b	b	-	-	-	b	b	-	-	-	a	-	-	b	-	-	b	-	-	b	a	a	a	-	-	-	-	a	-	-	b	-	h	b	b	b	b	h	-
SCA6_2280734	CaLG06	57.105	b	b	h	h	b	h	h	b	a	h	h	b	b	b	b	b	h	h	h	h	h	h	a	h	a	a	a	h	h	a	b	b	h	h	a	a	h	h	b	b	h	a	b	h	a	h	h
SCA6_2313683	CaLG06	57.961	b	b	h	h	b	h	h	b	a	h	h	b	b	h	b	b	h	h	h	h	h	h	a	h	a	h	a	h	h	a	b	b	h	h	a	a	h	h	b	b	h	a	b	h	a	h	h
SCA6_26383500	CaLG06	59.096	a	-	h	h	a	a	b	b	h	h	h	b	b	h	h	a	b	h	a	a	h	h	a	b	h	-	b	-	a	a	h	a	a	-	h	a	h	-	h	h	h	h	h	b	b	h	b
SCA6_2462481	CaLG06	60.086	b	b	h	b	b	h	h	b	a	h	h	b	b	b	b	b	h	h	h	h	h	h	a	h	a	a	a	h	h	a	b	b	h	h	a	a	h	h	b	b	h	a	b	h	a	a	h
SCA6_54338533	CaLG06	64.013	a	-	b	b	-	-	b	-	b	h	b	-	b	b	h	-	-	h	a	a	h	-	-	-	h	b	-	a	a	a	-	-	-	a	-	a	-	a	-	-	b	-	h	b	-	b	b
SCA6_1843341	CaLG06	64.973	b	b	h	b	b	h	-	b	a	a	h	b	b	b	-	-	h	b	a	a	a	b	a	b	a	h	a	h	b	a	b	-	a	h	a	a	h	h	b	-	a	a	b	h	a	h	h
SCA6_23023346	CaLG06	66.266	-	-	b	-	b	b	b	-	b	b	b	b	b	a	-	a	-	-	a	b	-	h	-	h	b	b	h	-	-	a	-	a	-	-	a	a	-	-	h	-	b	a	a	b	-	a	b
SCA6_53551878	CaLG06	66.73	a	a	h	h	a	h	b	h	h	h	a	b	b	b	h	a	b	h	a	a	h	h	a	b	a	-	b	b	a	a	a	a	a	h	a	a	a	h	h	-	b	h	h	b	b	h	-
SCA6_2275505	CaLG06	68.043	b	b	h	h	b	h	a	b	a	h	h	b	b	a	b	b	h	h	h	h	h	h	a	h	-	a	a	h	a	a	-	b	-	a	a	a	h	-	b	b	b	a	b	h	a	b	h
SCA6_2275553	CaLG06	69.353	b	b	h	h	b	h	a	b	a	h	h	b	b	a	b	b	h	h	h	h	h	h	a	h	-	a	a	h	a	a	b	b	-	a	a	a	h	-	b	b	b	a	b	h	a	b	h
SCA6_54358852	CaLG06	70.336	a	-	b	-	a	-	-	-	b	-	-	-	-	-	-	-	b	-	a	-	b	b	-	-	-	-	-	-	-	a	-	-	a	-	-	a	-	-	h	-	-	-	b	-	-	-	-
SCA6_4636859	CaLG06	71.633	b	b	h	h	b	h	b	-	h	b	h	b	b	h	b	b	h	b	h	h	h	h	a	h	a	h	a	a	h	a	b	b	h	h	a	a	h	a	h	a	a	a	b	a	a	a	h
SCA6_22498908	CaLG06	74.682	b	b	b	b	b	b	b	b	b	b	-	b	b	h	h	a	b	a	a	h	a	h	h	b	a	b	h	-	a	a	-	a	h	h	a	a	a	a	h	h	h	b	b	h	b	h	b
SCA6_5498898	CaLG06	75.394	b	b	h	h	b	h	h	b	h	h	h	b	b	h	b	b	h	b	h	h	h	h	a	h	a	h	a	a	b	a	b	b	h	h	a	a	h	h	h	b	h	a	b	a	a	a	h
SCA6_6871350	CaLG06	79.834	b	-	h	h	b	h	h	b	a	h	h	b	b	h	b	b	-	h	h	h	h	a	a	h	a	-	a	a	b	a	-	b	h	h	a	a	h	b	b	-	b	a	-	a	a	a	b
SCA6_7026481	CaLG06	83.672	b	b	b	h	b	h	h	b	h	h	h	h	h	h	b	b	h	b	h	h	h	h	a	h	a	a	h	a	b	a	b	b	h	h	a	a	h	h	h	a	h	a	b	a	a	a	h
SCA6_55964631	CaLG06	83.997	a	b	a	-	-	a	b	b	h	-	b	b	b	-	b	a	-	h	a	-	-	h	-	b	b	b	b	h	a	a	b	-	-	-	a	a	a	a	b	-	-	h	a	-	h	h	b
SCA6_15024864	CaLG06	86.913	h	b	h	a	h	h	h	h	b	h	h	h	h	h	h	h	h	b	a	b	h	h	h	h	b	b	h	h	h	a	b	a	a	h	a	a	a	a	h	b	b	h	h	h	h	a	b
SCA6_15024881	CaLG06	90.486	h	b	h	a	h	h	h	h	b	h	h	h	h	h	h	h	h	h	a	b	h	h	a	h	b	b	h	h	a	a	b	a	h	h	a	a	a	a	h	b	b	h	a	h	h	a	b
SCA6_26349434	CaLG06	93.184	b	b	b	b	a	b	b	b	b	b	a	b	b	b	b	a	b	b	b	b	a	b	b	b	a	b	b	b	b	a	b	a	b	b	b	b	b	a	b	a	b	b	a	b	b	b	b
SCA6_12978716	CaLG06	93.913	h	b	-	a	b	-	-	-	-	b	-	-	-	b	-	-	-	b	a	h	h	a	b	-	b	-	-	a	b	-	-	-	a	-	a	a	-	-	a	-	h	-	-	-	b	-	b
SCA6_7835510	CaLG06	95.919	b	b	h	h	b	h	h	b	h	h	h	h	h	h	h	b	h	b	h	h	h	h	a	h	a	h	h	h	b	a	b	b	h	h	a	a	h	h	h	b	h	h	b	h	a	a	h
SCA6_26352219	CaLG06	97.263	-	b	b	b	-	b	b	b	b	b	b	b	b	b	b	-	b	b	h	-	b	b	b	b	b	b	b	b	-	h	b	h	b	b	b	h	b	a	b	b	a	b	b	b	b	b	b
SCA6_7846335	CaLG06	97.524	b	b	h	h	b	h	b	b	h	h	b	h	h	h	b	b	h	h	h	h	b	b	a	b	h	b	h	h	b	a	b	b	b	h	a	a	h	a	h	b	h	h	b	h	a	a	h
SCA6_12973399	CaLG06	99.547	-	b	a	a	b	h	-	-	a	h	a	h	h	b	a	b	h	b	h	h	a	h	-	h	b	b	h	a	b	a	b	-	a	a	a	a	h	a	h	-	h	h	h	a	h	a	b
SCA6_12935820	CaLG06	101.618	b	b	b	a	b	h	h	-	b	-	b	h	h	-	b	-	-	h	h	h	a	b	b	-	b	b	b	a	b	a	b	b	a	a	a	a	a	a	b	-	h	a	h	h	h	a	b
SCA6_11219633	CaLG06	103.679	b	b	h	a	b	h	b	h	h	h	h	h	h	h	b	b	b	b	b	-	b	h	a	a	b	b	h	a	b	a	-	b	a	a	a	a	b	-	h	b	h	b	h	b	h	a	b
SCA6_14353624	CaLG06	105.421	h	b	b	a	b	h	h	h	h	h	h	h	h	h	h	b	h	h	h	b	a	h	a	h	b	b	h	-	b	a	b	a	h	a	a	a	a	a	h	b	b	h	h	h	h	a	b
SCA6_12973765	CaLG06	107.358	h	b	h	a	b	h	h	h	h	h	h	b	h	h	h	b	h	h	h	h	h	h	h	h	b	b	h	a	b	a	b	b	h	a	a	a	h	a	h	b	h	h	h	h	h	a	b
SCA6_21875314	CaLG06	108.1	-	-	a	a	a	a	-	b	b	h	h	b	b	h	h	a	b	h	a	-	-	h	h	h	h	b	h	b	a	-	b	a	-	a	a	-	-	a	h	-	b	h	-	a	a	a	b
SCA6_13326910	CaLG06	108.962	h	b	h	a	b	h	h	h	h	h	h	h	h	h	h	b	h	b	h	h	a	h	a	h	b	b	h	a	b	a	b	b	h	a	a	a	h	a	h	b	h	h	h	b	h	a	b
SCA6_12977129	CaLG06	110.499	h	b	h	a	b	h	h	h	h	h	h	h	h	h	h	b	h	h	h	h	h	h	h	h	b	b	h	a	b	a	b	b	h	a	a	a	h	a	h	b	h	h	h	h	h	a	b
SCA6_12906680	CaLG06	112.185	h	b	h	a	b	h	h	h	h	h	a	b	h	h	h	b	h	b	h	h	h	b	a	h	b	b	h	a	b	a	b	b	h	a	a	a	h	a	h	b	h	h	a	h	h	a	b
SCA6_12532947	CaLG06	114.156	h	b	b	a	b	h	h	h	h	h	h	h	h	h	h	b	a	h	h	b	h	h	h	h	b	b	h	a	b	a	b	b	h	a	a	a	h	a	h	b	h	h	h	h	h	a	b
SCA6_10716986	CaLG06	115.243	h	b	h	h	b	h	h	h	h	h	h	h	h	h	h	b	a	b	h	h	h	h	h	h	b	b	h	a	b	a	b	b	h	a	a	a	h	a	h	b	h	h	b	h	a	a	b
SCA6_10785458	CaLG06	116.323	h	b	h	h	b	h	h	h	h	h	h	h	h	h	h	b	h	b	h	h	h	h	h	h	b	b	h	a	b	a	b	b	h	a	a	a	h	a	h	b	h	h	b	h	a	a	b
SCA6_10716968	CaLG06	119.669	h	b	h	h	b	h	h	h	h	h	a	a	h	h	h	b	a	b	h	h	h	h	h	h	b	b	h	a	b	a	b	b	h	a	a	a	h	a	h	-	a	h	b	h	a	a	b
SCA6_10778519	CaLG06	121.365	a	b	b	b	b	h	h	a	h	h	a	h	b	h	a	-	h	b	h	h	-	h	b	-	b	b	h	a	b	a	b	-	h	a	a	a	-	-	a	-	a	h	b	b	a	a	b
SCA6_12976514	CaLG06	125.285	h	b	b	a	b	h	h	h	h	h	h	h	h	a	b	b	h	b	h	b	a	h	h	h	b	b	h	a	b	a	b	b	b	a	a	a	h	a	h	b	h	h	a	h	h	a	b
SCA6_10780228	CaLG06	128.119	b	-	b	h	b	h	a	h	h	h	a	a	h	a	a	b	-	b	a	a	b	a	b	h	b	b	b	a	b	a	b	b	h	a	a	a	-	-	h	b	b	h	b	h	a	a	b
SCA6_10870800	CaLG06	130.756	a	b	b	a	b	h	b	h	h	h	h	h	h	b	h	b	a	b	h	-	h	b	b	h	b	-	b	a	b	a	-	b	-	a	a	a	b	a	b	-	b	h	-	h	a	a	b
SCA6_12905457	CaLG06	133.567	h	b	-	-	b	a	-	a	-	h	a	h	a	a	b	b	a	-	a	h	-	-	a	h	b	b	a	a	b	a	b	b	a	a	a	a	a	a	a	b	b	a	b	a	-	a	-
SCA6_10781242	CaLG06	135	b	-	-	a	b	a	-	-	-	h	b	-	-	-	-	-	a	-	a	a	a	-	a	b	b	-	a	a	b	-	-	b	b	-	-	a	a	-	-	-	-	-	b	-	a	a	b
SCA6_7827702	CaLG06	135.928	-	b	-	b	-	-	-	b	h	b	h	b	a	b	-	b	h	b	-	b	-	h	-	a	-	-	b	a	b	-	b	-	b	a	a	a	h	-	h	-	a	a	b	h	a	a	a
SCA6_10743996	CaLG06	137.321	-	b	b	b	b	a	b	h	h	b	h	h	h	h	b	b	-	b	h	h	h	h	-	a	b	-	h	a	b	a	b	b	b	-	a	a	-	a	h	-	a	b	-	b	a	a	b
SCA7_15169907	CaLG07	0	b	b	a	b	b	b	b	h	b	b	a	b	b	a	b	b	b	b	b	b	b	b	b	b	b	b	b	b	a	b	b	b	b	-	b	a	b	b	h	b	b	b	b	b	b	b	b
SCA7_32345801	CaLG07	1.131	a	a	a	b	a	b	a	a	a	b	a	a	b	a	a	a	b	b	b	b	b	a	a	b	a	b	b	a	b	a	b	b	a	b	b	a	a	a	b	a	b	b	a	a	b	a	a
SCA7_33753917	CaLG07	1.878	a	b	b	-	b	b	b	b	b	b	b	b	b	a	b	b	b	b	b	b	b	b	b	b	b	b	b	b	b	h	b	b	b	-	b	b	b	b	b	b	b	b	b	b	b	b	b
SCA7_26590482	CaLG07	3.072	h	b	-	-	b	b	b	b	b	b	b	a	a	a	b	a	b	a	b	b	b	b	b	b	a	b	b	b	a	a	b	b	h	b	b	b	b	b	a	-	a	b	-	b	b	a	a
SCA7_33809459	CaLG07	4.418	b	-	-	-	b	b	b	b	b	b	-	-	b	h	b	-	-	-	b	b	b	-	-	-	b	-	b	-	b	a	-	-	b	b	b	b	-	b	b	-	-	b	b	b	b	b	b
SCA7_33480940	CaLG07	5.228	b	b	b	b	b	b	-	b	b	b	b	b	b	h	b	b	b	b	b	b	b	-	b	b	b	b	b	-	b	-	-	b	b	b	b	b	b	b	b	-	b	b	b	b	b	b	b
SCA7_33761944	CaLG07	5.778	b	b	b	b	b	b	b	b	b	b	b	b	b	h	b	b	b	b	b	b	b	b	b	b	b	b	b	b	b	h	b	b	b	b	b	b	b	b	b	b	b	b	b	b	b	b	b
SCA7_33573605	CaLG07	5.797	b	b	b	b	b	b	b	b	b	b	b	b	b	h	b	b	b	b	b	b	b	b	b	b	b	b	b	b	b	h	b	b	b	b	b	b	b	b	b	b	b	b	b	b	b	b	b
SCA7_33641882	CaLG07	6.429	b	b	b	b	b	b	b	b	b	b	b	b	b	h	b	b	b	b	b	b	b	b	b	b	b	b	b	b	b	h	b	b	b	b	b	b	b	b	b	b	b	b	b	b	b	b	b
SCA7_33674838	CaLG07	7.228	b	b	b	b	b	-	-	b	b	b	b	b	b	-	b	b	-	b	b	-	b	b	b	-	b	b	-	-	-	h	b	b	b	b	b	-	b	b	b	b	b	b	b	b	b	b	-
SCA7_33359628	CaLG07	9.683	a	a	h	a	h	a	a	-	-	h	a	-	a	-	b	-	-	a	h	b	-	a	-	-	a	b	b	-	a	b	a	-	-	a	-	-	h	h	-	-	h	a	-	a	b	a	-
SCA7_15169925	CaLG07	9.718	b	b	a	b	b	b	b	h	b	b	a	b	b	h	b	b	b	b	b	b	b	b	b	b	b	b	b	b	a	b	b	b	b	-	b	a	b	b	h	b	b	b	b	b	b	b	b
SCA7_39195603	CaLG07	12.525	-	-	-	-	-	b	b	a	-	-	a	-	a	a	a	a	b	a	h	-	h	-	-	-	-	-	-	-	-	b	-	-	-	-	h	-	-	-	-	-	-	-	-	-	a	-	a
SCA7_37625314	CaLG07	12.805	b	a	b	a	b	a	-	b	b	b	a	b	a	a	b	a	b	-	b	b	b	b	a	b	b	b	b	b	-	-	b	b	b	-	b	b	b	b	b	b	b	b	a	b	b	b	b
SCA7_33641799	CaLG07	13.154	-	-	-	-	-	-	-	b	b	-	b	b	b	a	-	b	-	-	-	-	-	-	-	-	-	-	-	-	-	a	-	b	-	b	b	b	b	b	b	-	b	-	-	b	-	-	b
SCA7_25058089	CaLG07	14.677	b	b	b	b	-	b	b	b	b	b	b	b	b	b	a	b	b	b	b	-	b	b	b	b	b	b	b	b	b	a	-	b	b	b	b	b	-	b	b	-	b	b	b	b	b	b	b
SCA7_33821658	CaLG07	16.102	-	-	-	-	b	b	b	b	-	-	-	-	-	a	b	b	-	-	-	-	-	-	-	b	-	-	-	b	-	a	b	b	-	-	b	-	b	b	-	b	-	-	-	-	b	b	b
SCA7_35276819	CaLG07	20.619	b	a	-	-	h	b	h	-	-	a	a	-	a	a	h	-	-	a	-	h	h	h	h	-	a	-	b	h	a	a	h	-	a	-	h	h	-	-	a	-	h	h	-	b	-	-	b
SCA7_10775875	CaLG07	23.697	b	b	b	b	b	b	b	b	b	b	b	b	b	b	b	b	b	b	b	b	b	b	b	b	b	b	b	b	b	a	b	b	b	b	b	b	b	b	b	b	b	b	b	b	b	b	b
SCA7_20579963	CaLG07	25.74	b	a	b	b	b	b	b	b	b	b	a	a	a	a	b	a	b	a	b	b	b	b	b	b	a	b	b	b	a	b	a	b	b	a	b	b	b	b	a	a	b	b	b	b	b	a	b
SCA7_21644342	CaLG07	30.351	b	a	a	b	b	b	b	a	b	b	a	a	a	a	b	a	b	b	b	b	b	b	b	b	a	b	b	b	a	b	a	b	b	a	b	a	b	b	a	b	b	b	a	b	b	a	b
SCA7_33426313	CaLG07	30.987	b	-	b	-	b	b	h	-	-	b	a	a	a	a	-	b	-	-	b	b	b	-	-	b	-	-	b	a	-	a	-	b	-	a	a	b	-	-	a	-	b	h	h	h	b	-	-
SCA7_21744514	CaLG07	32.638	b	a	a	b	b	b	b	a	b	a	a	a	a	a	b	a	b	a	b	b	b	b	b	b	a	b	b	b	a	b	b	b	b	a	b	b	b	b	a	a	b	b	b	b	b	a	b
SCA7_21632340	CaLG07	33.181	b	-	b	h	b	-	b	-	h	b	-	a	-	-	b	-	b	b	b	b	b	b	b	b	-	b	b	b	-	b	b	b	b	-	b	h	b	b	-	-	b	b	b	b	b	-	b
SCA7_33026150	CaLG07	34.241	b	a	-	a	b	b	h	-	a	h	a	a	a	-	b	h	b	h	b	b	-	a	-	b	a	-	a	a	a	-	b	-	b	-	b	b	-	-	a	a	h	h	-	a	b	a	h
SCA7_33335179	CaLG07	34.821	a	a	-	a	b	b	-	a	a	-	a	-	a	-	b	b	-	a	b	b	-	a	a	-	a	b	h	a	a	-	a	b	a	a	a	a	b	b	a	-	b	a	h	-	b	a	h
SCA7_34218420	CaLG07	35.179	-	-	-	-	b	-	-	a	a	a	-	a	a	-	-	-	b	b	b	b	-	-	-	-	a	-	b	-	a	-	-	-	-	-	-	a	-	-	a	-	-	-	-	-	b	-	a
SCA7_39215009	CaLG07	35.446	-	a	a	a	b	-	-	-	a	h	-	a	a	a	b	a	-	h	b	b	b	a	b	h	-	b	b	a	a	a	a	b	-	-	h	a	b	-	a	-	b	a	h	h	-	-	-
SCA7_33025588	CaLG07	36.125	b	a	-	-	b	-	-	a	h	h	a	-	a	a	b	b	-	a	b	b	b	-	a	b	-	b	-	a	a	a	-	-	a	a	h	-	-	-	a	-	-	-	-	h	b	-	b
SCA7_33364354	CaLG07	36.729	-	a	a	h	b	h	a	a	a	h	a	a	a	a	b	h	-	a	b	-	b	a	h	b	a	-	a	a	a	a	a	-	b	a	a	a	-	b	a	a	b	a	h	a	b	a	h
SCA7_35321349	CaLG07	37.315	-	-	-	b	-	a	-	a	-	h	a	a	a	-	b	a	b	a	b	b	b	a	-	-	a	b	a	-	a	h	-	-	-	-	b	b	-	b	-	-	-	a	a	a	b	-	h
SCA7_33251859	CaLG07	37.762	a	a	h	a	-	h	a	a	h	h	a	a	a	a	-	h	b	h	b	-	-	a	a	b	a	-	a	-	a	-	-	b	h	a	h	a	b	-	a	a	b	a	a	h	b	a	h
SCA7_35108773	CaLG07	38.172	-	a	h	a	-	b	b	-	-	-	-	-	-	-	-	-	-	-	b	-	-	-	-	-	a	-	a	-	-	-	a	-	-	-	-	-	b	-	a	-	-	a	b	-	b	-	-
SCA7_22958199	CaLG07	38.247	a	a	-	a	b	h	-	a	a	-	-	a	a	-	b	a	-	-	-	b	b	b	b	h	-	-	-	a	a	b	-	-	b	a	h	b	b	-	a	b	-	a	a	h	-	a	b
SCA7_44977158	CaLG07	38.271	-	a	h	h	b	b	a	-	b	a	a	-	a	-	b	a	-	-	b	-	-	-	-	-	-	b	h	-	-	a	-	b	-	-	h	h	-	b	-	a	b	b	-	-	b	-	b
SCA7_27038067	CaLG07	38.543	a	a	-	-	-	-	a	a	b	b	a	a	-	a	b	a	b	-	-	-	-	a	-	-	-	b	-	-	a	b	-	b	-	-	b	a	-	b	a	-	b	-	b	h	-	-	b
SCA7_19818693	CaLG07	38.72	-	a	a	-	b	b	-	a	h	b	-	-	-	-	-	-	-	b	b	b	-	b	-	-	-	-	-	b	a	-	-	b	-	-	b	b	-	b	-	-	-	-	b	b	b	-	b
SCA7_33025935	CaLG07	38.972	b	a	-	b	b	b	-	a	h	h	a	a	a	-	b	a	b	h	-	b	b	a	-	b	a	-	h	b	a	a	-	b	a	a	-	b	b	b	a	a	b	b	b	a	-	a	h
SCA7_33262993	CaLG07	39.613	h	a	h	h	b	h	a	a	h	a	a	a	a	a	b	a	b	a	b	b	b	a	a	b	a	b	a	a	a	a	a	b	h	a	a	a	b	b	a	a	b	h	a	h	b	a	a
SCA7_47395540	CaLG07	39.826	-	-	a	a	b	h	b	a	h	h	a	a	a	a	b	a	b	h	b	b	-	h	b	-	a	b	a	b	-	-	b	a	-	a	b	h	b	b	a	-	b	-	b	-	b	a	b
SCA7_35263678	CaLG07	40.549	h	-	a	-	b	b	b	-	h	h	a	a	a	-	b	a	-	a	b	-	-	h	a	a	a	-	-	-	a	-	b	b	b	a	h	-	-	-	a	-	b	h	-	h	b	a	-
SCA7_32963599	CaLG07	41.578	b	a	b	h	b	b	a	-	h	h	a	a	-	b	b	-	b	a	b	b	b	a	b	b	a	b	h	h	a	b	a	b	b	a	h	b	b	b	a	-	b	b	b	b	b	a	h
SCA7_45034281	CaLG07	42.016	h	a	-	b	-	-	h	a	h	-	a	a	a	a	b	a	-	h	b	b	-	-	-	b	a	-	a	-	a	a	b	b	-	a	h	h	-	b	a	b	b	b	-	b	b	-	b
SCA7_33465800	CaLG07	43.159	b	a	h	h	b	b	h	a	h	h	a	a	a	a	b	h	b	a	b	b	b	a	h	b	-	b	h	h	a	h	h	b	h	a	h	h	b	b	a	a	b	b	h	h	b	a	h
SCA7_32807567	CaLG07	43.521	b	a	h	h	b	a	h	a	h	a	a	a	a	a	b	h	b	h	b	b	b	a	a	b	a	b	a	a	a	b	h	b	h	a	h	b	b	b	a	-	b	h	h	h	b	a	h
SCA7_33032494	CaLG07	44.228	h	a	a	h	b	h	a	a	h	h	a	a	a	a	b	h	b	h	b	b	b	a	a	b	a	b	a	a	a	a	h	b	h	a	h	h	b	b	a	-	b	h	a	h	b	a	h
SCA7_36126711	CaLG07	44.787	-	-	b	-	b	h	-	a	b	h	-	-	a	a	b	a	b	-	b	b	b	b	-	-	a	-	-	-	-	-	-	-	h	a	b	-	-	b	a	-	b	-	b	a	b	-	b
SCA7_33349798	CaLG07	45.259	-	a	-	b	b	b	-	-	b	b	a	a	h	a	b	b	b	a	b	-	b	a	a	-	a	b	h	-	a	b	a	-	h	a	h	h	-	-	a	-	b	a	h	-	b	a	b
SCA7_23589504	CaLG07	46.007	-	a	-	-	-	b	-	-	-	-	-	a	a	a	-	-	b	-	b	b	-	b	-	-	a	-	a	-	a	-	-	-	-	-	a	h	-	-	a	-	-	-	b	-	b	-	-
SCA7_33359436	CaLG07	46.929	h	a	h	h	b	b	a	a	h	h	a	a	a	a	b	a	b	h	b	b	b	a	a	-	a	b	-	a	a	h	h	b	h	a	a	h	b	b	a	a	b	a	b	h	b	a	a
SCA7_35181514	CaLG07	47.539	b	-	h	a	b	h	b	-	a	-	a	a	a	a	b	a	-	a	b	b	b	h	-	h	a	b	a	a	-	h	b	-	-	-	h	a	b	b	a	-	b	h	a	a	b	a	b
SCA7_32989902	CaLG07	48.291	h	a	h	b	b	h	h	a	h	h	a	a	a	a	b	h	b	h	b	b	b	h	h	b	a	b	h	a	a	h	h	b	h	a	h	h	b	b	a	a	b	h	a	h	b	a	h
SCA7_32807457	CaLG07	49.575	h	a	h	h	b	a	-	a	h	h	a	a	a	h	b	h	-	a	b	b	b	a	a	b	a	b	h	a	a	h	h	b	h	a	h	h	b	b	a	a	b	h	b	h	b	a	h
SCA7_32840275	CaLG07	50.415	a	a	h	h	b	h	h	a	h	h	a	a	a	a	b	b	b	a	b	b	b	a	h	b	a	b	h	a	a	h	h	b	h	a	h	h	b	b	a	a	b	h	h	h	b	a	h
SCA7_33378427	CaLG07	51.371	h	a	h	h	b	h	h	a	h	h	a	a	a	a	b	h	b	h	b	b	b	a	h	b	a	b	h	b	a	h	h	b	h	a	h	h	b	b	a	a	b	h	h	h	b	a	h
SCA7_32782823	CaLG07	51.73	b	a	h	h	b	h	h	a	h	h	a	a	a	a	b	h	-	h	b	b	b	a	a	b	a	b	b	b	a	h	h	b	-	a	h	h	-	b	a	a	b	h	h	h	b	a	a
SCA7_32989796	CaLG07	52.409	h	a	h	h	b	h	-	a	h	h	a	a	a	a	b	h	b	h	b	b	b	a	b	b	a	b	h	h	a	h	a	b	h	a	h	h	b	b	a	a	b	h	h	h	b	a	h
SCA7_33411746	CaLG07	52.879	h	-	-	b	b	h	-	a	h	h	a	a	a	a	b	h	-	h	b	b	b	a	b	b	a	b	h	b	-	a	a	b	h	a	h	b	b	b	a	a	b	h	h	b	b	a	h
SCA7_33460918	CaLG07	53.517	h	a	h	h	b	h	h	a	h	h	a	a	a	a	b	h	b	a	b	b	b	a	b	b	a	b	h	b	h	h	a	-	h	a	h	h	b	b	a	a	b	h	h	h	b	a	h
SCA7_32875799	CaLG07	54.209	h	a	h	h	b	h	a	a	h	h	a	a	a	a	b	h	b	h	b	b	b	a	b	b	a	b	h	b	a	h	h	b	h	a	h	h	b	b	a	a	b	h	h	h	b	a	h
SCA7_33461168	CaLG07	54.817	h	a	h	a	b	h	a	a	h	h	a	a	a	a	b	h	b	h	b	b	b	a	h	b	a	b	h	h	a	h	h	b	h	a	h	h	b	b	a	a	b	h	h	h	b	a	h
SCA7_33463300	CaLG07	55.983	h	a	h	h	b	h	a	a	h	h	a	a	a	h	b	h	b	h	b	b	b	a	h	b	a	-	h	h	a	h	h	b	h	a	h	h	b	b	a	a	b	h	h	h	b	a	h
SCA7_24181321	CaLG07	57.16	a	a	h	h	b	h	-	a	a	b	a	a	a	a	b	a	b	-	b	b	b	h	h	h	a	b	h	b	a	-	a	b	a	a	h	h	-	b	a	a	b	h	a	h	b	a	b
SCA7_35321656	CaLG07	58.001	-	-	a	-	-	-	a	a	h	a	a	a	a	a	b	a	b	h	b	-	b	h	-	b	a	-	a	-	a	a	h	h	b	a	-	a	b	-	a	-	b	-	h	a	b	a	a
SCA7_35134863	CaLG07	59.289	h	a	h	h	b	h	h	a	h	h	a	a	a	a	b	a	b	a	b	b	b	h	h	h	a	b	h	h	a	h	h	h	h	a	h	h	b	b	a	a	b	h	h	h	b	a	h
SCA7_35227794	CaLG07	59.941	h	a	h	h	b	h	b	a	h	h	a	a	a	a	b	a	b	a	b	b	b	h	h	h	a	b	h	h	a	h	h	h	b	a	h	h	b	b	a	a	b	h	h	h	b	a	h
SCA7_35274680	CaLG07	60.508	h	a	h	h	b	h	h	a	h	h	a	a	a	a	b	a	b	h	b	b	b	h	h	h	a	b	h	h	a	h	h	h	a	a	h	h	b	b	a	-	b	h	h	h	b	h	h
SCA7_35274858	CaLG07	61.482	h	a	a	h	b	h	b	a	h	h	a	a	a	h	b	a	b	h	b	b	b	h	h	h	a	b	h	b	a	h	h	h	h	a	h	h	b	b	a	a	b	h	h	h	b	a	h
SCA7_35112785	CaLG07	62.169	h	a	h	h	b	h	a	a	h	h	a	a	a	a	b	a	b	h	b	b	b	h	h	h	a	b	h	h	a	h	h	h	h	a	h	h	b	b	a	a	b	h	h	h	b	a	h
SCA7_35220113	CaLG07	63.248	h	a	h	h	b	h	a	-	a	h	a	a	a	a	b	a	b	h	b	b	b	h	-	a	a	b	a	a	a	h	h	-	b	-	h	h	b	b	a	-	b	b	b	h	b	a	h
SCA7_35258029	CaLG07	63.655	h	a	h	h	b	h	h	a	h	h	a	a	a	a	b	a	b	h	b	b	b	h	h	h	a	b	h	h	a	h	h	h	h	a	h	h	b	b	a	a	b	h	h	h	b	a	h
SCA7_39944444	CaLG07	64.886	a	a	h	h	b	h	h	a	h	h	a	a	a	h	b	a	b	h	b	b	b	h	h	h	a	b	h	h	a	h	h	h	h	a	h	h	b	b	a	b	b	h	h	h	b	a	b
SCA7_35181660	CaLG07	65.428	h	a	h	h	b	h	h	a	h	h	a	a	a	a	b	a	b	h	b	b	b	h	h	h	a	b	h	h	a	h	h	h	h	a	h	h	b	b	a	a	b	h	h	h	b	a	h
SCA7_35339078	CaLG07	66.116	b	a	b	h	b	h	h	-	h	h	a	a	a	a	b	a	b	a	b	b	b	h	h	a	a	-	b	a	a	h	-	a	h	a	h	h	b	b	a	-	b	h	h	h	b	a	h
SCA7_20918698	CaLG07	67.787	h	a	-	a	b	h	-	-	b	b	a	-	a	-	b	-	-	-	b	b	b	h	b	-	a	b	a	-	-	-	-	-	b	a	b	-	-	b	-	-	b	a	h	a	b	a	-
SCA7_35181884	CaLG07	68.365	b	a	h	h	b	h	b	-	h	h	a	-	a	a	b	-	b	a	b	b	b	a	h	-	a	-	h	h	a	h	h	a	h	a	h	h	b	b	a	a	b	h	b	a	b	a	h
SCA7_22892794	CaLG07	69.225	b	a	h	h	b	a	a	a	h	h	a	a	a	a	-	a	-	a	b	b	b	a	b	h	-	b	h	h	-	a	h	h	a	-	h	h	b	-	a	-	b	h	a	h	b	a	b
SCA7_31830238	CaLG07	70.395	b	a	h	h	b	h	h	a	h	h	a	a	a	a	b	h	b	h	b	b	b	a	h	b	a	b	h	h	a	h	h	b	h	a	h	h	h	b	a	a	b	h	h	h	b	a	h
SCA7_15717269	CaLG07	71.522	a	a	h	b	b	h	h	h	h	a	a	a	a	a	b	a	b	h	b	b	b	h	h	h	a	b	h	b	a	b	a	a	-	a	h	h	b	b	h	a	b	h	h	h	b	h	b
SCA7_31193786	CaLG07	72.826	b	a	h	h	b	h	h	a	h	h	a	a	a	a	b	h	b	h	b	b	b	a	a	h	a	b	h	h	a	a	h	b	h	a	h	h	h	b	a	a	b	h	h	h	b	a	h
SCA7_13059852	CaLG07	73.478	h	a	h	b	b	h	b	h	h	a	a	a	a	a	b	a	b	h	b	b	b	h	h	h	a	b	h	b	b	h	a	a	h	a	h	h	h	b	h	h	b	h	h	h	b	h	b
SCA7_30026039	CaLG07	75.629	b	a	h	h	b	h	h	a	h	h	a	a	a	a	b	h	b	h	b	b	b	a	a	h	a	b	a	h	a	a	h	h	h	a	h	h	h	b	a	b	b	h	h	h	h	a	h
SCA7_30026017	CaLG07	76.091	b	a	h	h	b	h	h	a	h	h	a	a	a	a	b	h	b	h	b	b	b	a	a	h	a	b	h	h	a	a	h	h	h	a	h	h	h	b	a	h	b	h	h	h	h	a	h
SCA7_30038061	CaLG07	77.141	b	a	h	h	b	h	h	a	h	h	a	a	a	a	b	h	b	h	b	b	b	a	-	h	a	b	b	h	a	a	h	b	h	a	h	h	b	b	a	a	b	h	h	h	h	a	h
SCA7_35280167	CaLG07	78.219	a	a	h	h	b	h	h	a	a	a	a	a	a	a	b	a	b	a	-	-	b	h	a	h	a	b	a	a	a	h	a	a	-	a	a	a	b	b	a	a	b	a	a	a	b	a	h
SCA7_27711878	CaLG07	78.751	a	a	-	h	b	h	b	a	h	h	a	a	a	a	b	a	b	a	b	b	a	h	b	a	a	b	b	a	a	a	-	h	a	a	h	h	-	b	a	-	-	a	-	a	b	a	b
SCA7_30060299	CaLG07	79.697	b	a	h	h	b	h	h	a	h	h	a	a	a	a	b	h	b	h	b	b	b	a	a	h	a	b	a	h	a	a	h	h	h	a	h	h	h	b	a	h	b	h	h	h	h	a	h
SCA7_34808661	CaLG07	80.63	h	a	b	-	b	a	h	a	h	h	a	a	a	a	b	-	b	h	h	b	b	h	-	b	a	b	a	-	a	a	-	h	h	-	h	h	b	-	a	-	-	b	a	b	b	a	h
SCA7_29989728	CaLG07	81.613	b	a	a	h	b	h	h	a	b	h	a	a	a	a	b	b	b	h	b	b	b	a	a	a	a	b	h	h	-	a	h	-	h	a	h	h	h	b	a	-	b	h	h	h	h	a	h
SCA7_14470549	CaLG07	83.223	b	-	b	b	b	h	b	h	b	h	a	-	a	a	b	a	b	h	b	b	b	h	h	-	a	b	h	b	a	h	-	-	h	-	h	b	b	b	h	a	b	b	b	a	b	b	b
SCA7_30060905	CaLG07	83.784	b	a	h	h	b	h	h	a	h	h	a	a	a	a	h	b	b	a	b	b	b	a	a	h	a	b	h	h	a	a	a	b	h	a	h	h	h	b	a	b	b	h	h	h	h	a	h
SCA7_30004767	CaLG07	84.538	b	a	h	h	b	h	h	a	h	h	a	a	a	a	b	h	b	h	b	b	b	a	a	h	a	h	h	h	a	a	h	b	h	a	h	h	b	b	a	b	b	h	h	h	h	a	h
SCA7_30029793	CaLG07	86.323	b	a	-	b	b	h	h	a	h	h	a	a	a	a	b	h	b	h	b	b	b	a	a	h	-	b	h	b	a	-	a	h	b	a	h	h	h	a	a	a	b	b	b	h	h	a	h
SCA7_35275518	CaLG07	86.767	-	-	-	a	-	a	a	-	-	-	-	-	a	-	-	-	b	-	-	b	-	a	-	a	a	-	-	a	-	-	-	-	b	a	b	b	-	-	-	-	-	-	-	a	b	-	-
SCA7_34180597	CaLG07	88.428	a	a	-	h	b	b	b	-	a	h	-	a	a	b	b	-	b	-	b	b	b	a	b	-	a	-	b	-	a	b	-	-	b	a	h	h	-	-	a	-	b	b	-	h	b	a	-
SCA7_31203423	CaLG07	90.001	b	a	-	h	b	b	b	-	b	b	a	a	-	a	-	-	b	a	b	b	b	a	a	-	a	b	b	b	a	a	-	-	b	a	h	h	-	b	a	-	b	b	b	b	b	a	h
SCA7_14145868	CaLG07	91.291	-	-	a	-	b	b	h	-	-	a	-	a	-	-	-	-	b	a	b	-	-	-	-	h	-	-	h	-	-	b	a	a	b	-	-	-	-	-	-	-	b	-	-	-	-	-	b
SCA7_31194175	CaLG07	92.377	-	a	b	h	b	-	h	a	h	a	a	a	-	a	b	a	-	-	-	-	-	a	-	h	a	-	b	b	a	a	h	b	-	a	h	a	a	-	a	-	-	h	a	h	-	a	b
SCA7_30060731	CaLG07	93.131	b	a	a	h	b	b	h	a	b	h	-	a	a	a	b	-	b	b	b	b	b	a	-	-	a	-	h	b	a	a	b	-	-	a	b	h	h	b	a	-	b	b	a	a	b	-	h
SCA7_30217474	CaLG07	96.525	b	a	-	-	-	-	-	-	a	a	a	-	a	-	-	-	-	b	-	b	b	a	-	-	a	b	b	-	a	a	-	-	-	-	-	-	-	-	a	-	b	-	-	-	a	a	-
SCA7_27922303	CaLG07	98.573	b	-	h	-	b	a	-	h	a	a	a	a	a	a	b	a	-	a	b	b	b	b	h	b	a	-	a	b	a	b	b	-	a	h	b	b	-	-	a	h	-	a	h	b	b	b	b
SCA7_30122295	CaLG07	105.037	-	-	a	-	b	-	-	-	-	-	-	-	-	-	-	-	-	-	-	-	-	-	-	-	-	-	-	-	-	a	-	-	-	-	-	-	-	-	-	-	b	-	-	-	-	-	-
SCA7_9214457	CaLG07	105.183	a	a	h	b	b	b	a	-	a	a	a	-	h	h	b	h	b	h	h	a	b	b	-	h	h	h	h	a	b	-	-	a	b	a	a	a	-	h	h	-	b	a	b	h	h	b	b
SCA7_37625348	CaLG07	105.619	a	a	a	b	b	a	-	a	a	a	a	a	a	a	b	a	b	-	a	a	b	a	b	b	a	a	a	b	-	-	a	a	a	-	b	a	b	a	a	h	a	a	a	a	a	a	a
SCA7_32945170	CaLG07	105.767	b	a	a	h	h	b	b	a	b	b	a	a	a	a	h	-	h	b	h	h	h	a	a	-	a	-	h	b	a	a	h	-	b	a	b	b	h	h	a	-	h	a	h	b	h	a	a
SCA7_30099003	CaLG07	109.734	-	-	-	-	-	-	-	a	b	-	a	a	a	a	-	b	-	-	-	-	h	a	-	a	a	h	b	a	a	a	a	a	-	-	-	a	a	-	-	-	-	a	a	a	a	a	-
SCA7_12847806	CaLG07	111.497	a	a	b	h	h	h	b	h	b	a	a	a	a	a	h	a	h	a	b	h	h	b	b	h	a	h	b	-	h	b	a	a	b	a	b	b	h	h	b	-	h	b	b	h	h	b	-
SCA7_28623137	CaLG07	119.6	b	a	a	a	b	b	a	a	a	a	a	a	a	a	a	a	b	a	a	b	a	a	a	a	a	b	a	a	a	a	a	a	a	a	a	a	a	b	a	b	b	a	a	b	a	a	a
SCA8_15892259	CaLG08	0	a	-	h	h	h	-	-	-	-	h	-	a	a	a	-	-	-	a	a	a	a	a	-	-	a	b	a	-	b	a	-	-	-	-	h	h	-	-	-	-	-	a	a	-	a	b	h
SCA8_281622	CaLG08	4.356	b	a	a	b	b	a	b	h	h	b	h	a	a	a	b	h	b	b	b	h	h	b	a	a	b	a	a	b	h	b	-	b	h	h	b	h	a	h	a	b	a	a	a	b	b	a	a
SCA8_1854899	CaLG08	5.228	-	-	-	a	b	a	-	a	-	-	-	a	-	a	a	a	-	b	-	-	-	-	b	-	-	-	-	a	-	b	a	-	-	-	b	-	-	-	-	b	a	-	a	a	-	-	-
SCA8_9099798	CaLG08	12.787	a	a	a	a	b	a	h	b	a	b	h	a	a	a	a	h	h	a	b	a	h	h	a	h	a	h	a	a	a	a	a	b	-	a	b	b	h	b	b	-	a	a	b	h	h	h	a
SCA8_1194886	CaLG08	14.403	h	a	a	b	b	a	b	h	h	b	h	a	a	h	h	h	b	b	b	h	a	a	h	a	b	a	h	a	h	b	h	h	h	h	b	b	a	a	a	h	h	h	a	h	b	a	a
SCA8_15857359	CaLG08	18.242	a	a	b	b	a	b	a	b	b	a	a	a	a	a	a	a	a	a	a	a	a	a	a	a	a	a	a	a	b	b	b	b	a	a	a	b	a	a	b	a	a	a	b	a	a	a	a
SCA8_16022432	CaLG08	20.609	a	-	b	b	h	b	-	b	-	h	a	a	h	h	h	a	a	h	-	b	a	-	a	a	-	-	a	-	-	-	b	b	h	-	-	b	b	a	b	-	a	a	b	a	a	a	b
SCA8_1481386	CaLG08	20.769	a	a	a	b	b	a	b	h	h	b	b	a	a	-	h	-	b	b	b	a	a	a	-	-	h	a	b	-	h	-	a	-	b	h	b	b	-	-	a	a	h	h	a	h	b	a	a
SCA8_13248268	CaLG08	25.953	-	-	-	-	b	-	-	-	-	b	-	a	h	b	-	a	-	-	b	-	a	a	-	-	-	-	-	b	-	-	b	b	-	-	b	-	-	b	b	-	-	b	-	-	a	-	h
SCA8_894184	CaLG08	27.683	h	a	a	b	b	a	b	h	h	b	h	a	a	h	h	h	b	b	a	h	a	a	a	a	h	a	a	h	h	b	h	h	h	h	b	b	a	h	a	h	h	h	a	b	b	a	a
SCA8_15764874	CaLG08	28.472	h	b	b	b	h	b	a	b	b	a	a	h	h	h	h	a	a	h	h	h	a	a	a	a	a	a	a	a	b	b	b	b	b	h	h	b	h	b	b	a	h	h	b	a	a	h	h
SCA8_16004511	CaLG08	30.976	h	h	b	b	h	b	a	b	b	h	a	h	h	h	h	a	a	h	b	h	a	a	a	a	a	a	a	h	b	b	b	b	h	a	h	b	h	h	b	a	h	h	b	a	a	h	h
SCA8_4106644	CaLG08	33.773	a	a	h	h	b	a	a	h	h	h	h	a	a	a	h	h	a	b	b	h	a	a	h	h	h	a	h	h	h	b	h	b	a	h	b	b	h	h	a	h	h	h	a	h	b	a	h
SCA8_16027922	CaLG08	34.389	h	h	b	b	h	b	a	b	b	h	a	h	h	h	h	a	a	h	h	h	b	a	a	a	a	a	a	a	b	b	b	b	h	h	h	b	b	h	b	-	h	h	b	h	a	h	h
SCA8_16028062	CaLG08	36.771	h	h	h	h	h	b	a	b	b	h	a	h	h	h	h	a	a	h	h	h	h	a	a	a	a	a	a	h	b	b	b	b	h	h	h	b	h	h	b	a	h	h	b	a	a	h	h
SCA8_16020323	CaLG08	37.544	h	h	b	b	h	b	a	b	b	h	a	h	h	h	h	a	a	h	h	h	h	a	a	a	a	a	a	h	b	b	b	b	h	h	h	b	h	h	b	a	h	h	b	a	a	h	h
SCA8_16020239	CaLG08	38.232	h	h	h	b	h	b	a	b	b	h	a	b	h	h	h	a	a	h	h	h	h	a	a	a	a	a	a	h	b	b	b	b	h	h	h	b	h	h	b	a	h	h	b	a	a	h	h
SCA8_3171324	CaLG08	38.275	a	a	a	h	b	a	h	h	h	h	h	a	a	h	h	h	a	b	b	h	a	h	h	b	h	a	h	h	h	b	h	h	h	h	b	b	h	h	a	a	h	h	a	h	b	a	h
SCA8_16004976	CaLG08	39.116	h	h	h	b	h	b	a	b	b	h	a	h	h	h	h	a	a	h	h	h	a	a	a	a	h	a	a	h	h	b	b	b	h	h	h	b	h	h	b	a	h	h	b	a	a	h	h
SCA8_8890026	CaLG08	39.215	b	-	a	a	b	b	a	-	-	b	a	a	h	a	h	-	-	-	-	a	a	a	-	-	b	a	h	-	h	b	-	-	-	-	b	b	a	-	b	-	-	-	b	a	a	a	-
SCA8_8996704	CaLG08	39.623	h	h	-	b	-	-	-	b	h	-	a	a	b	a	-	a	-	a	-	-	a	a	-	a	-	a	-	b	-	a	-	-	-	a	b	b	-	a	b	-	-	a	b	-	-	a	a
SCA8_16027974	CaLG08	40.104	h	h	b	b	h	b	a	b	b	h	a	h	h	h	h	a	a	h	h	h	h	a	a	a	a	a	a	h	b	b	b	b	h	h	h	b	h	h	b	a	h	h	b	a	a	h	h
SCA8_15131175	CaLG08	42.078	h	h	h	b	b	b	a	b	b	h	a	h	h	h	h	a	a	h	h	h	a	h	h	a	a	a	a	b	h	b	-	b	h	b	h	h	a	h	b	a	h	h	b	a	a	h	h
SCA8_15857192	CaLG08	45.423	h	h	b	b	h	b	a	b	b	h	a	h	h	h	h	a	a	h	h	h	a	a	a	a	a	a	a	h	b	b	b	b	h	h	h	b	h	h	b	a	h	h	b	a	a	h	h
SCA8_11549519	CaLG08	46.277	h	h	b	a	b	h	a	-	b	b	a	h	a	a	a	-	-	b	h	h	-	a	b	-	a	a	h	-	-	b	b	-	b	a	h	h	a	-	-	a	h	h	b	a	a	a	h
SCA8_11583272	CaLG08	47.52	h	h	h	a	b	h	a	b	b	b	a	a	a	a	a	a	a	h	a	a	-	a	h	a	a	a	h	h	h	b	b	b	b	-	h	h	a	a	b	-	h	h	b	a	a	a	h
SCA8_9151722	CaLG08	49.013	h	h	h	a	b	h	-	b	h	b	a	h	h	b	a	a	a	a	b	h	a	a	-	a	h	a	h	b	h	h	h	b	b	b	b	b	h	b	b	a	h	b	b	a	a	a	h
SCA8_8066005	CaLG08	50.513	h	h	h	b	b	h	a	h	h	b	a	h	h	h	h	a	a	h	b	h	a	a	a	a	h	a	h	b	h	a	a	b	a	a	b	b	h	a	b	-	h	b	b	a	a	a	h
SCA8_9099900	CaLG08	51.58	b	h	h	h	b	h	a	b	h	b	a	h	h	a	h	a	a	a	b	b	a	a	h	a	h	a	h	a	b	h	h	b	b	h	b	b	h	b	b	a	h	h	b	a	a	h	b
SCA8_11656687	CaLG08	53.053	b	h	b	h	b	a	a	b	b	b	a	h	h	h	a	a	a	a	h	h	a	a	a	a	a	a	h	-	h	b	b	b	h	h	h	h	h	h	b	a	h	h	b	a	a	a	h
SCA8_11562814	CaLG08	54.464	h	a	b	b	b	h	a	b	b	b	a	h	h	h	a	a	a	a	h	h	a	a	h	a	a	a	a	h	h	b	b	b	a	h	h	h	h	h	b	a	h	h	b	a	a	a	h
SCA8_11695661	CaLG08	55.183	h	h	b	h	b	h	a	b	b	b	a	h	h	h	a	a	a	h	h	h	a	a	h	a	a	a	h	h	h	b	b	b	h	h	h	h	h	h	b	a	h	h	b	a	a	a	h
SCA8_11631836	CaLG08	55.973	h	h	h	h	b	h	a	b	b	b	a	h	h	h	a	a	a	h	h	h	a	a	h	a	a	a	h	b	h	b	b	b	h	h	h	h	h	h	b	a	h	h	b	a	a	a	h
SCA8_11640661	CaLG08	56.731	h	h	b	a	b	h	a	-	b	b	a	h	h	h	a	-	a	a	h	h	a	a	a	-	a	a	h	h	h	b	b	b	h	a	h	h	h	b	b	a	h	h	b	a	a	a	h
SCA8_11235064	CaLG08	57.562	h	h	b	h	b	h	a	-	b	b	a	b	h	h	a	-	a	a	a	h	a	a	a	-	a	a	h	-	a	b	b	-	a	h	b	h	h	h	b	a	h	h	b	a	a	a	a
SCA8_11310460	CaLG08	58.974	h	h	b	h	b	h	a	b	b	b	a	b	h	h	a	a	a	h	h	h	a	a	-	a	a	a	h	a	h	h	b	b	a	h	b	b	b	h	b	-	h	h	b	a	a	a	h
SCA8_8864157	CaLG08	59.981	h	h	b	b	b	h	a	b	a	b	a	h	h	a	h	a	a	h	b	b	a	a	b	a	a	a	h	h	b	h	h	b	h	h	b	b	h	a	b	a	h	h	b	a	a	a	h
SCA8_8914018	CaLG08	60.88	h	h	h	h	b	h	a	b	h	b	a	h	h	h	h	a	a	h	b	h	a	a	a	a	h	a	h	h	h	h	h	b	a	h	b	b	h	h	b	a	h	h	b	a	a	a	h
SCA8_8856046	CaLG08	61.786	h	h	h	a	b	h	a	b	h	b	a	h	h	h	h	a	a	h	b	h	a	a	h	a	h	a	h	b	h	a	h	b	h	h	b	b	h	h	b	a	h	h	b	a	a	a	h
SCA8_9097585	CaLG08	62.695	h	-	b	h	b	h	a	b	h	b	a	a	h	h	h	a	a	a	b	h	a	h	h	a	h	a	h	b	h	h	h	b	a	a	b	b	h	h	b	a	h	h	b	a	a	a	h
SCA8_8856143	CaLG08	63.577	h	h	b	h	b	h	a	b	h	b	a	h	h	h	h	a	a	h	b	h	a	a	h	a	h	a	h	h	h	h	h	b	h	h	b	b	h	h	b	a	h	h	b	a	a	a	h
SCA8_8904366	CaLG08	63.785	h	h	b	h	b	h	a	b	h	b	a	h	h	h	h	a	a	h	b	h	a	a	h	a	h	a	h	h	h	h	h	b	h	h	b	b	h	h	b	a	h	h	b	a	a	a	h
SCA8_8853602	CaLG08	64.327	h	h	b	h	b	h	a	b	h	b	a	h	h	h	h	a	a	a	b	b	a	a	h	a	h	a	h	a	h	h	h	b	h	h	b	b	h	h	b	a	h	h	b	a	a	a	h
SCA8_9170076	CaLG08	65.765	h	h	h	a	b	h	a	-	h	b	a	h	h	h	h	a	a	a	b	h	a	a	a	-	h	a	h	a	h	h	h	b	h	h	b	b	h	a	b	a	h	h	b	a	a	a	h
SCA8_8888412	CaLG08	66.956	h	b	b	h	b	h	a	b	h	b	a	h	h	h	h	a	a	h	b	a	h	a	b	a	h	a	h	a	h	h	h	b	b	h	b	b	h	b	b	a	h	h	b	a	a	a	h
SCA8_11403805	CaLG08	68.096	h	h	b	h	b	h	a	b	b	b	a	h	h	h	a	a	a	h	h	h	a	a	h	a	a	a	h	a	h	b	b	b	h	h	h	h	-	h	b	a	h	h	b	a	a	h	h
SCA8_9112178	CaLG08	68.715	a	h	b	h	b	h	a	b	h	b	a	h	h	h	h	a	a	h	b	h	a	a	b	a	a	a	h	b	h	h	b	b	h	h	b	b	h	h	b	a	h	h	b	a	a	a	h
SCA8_8887172	CaLG08	69.575	h	h	h	h	b	h	a	b	h	b	a	h	h	h	h	a	a	h	b	h	a	a	h	a	-	a	h	-	h	h	h	b	b	h	b	b	h	h	b	a	h	h	b	a	a	a	h
SCA8_9118582	CaLG08	70.804	h	h	b	h	b	h	a	b	h	b	a	h	h	h	h	a	a	a	b	a	a	a	h	a	a	a	h	h	h	h	h	b	b	b	b	b	h	h	b	a	h	h	b	a	a	a	b
SCA8_9388734	CaLG08	71.904	h	h	b	h	b	h	a	b	h	b	a	h	h	h	h	a	a	a	b	h	a	a	h	a	h	a	h	h	h	b	h	b	b	a	b	b	h	a	b	a	h	h	b	a	a	a	h
SCA8_9097271	CaLG08	73.101	h	b	b	h	b	h	a	b	b	b	a	h	h	h	h	a	a	a	b	h	a	a	b	a	h	a	b	h	b	h	a	b	h	h	b	b	b	h	b	-	h	h	b	a	a	a	h
SCA8_9100111	CaLG08	73.904	h	h	b	h	b	h	a	b	h	b	a	h	h	h	h	a	-	a	b	-	a	a	b	a	b	a	h	b	b	h	h	b	h	h	b	b	-	h	b	a	h	h	b	a	a	a	h
SCA8_9151855	CaLG08	75.409	h	h	h	h	b	h	a	b	h	b	a	h	h	h	h	a	a	h	b	h	a	a	b	a	a	a	a	h	a	h	h	b	-	a	b	b	b	a	b	a	b	h	b	a	a	a	h
SCA8_11310480	CaLG08	76.945	b	h	b	h	b	h	a	b	b	b	a	h	h	h	a	a	a	a	h	b	a	a	-	a	a	a	h	a	a	h	b	b	a	h	b	b	b	b	b	-	h	b	b	a	a	-	a
SCA8_8864079	CaLG08	79.308	b	h	b	h	b	h	-	b	h	b	a	h	h	h	h	a	a	a	b	h	a	a	h	a	a	a	a	b	h	h	h	b	h	b	b	b	a	a	b	a	h	h	b	a	a	a	h
SCA8_9323255	CaLG08	80.345	h	h	b	h	b	h	a	b	a	b	-	b	h	h	b	-	a	a	b	h	a	a	-	-	h	-	b	-	a	-	-	b	b	-	b	b	h	a	b	-	a	h	-	a	a	a	h
SCA8_11694399	CaLG08	82.53	-	a	b	h	b	a	-	-	b	b	a	b	h	b	-	a	a	a	h	a	a	a	-	a	a	-	b	-	-	b	-	b	-	-	b	a	a	-	b	-	-	h	b	a	a	a	a
SCA8_9118255	CaLG08	83.688	h	b	b	a	b	h	a	b	h	b	a	h	h	h	h	a	a	h	b	h	h	a	b	a	a	-	h	h	h	h	a	b	h	b	b	b	-	a	b	a	a	h	h	a	a	a	h
SCA8_8903053	CaLG08	84.662	-	-	b	b	b	a	-	b	h	b	-	a	a	-	-	-	a	-	b	-	a	a	-	-	-	-	-	-	h	-	-	-	-	-	b	-	-	a	b	a	h	-	-	a	-	-	-
SCA8_11651736	CaLG08	85.784	-	-	b	-	b	b	-	-	-	b	-	-	h	-	a	-	-	-	b	-	a	a	b	-	-	a	-	-	a	b	-	-	b	-	h	-	-	-	b	-	-	-	-	-	-	a	-
SCA8_9352700	CaLG08	86.577	-	-	b	-	b	a	-	-	-	b	a	b	b	-	a	-	-	h	b	-	-	a	a	a	-	-	-	-	-	-	-	-	a	a	b	-	-	b	-	-	a	b	b	a	-	-	-
SCA8_11502690	CaLG08	88.001	-	-	-	-	b	-	-	-	-	b	-	-	-	-	a	a	a	-	-	b	-	-	-	-	-	-	b	-	-	b	-	-	-	-	-	-	b	b	b	-	-	-	-	a	-	-	-
SCA8_9115121	CaLG08	88.849	h	a	a	-	b	-	a	b	-	b	a	b	b	-	h	a	a	-	b	-	-	a	-	-	-	a	b	-	b	-	-	-	a	a	b	-	-	b	-	-	b	-	-	a	a	a	a
SCA8_8892816	CaLG08	89.04	-	a	b	-	-	a	-	-	-	b	-	-	a	-	-	-	a	-	b	a	a	a	b	-	h	-	a	a	-	-	a	-	-	a	b	-	b	-	-	a	a	a	b	-	a	a	a
SCA8_9100160	CaLG08	89.058	-	-	a	-	-	b	a	-	b	b	a	-	-	-	b	a	a	-	b	-	a	a	-	-	-	-	h	b	a	a	-	-	b	-	b	b	-	h	b	-	h	b	b	a	-	a	-
SCA8_11333057	CaLG08	91.398	a	b	b	b	b	b	a	b	b	b	a	b	b	b	a	a	a	a	b	b	a	a	a	a	a	a	b	b	b	b	b	b	b	b	b	b	b	b	b	a	b	b	b	a	a	a	b
SCA8_8911778	CaLG08	92.871	-	a	-	a	b	b	-	-	a	b	-	a	b	-	h	-	-	b	-	a	a	-	b	-	-	-	-	-	-	-	-	-	-	-	b	-	-	-	b	-	-	a	-	-	-	a	-
SCA8_11332934	CaLG08	93.015	b	a	b	b	b	b	a	b	b	b	a	b	b	b	a	a	a	a	b	b	b	a	b	a	a	a	b	a	b	b	b	b	b	b	b	b	b	b	b	a	b	b	b	a	a	a	b
SCA8_8902939	CaLG08	102.605	-	-	b	-	b	b	h	b	a	b	h	h	h	-	-	-	h	-	b	-	h	-	-	-	h	-	-	-	a	-	h	b	-	-	-	-	-	a	-	-	h	-	-	-	-	-	-
SCA8_9143840	CaLG08	103.859	-	b	b	a	b	b	a	b	b	b	b	b	b	b	b	a	-	a	b	b	a	a	b	b	a	b	b	a	b	b	b	b	b	b	b	b	b	b	b	b	b	b	b	a	a	a	a
SCA8_11736354	CaLG08	104.473	b	b	b	b	b	b	-	b	b	b	-	b	b	b	-	-	-	b	-	a	-	-	-	-	-	-	b	b	-	b	b	-	b	b	b	a	-	-	b	-	a	b	b	-	-	-	b
SCA8_11332970	CaLG08	116.983	b	b	b	b	b	b	b	b	b	b	a	b	b	b	b	b	a	a	b	b	b	b	b	b	b	a	b	b	b	b	b	b	b	b	b	b	b	b	b	b	b	b	b	b	b	a	b
[truncated: 138 more columns]
