# Supplementary material for: Genome-Wide SNP Discovery and Mapping QTLs for Seed Iron and Zinc Concentrations in Chickpea (Cicer arietinum L.)
Source: Front Nutr. 2020 Oct 15;7:559120. doi: 10.3389/fnut.2020.559120 (PMC7588353; doi:10.3389/fnut.2020.559120)
Supplement: Supplementary file 2 [file Table_2.xlsx]

## Sheet: Sheet
Supplementary Table 2: Genes identified in the QTL regions and their functions
Fe/Zn QTL				Genes
Pseudomolecule	Start	End	QTL	Pseudomolecule	Start	End	Genes	Overlap (in bp)	Sequence Description	GO Biological Process	GO Cellular Component	GO Molecular Function
Ca3	31331006	38112971	CaqFe3.1	Ca3	31330603	31333897	Ca_12233	2891	U-box domain-containing protein 3 isoform X2	protein ubiquitination		ubiquitin-protein transferase activity
Ca3	31331006	38112971	CaqFe3.1	Ca3	31341183	31342063	Ca_12234	880	protein LIGHT-DEPENDENT SHORT HYPOCOTYLS 4-like	mRNA transcription,response to light stimulus	nucleus
Ca3	31331006	38112971	CaqFe3.1	Ca3	31354040	31356019	Ca_12235	1979	arabinose 5-phosphate isomerase, putative	carbohydrate metabolic process,carbohydrate derivative metabolic process		isomerase activity,carbohydrate derivative binding
Ca3	31331006	38112971	CaqFe3.1	Ca3	31413512	31415235	Ca_12238	1723	H/ACA ribonucleoprotein complex subunit 3-like protein	pseudouridine synthesis,polar nucleus fusion,ribosome biogenesis	nucleolus,Cajal body	snoRNA binding
Ca3	31331006	38112971	CaqFe3.1	Ca3	31428153	31433009	Ca_12240	4856	casein kinase I-like protein	protein phosphorylation		protein serine/threonine kinase activity,ATP binding
Ca3	31331006	38112971	CaqFe3.1	Ca3	31437735	31440303	Ca_12241	2568	vacuolar protein sorting-associated protein 2 homolog 3	vacuolar transport
Ca3	31331006	38112971	CaqFe3.1	Ca3	31442294	31443763	Ca_12242	1469	ROP-interactive CRIB motif protein
Ca3	31331006	38112971	CaqFe3.1	Ca3	31446336	31448216	Ca_12243	1880	glycolipid transfer protein 1-like	intermembrane lipid transfer	cytoplasm	intermembrane lipid transfer activity
Ca3	31331006	38112971	CaqFe3.1	Ca3	31460246	31464390	Ca_12245	4144	glutathione gamma-glutamylcysteinyltransferase 3-like	response to metal ion,phytochelatin biosynthetic process		glutathione gamma-glutamylcysteinyltransferase activity,metal ion binding
Ca3	31331006	38112971	CaqFe3.1	Ca3	31477599	31480202	Ca_12246	2603	long-chain-alcohol oxidase FAO1	oxidation-reduction process	integral component of membrane	long-chain-alcohol oxidase activity,flavin adenine dinucleotide binding
Ca3	31331006	38112971	CaqFe3.1	Ca3	31495817	31498372	Ca_12248	2555	Rho GDP-dissociation inhibitor 1	Rho protein signal transduction,regulation of catalytic activity	cytosol,membrane	Rho GDP-dissociation inhibitor activity,Rac GTPase binding
Ca3	31331006	38112971	CaqFe3.1	Ca3	31515106	31518196	Ca_12250	3090	peptide transporter	transmembrane transport	integral component of membrane	transmembrane transporter activity
Ca3	31331006	38112971	CaqFe3.1	Ca3	31519803	31520998	Ca_12251	1195	---NA---
Ca3	31331006	38112971	CaqFe3.1	Ca3	31528736	31532032	Ca_12252	3296	peptide transporter	transmembrane transport	integral component of membrane	transmembrane transporter activity
Ca3	31331006	38112971	CaqFe3.1	Ca3	31543170	31545790	Ca_12254	2620	peptide transporter	transmembrane transport	integral component of membrane	transmembrane transporter activity
Ca3	31331006	38112971	CaqFe3.1	Ca3	31580455	31580685	Ca_12256	230	PREDICTED: uncharacterized protein LOC105852162
Ca3	31331006	38112971	CaqFe3.1	Ca3	31583890	31584758	Ca_12257	868	60S ribosomal protein L23	translation	cytosolic large ribosomal subunit	structural constituent of ribosome,large ribosomal subunit rRNA binding
Ca3	31331006	38112971	CaqFe3.1	Ca3	31588497	31593836	Ca_12258	5339	histone-lysine N-methyltransferase SUVR2-like protein	histone lysine methylation	nucleus,chromosome	zinc ion binding,histone-lysine N-methyltransferase activity
Ca3	31331006	38112971	CaqFe3.1	Ca3	31599181	31600982	Ca_12259	1801	serine/threonine-protein phosphatase 7 long form homolog
Ca3	31331006	38112971	CaqFe3.1	Ca3	31606190	31607690	Ca_12260	1500	salt stress response/antifungal domain protein	plasmodesmata-mediated intercellular transport,transport of virus in multicellular host	plant-type cell wall,plasmodesma,integral component of membrane
Ca3	31331006	38112971	CaqFe3.1	Ca3	31628814	31634108	Ca_12262	5294	ras GTPase-activating binding-like protein			RNA binding
Ca3	31331006	38112971	CaqFe3.1	Ca3	31637664	31638343	Ca_12263	679	---NA---
Ca3	31331006	38112971	CaqFe3.1	Ca3	31638548	31641371	Ca_12264	2823	MDIS1-interacting receptor like kinase 1-like	phosphorylation	membrane	nucleotide binding,protein kinase activity
Ca3	31331006	38112971	CaqFe3.1	Ca3	31641958	31643303	Ca_12265	1345	TPR repeat protein	RNA processing
Ca3	31331006	38112971	CaqFe3.1	Ca3	31648480	31650558	Ca_12266	2078	cytochrome oxidase complex assembly protein
Ca3	31331006	38112971	CaqFe3.1	Ca3	31661061	31661801	Ca_12267	740	transcription initiation factor IIA subunit 2	transcription initiation from RNA polymerase II promoter,translational initiation	transcription factor TFIIA complex	translation initiation factor activity
Ca3	31331006	38112971	CaqFe3.1	Ca3	31667999	31669447	Ca_12268	1448	probable U3 small nucleolar RNA-associated protein 11	rRNA processing	small-subunit processome
Ca3	31331006	38112971	CaqFe3.1	Ca3	31674428	31677779	Ca_12269	3351	leucine-rich repeat receptor-like protein kinase PXL2	protein phosphorylation	integral component of membrane	protein serine/threonine kinase activity,ATP binding
Ca3	31331006	38112971	CaqFe3.1	Ca3	31683102	31685526	Ca_12270	2424	subtilisin-like serine protease	proteolysis		serine-type endopeptidase activity
Ca3	31331006	38112971	CaqFe3.1	Ca3	31688185	31689780	Ca_12271	1595	xyloglucan galactosyltransferase KATAMARI-like protein	protein glycosylation	integral component of membrane	transferase activity, transferring glycosyl groups
Ca3	31331006	38112971	CaqFe3.1	Ca3	31695801	31702759	Ca_12272	6958	ABC transporter C family member 5-like	response to salt stress,cellular potassium ion homeostasis,transmembrane transport,abscisic acid-activated signaling pathway involved in stomatal movement	plant-type vacuole,vacuolar membrane,integral component of membrane	ATP binding,sulfonylurea receptor activity,ATPase activity, coupled to transmembrane movement of substances
Ca3	31331006	38112971	CaqFe3.1	Ca3	31708221	31713630	Ca_12273	5409	tyrosine/DOPA decarboxylase	cellular amino acid metabolic process		carboxy-lyase activity,pyridoxal phosphate binding
Ca3	31331006	38112971	CaqFe3.1	Ca3	31756556	31760069	Ca_12276	3513	WD repeat-containing protein 70
Ca3	31331006	38112971	CaqFe3.1	Ca3	31761762	31762299	Ca_12277	537	two-component response regulator ARR22-like protein	phosphorelay signal transduction system	intracellular
Ca3	31331006	38112971	CaqFe3.1	Ca3	31764974	31766455	Ca_12278	1481	ammonium transporter 1 protein	ammonium transmembrane transport	integral component of membrane	ammonium transmembrane transporter activity
Ca3	31331006	38112971	CaqFe3.1	Ca3	31769819	31771939	Ca_12279	2120	PREDICTED: uncharacterized protein LOC105851819
Ca3	31331006	38112971	CaqFe3.1	Ca3	31789800	31792396	Ca_12281	2596	Zn-dependent alcohol dehydrogenase family, class III protein	ethanol oxidation		zinc ion binding,S-(hydroxymethyl)glutathione dehydrogenase activity
Ca3	31331006	38112971	CaqFe3.1	Ca3	31798171	31799799	Ca_12282	1628	protein RTF1 homolog	transcription elongation from RNA polymerase II promoter,histone modification	Cdc73/Paf1 complex	DNA binding
Ca3	31331006	38112971	CaqFe3.1	Ca3	31805640	31806094	Ca_12283	454	RmlC-like cupins superfamily protein
Ca3	31331006	38112971	CaqFe3.1	Ca3	31823729	31830082	Ca_12285	6353	receptor-like serine/threonine-protein kinase ALE2	protein phosphorylation,transmembrane receptor protein serine/threonine kinase signaling pathway	plasma membrane,integral component of membrane	transmembrane receptor protein serine/threonine kinase activity,ATP binding
Ca3	31331006	38112971	CaqFe3.1	Ca3	31834396	31834830	Ca_12286	434	two-component response regulator ARR22-like	phosphorelay signal transduction system	intracellular
Ca3	31331006	38112971	CaqFe3.1	Ca3	31838610	31840242	Ca_12287	1632	TPR transcription factor	RNA processing
Ca3	31331006	38112971	CaqFe3.1	Ca3	31841659	31845208	Ca_12288	3549	pfkB family carbohydrate kinase	phosphorylation		kinase activity,phosphotransferase activity, alcohol group as acceptor
Ca3	31331006	38112971	CaqFe3.1	Ca3	31889964	31891546	Ca_12290	1582	probable indole-3-pyruvate monooxygenase YUCCA8	oxidation-reduction process	integral component of membrane	N,N-dimethylaniline monooxygenase activity,flavin adenine dinucleotide binding,NADP binding
Ca3	31331006	38112971	CaqFe3.1	Ca3	31900254	31901376	Ca_12291	1122	photosystem I reaction center subunit IV A	photosynthesis	photosystem I reaction center
Ca3	31331006	38112971	CaqFe3.1	Ca3	31911042	31916029	Ca_12292	4987	DUF3741 family protein
Ca3	31331006	38112971	CaqFe3.1	Ca3	31921593	31923326	Ca_12293	1733	LRR ribonuclease inhibitor domain protein
Ca3	31331006	38112971	CaqFe3.1	Ca3	31926291	31931714	Ca_12294	5423	LRR ribonuclease inhibitor domain protein
Ca3	31331006	38112971	CaqFe3.1	Ca3	31963177	31963841	Ca_12296	664	two-component response regulator ARR22-like	phosphorelay signal transduction system	intracellular
Ca3	31331006	38112971	CaqFe3.1	Ca3	31972238	31973271	Ca_12297	1033	interactor of constitutive active ROPs 2, chloroplastic-like isoform X1
Ca3	31331006	38112971	CaqFe3.1	Ca3	31984104	31987482	Ca_12299	3378	26S proteasome regulatory subunit 4 homolog A	protein catabolic process	proteasome complex,cytoplasm	ATP binding,hydrolase activity
Ca3	31331006	38112971	CaqFe3.1	Ca3	32342931	32343236	Ca_11957	305	glycine-rich cell wall structural protein
Ca3	31331006	38112971	CaqFe3.1	Ca3	32349489	32352460	Ca_11958	2971	heat shock cognate 70 kDa protein 2-like			ATP binding
Ca3	31331006	38112971	CaqFe3.1	Ca3	32365020	32370277	Ca_11960	5257	fusaric acid resistance family protein	transmembrane transport	plasma membrane,integral component of membrane	transmembrane transporter activity
Ca3	31331006	38112971	CaqFe3.1	Ca3	32377742	32383866	Ca_11961	6124	fusaric acid resistance family protein	transmembrane transport	plasma membrane,integral component of membrane	transmembrane transporter activity
Ca3	31331006	38112971	CaqFe3.1	Ca3	32419446	32421882	Ca_11963	2436	hypothetical protein TSUD_292590
Ca3	31331006	38112971	CaqFe3.1	Ca3	32429757	32430937	Ca_11964	1180	cation/H(+) antiporter 20-like	proton transmembrane transport	integral component of membrane	solute:proton antiporter activity
Ca3	31331006	38112971	CaqFe3.1	Ca3	32435285	32437191	Ca_11965	1906	cation H(+) antiporter 20-like protein	proton transmembrane transport	integral component of membrane	solute:proton antiporter activity
Ca3	31331006	38112971	CaqFe3.1	Ca3	32447799	32448152	Ca_11967	353	transmembrane protein, putative		integral component of membrane
Ca3	31331006	38112971	CaqFe3.1	Ca3	32448951	32452804	Ca_11968	3853	ion channel regulatory protein UNC-93		integral component of membrane
Ca3	31331006	38112971	CaqFe3.1	Ca3	32457185	32467924	Ca_11969	10739	eukaryotic translation initiation factor 3 subunit A	formation of cytoplasmic translation initiation complex	eukaryotic translation initiation factor 3 complex,eukaryotic 43S preinitiation complex,eukaryotic 48S preinitiation complex	translation initiation factor activity
Ca3	31331006	38112971	CaqFe3.1	Ca3	32471011	32472243	Ca_11970	1232	glycine-rich RNA-binding protein 6, mitochondrial-like			RNA binding
Ca3	31331006	38112971	CaqFe3.1	Ca3	32474575	32477725	Ca_11972	3150	eukaryotic translation initiation factor 3a	formation of cytoplasmic translation initiation complex	eukaryotic translation initiation factor 3 complex,eukaryotic 43S preinitiation complex,eukaryotic 48S preinitiation complex	translation initiation factor activity
Ca3	31331006	38112971	CaqFe3.1	Ca3	32479029	32480711	Ca_11973	1682	elongation factor 1-delta 2-like	translational elongation	ribosome,eukaryotic translation elongation factor 1 complex	translation elongation factor activity
Ca3	31331006	38112971	CaqFe3.1	Ca3	32488013	32489200	Ca_11974	1187	PREDICTED: uncharacterized protein LOC101498824 isoform X1
Ca3	31331006	38112971	CaqFe3.1	Ca3	32492580	32492999	Ca_11975	419	histone H2B		nucleosome,nucleus	DNA binding,protein heterodimerization activity
Ca3	31331006	38112971	CaqFe3.1	Ca3	32497175	32497594	Ca_11976	419	probable histone H2B.3		nucleosome,nucleus	DNA binding,protein heterodimerization activity
Ca3	31331006	38112971	CaqFe3.1	Ca3	32530428	32532948	Ca_11979	2520	nodulin MtN21/EamA-like transporter family protein	transmembrane transport	integral component of membrane	transmembrane transporter activity
Ca3	31331006	38112971	CaqFe3.1	Ca3	32533851	32537065	Ca_11980	3214	type I inositol-1,4,5-trisphosphate 5-phosphatase	phosphatidylinositol dephosphorylation		hydrolase activity
Ca3	31331006	38112971	CaqFe3.1	Ca3	32548898	32549545	Ca_11981	647	pentatricopeptide repeat-containing protein At2g44880-like
Ca3	31331006	38112971	CaqFe3.1	Ca3	32555258	32558677	Ca_11982	3419	diaminopimelate epimerase, chloroplastic-like	lysine biosynthetic process via diaminopimelate	cytosol	diaminopimelate epimerase activity
Ca3	31331006	38112971	CaqFe3.1	Ca3	32569880	32570944	Ca_11983	1064	TPR superfamily protein
Ca3	31331006	38112971	CaqFe3.1	Ca3	32583137	32584656	Ca_11984	1519	copper chaperone	metal ion transport		metal ion binding
Ca3	31331006	38112971	CaqFe3.1	Ca3	32592406	32595044	Ca_11985	2638	ankyrin repeat plant-like protein		integral component of membrane
Ca3	31331006	38112971	CaqFe3.1	Ca3	32599207	32601728	Ca_11986	2521	ankyrin repeat plant protein		integral component of membrane
Ca3	31331006	38112971	CaqFe3.1	Ca3	32603146	32603718	Ca_11987	572	probable membrane-associated kinase regulator 3
Ca3	31331006	38112971	CaqFe3.1	Ca3	32606176	32610521	Ca_11988	4345	phosphatidate phosphatase PAH1-like			phosphatidate phosphatase activity
Ca3	31331006	38112971	CaqFe3.1	Ca3	32611711	32612577	Ca_11989	866	phosphatidate phosphatase LPIN3-like protein
Ca3	31331006	38112971	CaqFe3.1	Ca3	32625635	32626099	Ca_11991	464	PREDICTED: uncharacterized protein LOC101503482
Ca3	31331006	38112971	CaqFe3.1	Ca3	32638465	32644454	Ca_11992	5989	calcium-transporting ATPase 4, endoplasmic reticulum-type-like	calcium ion transmembrane transport,ATP hydrolysis coupled cation transmembrane transport	integral component of membrane	calcium-transporting ATPase activity,ATP binding
Ca3	31331006	38112971	CaqFe3.1	Ca3	32653592	32655784	Ca_11993	2192	ABC transporter G family member 20		integral component of membrane	ATP binding,ATPase activity
Ca3	31331006	38112971	CaqFe3.1	Ca3	32660235	32663521	Ca_11994	3286	serine/arginine-rich splicing factor RS2Z32 isoform X1			RNA binding,zinc ion binding
Ca3	31331006	38112971	CaqFe3.1	Ca3	32666964	32669259	Ca_11995	2295	transmembrane protein, putative		integral component of membrane
Ca3	31331006	38112971	CaqFe3.1	Ca3	32672543	32673687	Ca_11996	1144	aluminum sensitive-like protein	response to aluminum ion,UDP-glucose transmembrane transport	vesicle membrane,integral component of membrane	UDP-glucose transmembrane transporter activity
Ca3	31331006	38112971	CaqFe3.1	Ca3	32679971	32680447	Ca_11997	476	dirigent protein 17 isoform X1
Ca3	31331006	38112971	CaqFe3.1	Ca3	32693000	32695156	Ca_11998	2156	probable protein phosphatase 2C 38	protein dephosphorylation		protein serine/threonine phosphatase activity,metal ion binding
Ca3	31331006	38112971	CaqFe3.1	Ca3	32701184	32702096	Ca_11999	912	protein MODIFIER OF SNC1 11
Ca3	31331006	38112971	CaqFe3.1	Ca3	32704298	32709263	Ca_12000	4965	zinc finger BED domain-containing protein DAYSLEEPER-like			DNA binding,protein dimerization activity
Ca3	31331006	38112971	CaqFe3.1	Ca3	32712622	32716613	Ca_12001	3991	glutathione S-transferase l3-like protein		cytoplasm	glutathione transferase activity
Ca3	31331006	38112971	CaqFe3.1	Ca3	32721752	32722798	Ca_12003	1046	PREDICTED: uncharacterized protein LOC101505754
Ca3	31331006	38112971	CaqFe3.1	Ca3	32723431	32725974	Ca_12004	2543	receptor Serine/Threonine kinase	protein phosphorylation		protein serine/threonine kinase activity,ATP binding
Ca3	31331006	38112971	CaqFe3.1	Ca3	32727857	32731074	Ca_12005	3217	WRKY transcription factor 44	regulation of transcription, DNA-templated	nucleus	DNA-binding transcription factor activity,sequence-specific DNA binding
Ca3	31331006	38112971	CaqFe3.1	Ca3	32735985	32738147	Ca_12006	2162	adenylate kinase 1, chloroplastic	phosphorylation,nucleoside monophosphate phosphorylation		adenylate kinase activity,ATP binding
Ca3	31331006	38112971	CaqFe3.1	Ca3	32741354	32743080	Ca_12007	1726	thioredoxin-like protein AAED1
Ca3	31331006	38112971	CaqFe3.1	Ca3	32743779	32750144	Ca_12008	6365	pentatricopeptide repeat-containing protein At5g02830, chloroplastic isoform X2
Ca3	31331006	38112971	CaqFe3.1	Ca3	32753940	32754615	Ca_12009	675	transmembrane protein, putative		integral component of membrane
Ca3	31331006	38112971	CaqFe3.1	Ca3	32756905	32759460	Ca_12010	2555	AP2 domain transcription factor	regulation of transcription, DNA-templated	nucleus	DNA binding,DNA-binding transcription factor activity
Ca3	31331006	38112971	CaqFe3.1	Ca3	32771616	32771927	Ca_12011	311	PREDICTED: uncharacterized protein LOC105852041
Ca3	31331006	38112971	CaqFe3.1	Ca3	32791106	32792156	Ca_12013	1050	nuclear transcription factor Y subunit B	regulation of transcription, DNA-templated	nucleus	sequence-specific DNA binding,protein heterodimerization activity
Ca3	31331006	38112971	CaqFe3.1	Ca3	32807078	32810655	Ca_12015	3577	PREDICTED: uncharacterized protein LOC101513137
Ca3	31331006	38112971	CaqFe3.1	Ca3	32813363	32814469	Ca_12016	1106	40S ribosomal protein S23-like	translation	small ribosomal subunit	structural constituent of ribosome
Ca3	31331006	38112971	CaqFe3.1	Ca3	32818866	32822256	Ca_12017	3390	40S ribosomal protein S23 isoform X1	translation	small ribosomal subunit	structural constituent of ribosome
Ca3	31331006	38112971	CaqFe3.1	Ca3	32826765	32829560	Ca_12018	2795	interactor of constitutive active ROPs 2, chloroplastic-like
Ca3	31331006	38112971	CaqFe3.1	Ca3	32838224	32842030	Ca_12019	3806	alpha/beta fold hydrolase		integral component of membrane	hydrolase activity
Ca3	31331006	38112971	CaqFe3.1	Ca3	32844866	32847730	Ca_12020	2864	protein IQ-DOMAIN 1
Ca3	31331006	38112971	CaqFe3.1	Ca3	32852446	32855476	Ca_12021	3030	probable beta-1,4-xylosyltransferase IRX9	plant-type secondary cell wall biogenesis,glucuronoxylan biosynthetic process,cell wall organization	Golgi membrane	galactosylgalactosylxylosylprotein 3-beta-glucuronosyltransferase activity,xylosyltransferase activity
Ca3	31331006	38112971	CaqFe3.1	Ca3	32860286	32862550	Ca_12022	2264	pentatricopeptide (PPR) repeat protein	RNA modification
Ca3	31331006	38112971	CaqFe3.1	Ca3	32878023	32878949	Ca_12024	926	protamine P1 family protein
Ca3	31331006	38112971	CaqFe3.1	Ca3	32887031	32887427	Ca_12025	396	transmembrane protein, putative		integral component of membrane
Ca3	31331006	38112971	CaqFe3.1	Ca3	32891599	32894537	Ca_12026	2938	cell number regulator 8
Ca3	31331006	38112971	CaqFe3.1	Ca3	32896528	32898293	Ca_12027	1765	DNA-binding protein S1FA	regulation of transcription, DNA-templated	nucleus,integral component of membrane	DNA binding
Ca3	31331006	38112971	CaqFe3.1	Ca3	32900481	32901734	Ca_12028	1253	DNA-binding protein S1FA	regulation of transcription, DNA-templated	nucleus,integral component of membrane	DNA binding
Ca3	31331006	38112971	CaqFe3.1	Ca3	32934898	32936432	Ca_12031	1534	NAC domain-containing protein 67-like	regulation of transcription, DNA-templated	nucleus	DNA binding
Ca3	31331006	38112971	CaqFe3.1	Ca3	32944503	32947042	Ca_12032	2539	protein trichome birefringence-like 31	xylan biosynthetic process	Golgi apparatus,integral component of membrane	xylan O-acetyltransferase activity
Ca3	31331006	38112971	CaqFe3.1	Ca3	32948899	32953949	Ca_12033	5050	dnaJ protein P58IPK homolog		integral component of membrane
Ca3	31331006	38112971	CaqFe3.1	Ca3	32955573	32956280	Ca_12034	707	fasciclin-like arabinogalactan protein	plant-type secondary cell wall biogenesis	plasma membrane,integral component of membrane
Ca3	31331006	38112971	CaqFe3.1	Ca3	32972555	32973865	Ca_12036	1310	peptide upstream ORF protein, putative	methylation	integral component of membrane	methyltransferase activity
Ca3	31331006	38112971	CaqFe3.1	Ca3	32987289	32988072	Ca_12038	783	V-type proton ATPase subunit G-like	proton transmembrane transport	vacuolar proton-transporting V-type ATPase complex	ATPase activity, coupled to transmembrane movement of substances
Ca3	31331006	38112971	CaqFe3.1	Ca3	32991462	32992568	Ca_12039	1106	major intrinsic protein (MIP) family transporter	transmembrane transport	integral component of membrane	channel activity
Ca3	31331006	38112971	CaqFe3.1	Ca3	33006150	33006638	Ca_12040	488	senescence regulator
Ca3	31331006	38112971	CaqFe3.1	Ca3	33009970	33010780	Ca_12041	810	hypothetical protein MTR_7g101270
Ca3	31331006	38112971	CaqFe3.1	Ca3	33018173	33019080	Ca_12042	907	cytokinin riboside 5'-monophosphate phosphoribohydrolase LOG3-like	cytokinin biosynthetic process		hydrolase activity
Ca3	31331006	38112971	CaqFe3.1	Ca3	33049716	33056220	Ca_12043	6504	EIN2-like protein, nramp transporter	ethylene-activated signaling pathway,metal ion transport	intracellular,integral component of membrane	metal ion transmembrane transporter activity
Ca3	31331006	38112971	CaqFe3.1	Ca3	33074313	33077836	Ca_12044	3523	phenylalanine ammonia-lyase-like protein	L-phenylalanine catabolic process,cinnamic acid biosynthetic process	cytoplasm	phenylalanine ammonia-lyase activity
Ca3	31331006	38112971	CaqFe3.1	Ca3	33080273	33085116	Ca_12045	4843	chromodomain-helicase-DNA-binding protein 3-like isoform X1		nucleus	DNA binding,helicase activity,ATP binding,metal ion binding
Ca3	31331006	38112971	CaqFe3.1	Ca3	33109428	33110861	Ca_12047	1433	transmembrane protein, putative		integral component of membrane
Ca3	31331006	38112971	CaqFe3.1	Ca3	33120272	33123752	Ca_12048	3480	translin-like protein	RNA metabolic process		single-stranded DNA binding,RNA binding,sequence-specific DNA binding
Ca3	31331006	38112971	CaqFe3.1	Ca3	33139306	33141858	Ca_12050	2552	kinase 1B	protein phosphorylation		protein kinase activity,ATP binding
Ca3	31331006	38112971	CaqFe3.1	Ca3	33147623	33150884	Ca_12051	3261	PREDICTED: uncharacterized protein LOC101498248
Ca3	31331006	38112971	CaqFe3.1	Ca3	33154139	33158685	Ca_12052	4546	RNA polymerase sigma factor sigF, chloroplastic-like	regulation of DNA-templated transcription, initiation	chloroplast	sigma factor activity,DNA binding,DNA-binding transcription factor activity
Ca3	31331006	38112971	CaqFe3.1	Ca3	33161588	33161785	Ca_12053	197	DVL family protein
Ca3	31331006	38112971	CaqFe3.1	Ca3	33180355	33181076	Ca_12055	721	membrane magnesium transporter		integral component of membrane
Ca3	31331006	38112971	CaqFe3.1	Ca3	33187784	33188161	Ca_12056	377	SAUR-like auxin-responsive family protein	response to auxin
Ca3	31331006	38112971	CaqFe3.1	Ca3	33210971	33213133	Ca_12057	2162	heavy metal-associated domain protein	metal ion transport		metal ion binding
Ca3	31331006	38112971	CaqFe3.1	Ca3	33228734	33239778	Ca_12058	11044	histidyl-tRNA synthetase	histidyl-tRNA aminoacylation	cytoplasm	histidine-tRNA ligase activity,ATP binding,sequence-specific DNA binding
Ca3	31331006	38112971	CaqFe3.1	Ca3	33274919	33275341	Ca_12060	422	PREDICTED: uncharacterized protein LOC101499209
Ca3	31331006	38112971	CaqFe3.1	Ca3	33302315	33304272	Ca_23678	1957	ras-related protein RABA4d-like			GTPase activity,GTP binding
Ca3	31331006	38112971	CaqFe3.1	Ca3	33312613	33312919	Ca_23677	306	SPX domain protein	cellular response to phosphate starvation
Ca3	31331006	38112971	CaqFe3.1	Ca3	33347041	33351169	Ca_23675	4128	PWWP domain protein
Ca3	31331006	38112971	CaqFe3.1	Ca3	33375941	33378041	Ca_23674	2100	PREDICTED: uncharacterized protein LOC101512926
Ca3	31331006	38112971	CaqFe3.1	Ca3	33408894	33409496	Ca_23673	602	PREDICTED: LOW QUALITY PROTEIN: uncharacterized protein LOC101504735, partial	DNA integration		nucleic acid binding
Ca3	31331006	38112971	CaqFe3.1	Ca3	33425596	33426663	Ca_23672	1067	zinc finger protein ZAT9-like			nucleic acid binding
Ca3	31331006	38112971	CaqFe3.1	Ca3	33462965	33464018	Ca_23671	1053	PREDICTED: LOW QUALITY PROTEIN: uncharacterized protein LOC101504735, partial	DNA integration		nucleic acid binding
Ca3	31331006	38112971	CaqFe3.1	Ca3	33476191	33477017	Ca_23670	826	ATP-dependent DNA helicase DDM1-like	chromosome organization		helicase activity
Ca3	31331006	38112971	CaqFe3.1	Ca3	33548878	33550455	Ca_23668	1577	UDP-glucosyltransferase family protein			transferase activity, transferring hexosyl groups
Ca3	31331006	38112971	CaqFe3.1	Ca3	33610721	33612382	Ca_23665	1661	probable pectinesterase 15	cell wall modification,pectin catabolic process	cell wall,integral component of membrane	pectinesterase activity,aspartyl esterase activity
Ca3	31331006	38112971	CaqFe3.1	Ca3	33620450	33623706	Ca_23664	3256	PHD zinc finger protein
Ca3	31331006	38112971	CaqFe3.1	Ca3	33632688	33634952	Ca_23663	2264	retrovirus-related Pol polyprotein from transposon TNT 1-94	DNA integration	retrotransposon nucleocapsid	nucleic acid binding,zinc ion binding
Ca3	31331006	38112971	CaqFe3.1	Ca3	33636417	33636674	Ca_23662	257	PHD zinc finger protein			metal ion binding
Ca3	31331006	38112971	CaqFe3.1	Ca3	33712908	33716807	Ca_20869	3899	alpha/beta fold hydrolase		integral component of membrane	hydrolase activity
Ca3	31331006	38112971	CaqFe3.1	Ca3	33718419	33718889	Ca_20870	470	oxalate oxidase		extracellular region	manganese ion binding,nutrient reservoir activity
Ca3	31331006	38112971	CaqFe3.1	Ca3	33724596	33725621	Ca_20871	1025	F-box/LRR-repeat protein At1g67190-like
Ca3	31331006	38112971	CaqFe3.1	Ca3	33728631	33731049	Ca_20872	2418	iron-sulfur assembly protein IscA-like 1, mitochondrial	iron-sulfur cluster assembly,protein maturation by iron-sulfur cluster transfer	mitochondrion	structural molecule activity,2 iron, 2 sulfur cluster binding
Ca3	31331006	38112971	CaqFe3.1	Ca3	33737677	33738849	Ca_20873	1172	F-box/kelch-repeat protein At3g23880-like
Ca3	31331006	38112971	CaqFe3.1	Ca3	33746126	33746478	Ca_20874	352	UDP-sugar transporter sqv-7-like	carbohydrate transport	integral component of membrane
Ca3	31331006	38112971	CaqFe3.1	Ca3	33768241	33771154	Ca_20875	2913	cell division FtsZ-like protein	cell division	cytoplasm	GTPase activity,GTP binding
Ca3	31331006	38112971	CaqFe3.1	Ca3	33782238	33782594	Ca_20876	356	PREDICTED: uncharacterized protein LOC101497497
Ca3	31331006	38112971	CaqFe3.1	Ca3	33791694	33792688	Ca_20877	994	TOX high mobility group box family member 4-like
Ca3	31331006	38112971	CaqFe3.1	Ca3	33805211	33809006	Ca_20878	3795	glutathione S-transferase, amino-terminal domain protein	electron transport chain,cell redox homeostasis	chloroplast,integral component of membrane	electron transfer activity,protein disulfide oxidoreductase activity,transferase activity
Ca3	31331006	38112971	CaqFe3.1	Ca3	33860791	33861150	Ca_20881	359	SET domain protein
Ca3	31331006	38112971	CaqFe3.1	Ca3	33863931	33864767	Ca_20882	836	serine/arginine-rich splicing factor 4-like protein
Ca3	31331006	38112971	CaqFe3.1	Ca3	33892695	33893684	Ca_20883	989	F-box/kelch-repeat protein At1g57790-like
Ca3	31331006	38112971	CaqFe3.1	Ca3	33904201	33904594	Ca_20885	393	transmembrane protein, putative		integral component of membrane
Ca3	31331006	38112971	CaqFe3.1	Ca3	33910806	33912707	Ca_20886	1901	putative pentatricopeptide repeat-containing protein At3g11460		integral component of membrane	zinc ion binding
Ca3	31331006	38112971	CaqFe3.1	Ca3	33925065	33927697	Ca_20887	2632	4'-phosphopantetheinyl transferase family protein			magnesium ion binding,holo-[acyl-carrier-protein] synthase activity
Ca3	31331006	38112971	CaqFe3.1	Ca3	33958635	33959003	Ca_20888	368	SAUR-like auxin-responsive family protein	response to auxin
Ca3	31331006	38112971	CaqFe3.1	Ca3	33969340	33973723	Ca_20889	4383	condensation domain protein
Ca3	31331006	38112971	CaqFe3.1	Ca3	33975633	33977897	Ca_20890	2264	retrovirus-related Pol polyprotein from transposon TNT 1-94	DNA integration	retrotransposon nucleocapsid	nucleic acid binding,zinc ion binding
Ca3	31331006	38112971	CaqFe3.1	Ca3	34004780	34005298	Ca_20891	518	serine/threonine-protein phosphatase 7 long form homolog
Ca3	31331006	38112971	CaqFe3.1	Ca3	34038995	34041209	Ca_20893	2214	zinc finger protein
Ca3	31331006	38112971	CaqFe3.1	Ca3	34119883	34120488	Ca_20895	605	serine/threonine-protein phosphatase 7 long form homolog
Ca3	31331006	38112971	CaqFe3.1	Ca3	34166954	34169431	Ca_20896	2477	PREDICTED: uncharacterized protein LOC101503488
Ca3	31331006	38112971	CaqFe3.1	Ca3	34247215	34252263	Ca_00702	5048	ABC transporter B family member 1	transmembrane transport	integral component of membrane	ATP binding,ATPase activity, coupled to transmembrane movement of substances
Ca3	31331006	38112971	CaqFe3.1	Ca3	34280568	34281740	Ca_00704	1172	S-adenosylmethionine synthase 3	S-adenosylmethionine biosynthetic process,one-carbon metabolic process		methionine adenosyltransferase activity,ATP binding,metal ion binding
Ca3	31331006	38112971	CaqFe3.1	Ca3	34282270	34283265	Ca_00705	995	thioredoxin-like 3-3	glycerol ether metabolic process,cell redox homeostasis,oxidation-reduction process	cell	protein disulfide oxidoreductase activity
Ca3	31331006	38112971	CaqFe3.1	Ca3	34285337	34291489	Ca_00706	6152	FAD synthase	FAD biosynthetic process		FMN adenylyltransferase activity
Ca3	31331006	38112971	CaqFe3.1	Ca3	34312036	34314047	Ca_00707	2011	probable xyloglucan endotransglucosylase/hydrolase protein 32	xyloglucan metabolic process,cell wall biogenesis,cell wall organization	cell wall,apoplast	hydrolase activity, hydrolyzing O-glycosyl compounds,xyloglucan:xyloglucosyl transferase activity
Ca3	31331006	38112971	CaqFe3.1	Ca3	34317448	34322868	Ca_00708	5420	zinc finger, C3HC4 type (RING finger) protein	protein ubiquitination,interstrand cross-link repair	nucleus	ubiquitin-protein transferase activity,ligase activity
Ca3	31331006	38112971	CaqFe3.1	Ca3	34324903	34326268	Ca_00709	1365	rhodanese/cell cycle control phosphatase superfamily protein	protein phosphorylation,peptidyl-tyrosine dephosphorylation,response to arsenic-containing substance	mitochondrion,chloroplast	protein tyrosine phosphatase activity
Ca3	31331006	38112971	CaqFe3.1	Ca3	34336255	34338965	Ca_00710	2710	ACT domain-containing protein ACR10-like
Ca3	31331006	38112971	CaqFe3.1	Ca3	34341496	34349531	Ca_00711	8035	heparan-alpha-glucosaminide N-acetyltransferase-like		integral component of membrane	transferase activity
Ca3	31331006	38112971	CaqFe3.1	Ca3	34374604	34376370	Ca_00712	1766	MFS transporter	transmembrane transport	integral component of membrane
Ca3	31331006	38112971	CaqFe3.1	Ca3	34380002	34381072	Ca_00713	1070	serine/threonine protein phosphatase 2A 57 kDa regulatory subunit B' beta isoform-like	signal transduction,regulation of phosphoprotein phosphatase activity	protein phosphatase type 2A complex	protein phosphatase regulator activity
Ca3	31331006	38112971	CaqFe3.1	Ca3	34387067	34389250	Ca_00714	2183	PREDICTED: uncharacterized protein LOC101506721		chloroplast envelope
Ca3	31331006	38112971	CaqFe3.1	Ca3	34394470	34394802	Ca_00715	332	endochitinase A-like
Ca3	31331006	38112971	CaqFe3.1	Ca3	34398972	34399316	Ca_00716	344	IST1-like protein	protein transport
Ca3	31331006	38112971	CaqFe3.1	Ca3	34403381	34403791	Ca_00717	410	40S ribosomal protein S15-like		ribosome
Ca3	31331006	38112971	CaqFe3.1	Ca3	34408395	34409038	Ca_00718	643	40S ribosomal protein S15-like		ribosome
Ca3	31331006	38112971	CaqFe3.1	Ca3	34416757	34420145	Ca_00719	3388	probable pectate lyase 12	pectin catabolic process	integral component of membrane	pectate lyase activity,metal ion binding
Ca3	31331006	38112971	CaqFe3.1	Ca3	34423837	34426103	Ca_00720	2266	eukaryotic-type carbonic anhydrase		integral component of membrane	carbonate dehydratase activity,zinc ion binding
Ca3	31331006	38112971	CaqFe3.1	Ca3	34434844	34438676	Ca_00721	3832	tryptophan synthase alpha chain-like isoform X1	tryptophan biosynthetic process		tryptophan synthase activity
Ca3	31331006	38112971	CaqFe3.1	Ca3	34441867	34445741	Ca_00722	3874	triosephosphate isomerase, chloroplastic	glycolytic process		triose-phosphate isomerase activity
Ca3	31331006	38112971	CaqFe3.1	Ca3	34451205	34452295	Ca_00723	1090	probable aquaporin TIP-type	transmembrane transport	integral component of membrane	channel activity
Ca3	31331006	38112971	CaqFe3.1	Ca3	34482767	34483613	Ca_00724	846	40S ribosomal protein S15-like
Ca3	31331006	38112971	CaqFe3.1	Ca3	34496774	34502906	Ca_00725	6132	transducin family protein/WD-40 repeat protein		small-subunit processome,Pwp2p-containing subcomplex of 90S preribosome	snoRNA binding
Ca3	31331006	38112971	CaqFe3.1	Ca3	34563279	34564148	Ca_00727	869	UDP-glycosyltransferase 73C2-like			transferase activity, transferring hexosyl groups
Ca3	31331006	38112971	CaqFe3.1	Ca3	34576474	34577214	Ca_00729	740	MADS-box transcription factor family protein
Ca3	31331006	38112971	CaqFe3.1	Ca3	34587469	34588332	Ca_00730	863	UDP-glucosyltransferase family protein			transferase activity, transferring hexosyl groups
Ca3	31331006	38112971	CaqFe3.1	Ca3	34588774	34591320	Ca_00731	2546	probable pectinesterase 15	cell wall modification,pectin catabolic process	cell wall,integral component of membrane	pectinesterase activity,aspartyl esterase activity
Ca3	31331006	38112971	CaqFe3.1	Ca3	34612262	34612948	Ca_00733	686	leucoanthocyanidin dioxygenase-like protein	oxidation-reduction process		metal ion binding,dioxygenase activity
Ca3	31331006	38112971	CaqFe3.1	Ca3	34626749	34629116	Ca_00734	2367	cytosine/purine uracil thiamine allantoin permease	transmembrane transport	integral component of membrane	transmembrane transporter activity
Ca3	31331006	38112971	CaqFe3.1	Ca3	34639485	34642989	Ca_00736	3504	modifier of rudimentary (Mod(R)) protein	protein transport,endosome transport via multivesicular body sorting pathway	ESCRT I complex
Ca3	31331006	38112971	CaqFe3.1	Ca3	34644320	34645599	Ca_00737	1279	pollen Ole e I family allergen
Ca3	31331006	38112971	CaqFe3.1	Ca3	34646991	34648178	Ca_00738	1187	eukaryotic release factor 1 (eRF1) family protein	nuclear-transcribed mRNA catabolic process, non-stop decay,nuclear-transcribed mRNA catabolic process, no-go decay,RNA surveillance,nucleic acid phosphodiester bond hydrolysis	nucleus,cytoplasm	endonuclease activity,metal ion binding
Ca3	31331006	38112971	CaqFe3.1	Ca3	34658741	34662986	Ca_00740	4245	polyadenylate-binding protein		cytoplasm	RNA binding
Ca3	31331006	38112971	CaqFe3.1	Ca3	34677271	34679058	Ca_00742	1787	wall-associated receptor kinase-like 20 isoform X1	protein phosphorylation	integral component of membrane	protein kinase activity,ATP binding,polysaccharide binding
Ca3	31331006	38112971	CaqFe3.1	Ca3	34682643	34683683	Ca_00743	1040	probable carboxylesterase 18			hydrolase activity
Ca3	31331006	38112971	CaqFe3.1	Ca3	34690455	34691787	Ca_00744	1332	ribosomal protein S6 family protein	translation	ribosome	structural constituent of ribosome,rRNA binding
Ca3	31331006	38112971	CaqFe3.1	Ca3	34722404	34723434	Ca_00747	1030	embryonic protein DC-8
Ca3	31331006	38112971	CaqFe3.1	Ca3	34727741	34730857	Ca_00748	3116	sulfite exporter TauE/SafE family protein		integral component of membrane
Ca3	31331006	38112971	CaqFe3.1	Ca3	34735670	34737407	Ca_00749	1737	60S ribosomal protein L24		ribosome
Ca3	31331006	38112971	CaqFe3.1	Ca3	34743004	34745051	Ca_00750	2047	homeobox leucine zipper protein	regulation of transcription, DNA-templated	nucleus	DNA-binding transcription factor activity,sequence-specific DNA binding
Ca3	31331006	38112971	CaqFe3.1	Ca3	34756261	34759828	Ca_00751	3567	F-box protein PP2-A13
Ca3	31331006	38112971	CaqFe3.1	Ca3	34765538	34766758	Ca_00752	1220	ABC transporter F family member 4-like protein			DNA binding
Ca3	31331006	38112971	CaqFe3.1	Ca3	34768443	34776551	Ca_00753	8108	pyruvate kinase family protein	glycolytic process		magnesium ion binding,pyruvate kinase activity,kinase activity,potassium ion binding
Ca3	31331006	38112971	CaqFe3.1	Ca3	34779583	34782010	Ca_00754	2427	putative LRR receptor-like protein kinase	protein phosphorylation	integral component of membrane	protein kinase activity,ATP binding
Ca3	31331006	38112971	CaqFe3.1	Ca3	34792116	34793848	Ca_00755	1732	cytochrome P450 family protein	oxidation-reduction process	integral component of membrane	iron ion binding,oxidoreductase activity, acting on paired donors, with incorporation or reduction of molecular oxygen, NAD(P)H as one donor, and incorporation of one atom of oxygen,heme binding
Ca3	31331006	38112971	CaqFe3.1	Ca3	34800123	34801832	Ca_00756	1709	plant/T32M21-140 protein
Ca3	31331006	38112971	CaqFe3.1	Ca3	34804439	34804882	Ca_00757	443	PREDICTED: uncharacterized protein LOC101495759
Ca3	31331006	38112971	CaqFe3.1	Ca3	34822776	34824797	Ca_00759	2021	pentatricopeptide repeat-containing protein At5g12100, mitochondrial
Ca3	31331006	38112971	CaqFe3.1	Ca3	34829560	34830213	Ca_00760	653	type II peroxiredoxin	cell redox homeostasis,oxidation-reduction process	cell	oxidoreductase activity
Ca3	31331006	38112971	CaqFe3.1	Ca3	34836525	34842335	Ca_00761	5810	phosphopyruvate hydratase	glycolytic process	phosphopyruvate hydratase complex	magnesium ion binding,phosphopyruvate hydratase activity
Ca3	31331006	38112971	CaqFe3.1	Ca3	34851632	34856404	Ca_00763	4772	histone deacetylase HDT1	response to water deprivation,response to salt stress,response to abscisic acid,negative regulation of transcription, DNA-templated	nucleolus	sequence-specific DNA binding
Ca3	31331006	38112971	CaqFe3.1	Ca3	34875615	34877120	Ca_00765	1505	D-mannose-binding lectin protein, putative	recognition of pollen	integral component of membrane	carbohydrate binding
Ca3	31331006	38112971	CaqFe3.1	Ca3	34882586	34883542	Ca_00766	956	DUF868 family protein
Ca3	31331006	38112971	CaqFe3.1	Ca3	34887181	34889735	Ca_00767	2554	fructose-bisphosphate aldolase, cytoplasmic isozyme-like	glycolytic process		fructose-bisphosphate aldolase activity
Ca3	31331006	38112971	CaqFe3.1	Ca3	34911358	34911975	Ca_00768	617	ethylene-responsive transcription factor ERF024-like	regulation of transcription, DNA-templated	nucleus	DNA binding,DNA-binding transcription factor activity
Ca3	31331006	38112971	CaqFe3.1	Ca3	34920123	34922718	Ca_00769	2595	PREDICTED: uncharacterized protein LOC101499859
Ca3	31331006	38112971	CaqFe3.1	Ca3	34936255	34938360	Ca_00770	2105	retrovirus-related Pol polyprotein from transposon TNT 1-94	DNA integration	retrotransposon nucleocapsid	nucleic acid binding,zinc ion binding
Ca3	31331006	38112971	CaqFe3.1	Ca3	34969977	34973524	Ca_00772	3547	growth-regulating factor 3	regulation of transcription, DNA-templated,developmental process	nucleus	ATP binding
Ca3	31331006	38112971	CaqFe3.1	Ca3	35004728	35005552	Ca_00774	824	pentatricopeptide repeat-containing protein At2g44880-like
Ca3	31331006	38112971	CaqFe3.1	Ca3	35034782	35044945	Ca_00777	10163	ubiquitin-protein ligase			ligase activity
Ca3	31331006	38112971	CaqFe3.1	Ca3	35070802	35074256	Ca_00779	3454	serine/threonine-protein kinase D6PKL1	protein phosphorylation	nucleus,cytoplasm,plasma membrane	protein serine/threonine kinase activity,ATP binding
Ca3	31331006	38112971	CaqFe3.1	Ca3	35079307	35082358	Ca_00780	3051	BZIP transcription factor	regulation of transcription, DNA-templated		DNA-binding transcription factor activity
Ca3	31331006	38112971	CaqFe3.1	Ca3	35083194	35089933	Ca_00781	6739	subtilisin-like protease SBT4.14	proteolysis		serine-type endopeptidase activity
Ca3	31331006	38112971	CaqFe3.1	Ca3	35096720	35099803	Ca_00782	3083	inosine-uridine preferring nucleoside hydrolase	purine nucleoside catabolic process,uridine catabolic process	cytosol	uridine nucleosidase activity,adenosine nucleosidase activity,inosine nucleosidase activity,xanthosine nucleotidase activity
Ca3	31331006	38112971	CaqFe3.1	Ca3	35106339	35110517	Ca_00783	4178	UAA transporter family protein	transmembrane transport	integral component of membrane	transmembrane transporter activity
Ca3	31331006	38112971	CaqFe3.1	Ca3	35112749	35113243	Ca_00784	494	zinc finger A20 and AN1 domain stress-associated protein			DNA binding,zinc ion binding
Ca3	31331006	38112971	CaqFe3.1	Ca3	35117435	35120745	Ca_00785	3310	purple acid phosphatase 22-like	dephosphorylation	integral component of membrane	acid phosphatase activity,metal ion binding
Ca3	31331006	38112971	CaqFe3.1	Ca3	35123848	35126844	Ca_00786	2996	cyclin delta-3, putative
Ca3	31331006	38112971	CaqFe3.1	Ca3	35138260	35141408	Ca_00787	3148	purple acid phosphatase superfamily protein	dephosphorylation		acid phosphatase activity,metal ion binding
Ca3	31331006	38112971	CaqFe3.1	Ca3	35141804	35143185	Ca_00788	1381	purple acid phosphatase superfamily protein	dephosphorylation		acid phosphatase activity,metal ion binding
Ca3	31331006	38112971	CaqFe3.1	Ca3	35163018	35163758	Ca_00789	740	protein YIPF5 homolog		integral component of membrane
Ca3	31331006	38112971	CaqFe3.1	Ca3	35174279	35175096	Ca_00790	817	terminal flower 1	negative regulation of flower development,regulation of nucleic acid-templated transcription		transcription coregulator activity
Ca3	31331006	38112971	CaqFe3.1	Ca3	35184375	35186137	Ca_00791	1762	protein ABSCISIC ACID-INSENSITIVE 5 isoform X2	response to abscisic acid,positive regulation of transcription, DNA-templated	nucleus	DNA-binding transcription factor activity
Ca3	31331006	38112971	CaqFe3.1	Ca3	35187875	35189134	Ca_00792	1259	F-box/LRR-repeat protein At1g67190-like
Ca3	31331006	38112971	CaqFe3.1	Ca3	35194043	35199068	Ca_00793	5025	cell division FtsZ-like protein	chloroplast fission,cell division	chloroplast	GTPase activity,GTP binding
Ca3	31331006	38112971	CaqFe3.1	Ca3	35205253	35205732	Ca_00794	479	plant/F3C22-140 protein, putative
Ca3	31331006	38112971	CaqFe3.1	Ca3	35215038	35215307	Ca_00796	269	cytochrome b-c1 complex subunit 9	mitochondrial electron transport, ubiquinol to cytochrome c	mitochondrial respiratory chain complex III,integral component of membrane	ubiquinol-cytochrome-c reductase activity
Ca3	31331006	38112971	CaqFe3.1	Ca3	35233288	35234040	Ca_00798	752	iron-sulfur cluster assembly protein IscA	protein maturation by iron-sulfur cluster transfer		structural molecule activity,iron-sulfur cluster binding
Ca3	31331006	38112971	CaqFe3.1	Ca3	35234614	35235075	Ca_00799	461	glucosamine 6-phosphate N-acetyltransferase	UDP-N-acetylglucosamine biosynthetic process		glucosamine 6-phosphate N-acetyltransferase activity
Ca3	31331006	38112971	CaqFe3.1	Ca3	35237567	35239027	Ca_00800	1460	pentatricopeptide repeat-containing protein At2g36240
Ca3	31331006	38112971	CaqFe3.1	Ca3	35246650	35247126	Ca_00802	476	PREDICTED: uncharacterized protein LOC101511310
Ca3	31331006	38112971	CaqFe3.1	Ca3	35258507	35260364	Ca_00803	1857	glutaredoxin (GRX) family protein	electron transport chain,cell redox homeostasis	cell	electron transfer activity,protein disulfide oxidoreductase activity
Ca3	31331006	38112971	CaqFe3.1	Ca3	35268964	35269815	Ca_00804	851	PREDICTED: uncharacterized protein LOC101512495
Ca3	31331006	38112971	CaqFe3.1	Ca3	35278898	35283280	Ca_00806	4382	heterogeneous nuclear ribonucleoprotein Q			RNA binding
Ca3	31331006	38112971	CaqFe3.1	Ca3	35287530	35288021	Ca_00807	491	nucleic acid-binding, OB-fold-like protein	DNA replication,DNA repair,DNA recombination	nucleus	DNA binding
Ca3	31331006	38112971	CaqFe3.1	Ca3	35297208	35300618	Ca_00809	3410	PAK-box/P21-Rho-binding domain Rho GTPase activating protein	signal transduction
Ca3	31331006	38112971	CaqFe3.1	Ca3	35315681	35319335	Ca_00811	3654	PREDICTED: uncharacterized protein LOC101488848
Ca3	31331006	38112971	CaqFe3.1	Ca3	35326624	35332911	Ca_00812	6287	125 kDa kinesin-like protein	microtubule-based movement		microtubule motor activity,ATP binding,microtubule binding
Ca3	31331006	38112971	CaqFe3.1	Ca3	35334386	35340142	Ca_00813	5756	beta-fructofuranosidase, insoluble isoenzyme 1-like	carbohydrate metabolic process		hydrolase activity, hydrolyzing O-glycosyl compounds
Ca3	31331006	38112971	CaqFe3.1	Ca3	35345036	35346867	Ca_00814	1831	desacetoxyvindoline 4-hydroxylase, putative	oxidation-reduction process		oxidoreductase activity,metal ion binding
Ca3	31331006	38112971	CaqFe3.1	Ca3	35350304	35351170	Ca_00815	866	ubiquitin-60S ribosomal protein L40	translation	ribosome	structural constituent of ribosome
Ca3	31331006	38112971	CaqFe3.1	Ca3	35363830	35364474	Ca_00817	644	senescence regulator
Ca3	31331006	38112971	CaqFe3.1	Ca3	35391254	35394616	Ca_00820	3362	fission ELM1 protein
Ca3	31331006	38112971	CaqFe3.1	Ca3	35396682	35399795	Ca_00821	3113	mRNA-decapping enzyme-like protein	deadenylation-dependent decapping of nuclear-transcribed mRNA,positive regulation of catalytic activity		enzyme activator activity
Ca3	31331006	38112971	CaqFe3.1	Ca3	35401086	35401927	Ca_00822	841	glycine-rich RNA-binding protein 4, mitochondrial			RNA binding
Ca3	31331006	38112971	CaqFe3.1	Ca3	35407717	35408739	Ca_00823	1022	probable F-box protein At1g60180		integral component of membrane
Ca3	31331006	38112971	CaqFe3.1	Ca3	35411058	35421539	Ca_00824	10481	LETM1-like protein		integral component of membrane
Ca3	31331006	38112971	CaqFe3.1	Ca3	35427099	35428403	Ca_00825	1304	embryo defective 2735 protein
Ca3	31331006	38112971	CaqFe3.1	Ca3	35434459	35436005	Ca_00826	1546	B3 domain-containing protein At2g36080-like isoform X2	regulation of transcription, DNA-templated	nucleus	DNA binding
Ca3	31331006	38112971	CaqFe3.1	Ca3	35447518	35450905	Ca_00827	3387	lysosomal Pro-X carboxypeptidase-like	proteolysis		carboxypeptidase activity,serine-type peptidase activity,dipeptidyl-peptidase activity
Ca3	31331006	38112971	CaqFe3.1	Ca3	35459417	35462667	Ca_00828	3250	plant/F24K9-26 protein
Ca3	31331006	38112971	CaqFe3.1	Ca3	35463898	35465559	Ca_00829	1661	PPR containing plant-like protein
Ca3	31331006	38112971	CaqFe3.1	Ca3	35478186	35479095	Ca_00830	909	secoisolariciresinol dehydrogenase-like	oxidation-reduction process		oxidoreductase activity
Ca3	31331006	38112971	CaqFe3.1	Ca3	35482050	35486094	Ca_00831	4044	programmed cell death protein 2		cytoplasm,integral component of membrane	calcium ion binding
Ca3	31331006	38112971	CaqFe3.1	Ca3	35487981	35492229	Ca_00832	4248	TLD-domain nucleolar protein		cytoplasm,integral component of membrane	calcium ion binding
Ca3	31331006	38112971	CaqFe3.1	Ca3	35508163	35508471	Ca_00833	308	PREDICTED: uncharacterized protein LOC101497048
Ca3	31331006	38112971	CaqFe3.1	Ca3	35518434	35519294	Ca_00834	860	probable CCR4-associated factor 1 homolog 11 isoform X1			nucleic acid binding
Ca3	31331006	38112971	CaqFe3.1	Ca3	35529643	35530455	Ca_00835	812	ovate transcriptional repressor	negative regulation of transcription, DNA-templated
Ca3	31331006	38112971	CaqFe3.1	Ca3	35543775	35544359	Ca_00836	584	ovate transcriptional repressor	negative regulation of transcription, DNA-templated
Ca3	31331006	38112971	CaqFe3.1	Ca3	35558331	35560098	Ca_00838	1767	TB2/DP1, HVA22 family protein		integral component of membrane
Ca3	31331006	38112971	CaqFe3.1	Ca3	35560681	35561178	Ca_00839	497	PREDICTED: uncharacterized protein LOC101498714
Ca3	31331006	38112971	CaqFe3.1	Ca3	35564194	35566353	Ca_00840	2159	2-Cys peroxiredoxin BAS1, chloroplastic-like	cell redox homeostasis,oxidation-reduction process,cellular oxidant detoxification	cell	peroxiredoxin activity
Ca3	31331006	38112971	CaqFe3.1	Ca3	35567391	35568102	Ca_00841	711	PREDICTED: uncharacterized protein LOC101500088	iron-sulfur cluster assembly		iron ion binding,iron-sulfur cluster binding
Ca3	31331006	38112971	CaqFe3.1	Ca3	35586881	35588023	Ca_00842	1142	hypothetical protein VIGAN_06130700
Ca3	31331006	38112971	CaqFe3.1	Ca3	35593120	35593803	Ca_00843	683	protein YLS9		integral component of membrane
Ca3	31331006	38112971	CaqFe3.1	Ca3	35597306	35598004	Ca_00844	698	harpin-induced-like protein		integral component of membrane
Ca3	31331006	38112971	CaqFe3.1	Ca3	35600669	35601349	Ca_00845	680	protein YLS9-like		integral component of membrane
Ca3	31331006	38112971	CaqFe3.1	Ca3	35606663	35607295	Ca_00846	632	late embryogenesis abundant hydroxyproline-rich glycoprotein		integral component of membrane
Ca3	31331006	38112971	CaqFe3.1	Ca3	35616770	35617483	Ca_00847	713	late embryogenesis abundant protein		integral component of membrane
Ca3	31331006	38112971	CaqFe3.1	Ca3	35622008	35622892	Ca_00848	884	transmembrane protein, putative		integral component of membrane
Ca3	31331006	38112971	CaqFe3.1	Ca3	35625018	35625527	Ca_00849	509	hypothetical protein TSUD_340420
Ca3	31331006	38112971	CaqFe3.1	Ca3	35627837	35628493	Ca_00850	656	hypothetical protein TSUD_340430
Ca3	31331006	38112971	CaqFe3.1	Ca3	35632824	35633483	Ca_00851	659	hypothetical protein MTR_7g106160
Ca3	31331006	38112971	CaqFe3.1	Ca3	35638182	35648813	Ca_00852	10631	testis-expressed sequence 10 protein		MLL1 complex,Rix1 complex
Ca3	31331006	38112971	CaqFe3.1	Ca3	35657896	35661404	Ca_00854	3508	receptor-kinase-like protein	protein phosphorylation	integral component of membrane	protein serine/threonine kinase activity,ATP binding
Ca3	31331006	38112971	CaqFe3.1	Ca3	35671896	35677343	Ca_00855	5447	digalactosyldiacylglycerol synthase 1	nodulation	chloroplast outer membrane,peribacteroid membrane	digalactosyldiacylglycerol synthase activity
Ca3	31331006	38112971	CaqFe3.1	Ca3	35680439	35683902	Ca_00856	3463	aluminum-activated malate transporter 8	malate transport	plant-type vacuole membrane,integral component of membrane
Ca3	31331006	38112971	CaqFe3.1	Ca3	35689583	35689843	Ca_00857	260	40S ribosomal protein S27-2	ribosomal small subunit assembly,translation	cytosolic small ribosomal subunit	structural constituent of ribosome,metal ion binding
Ca3	31331006	38112971	CaqFe3.1	Ca3	35689954	35690721	Ca_00858	767	pentatricopeptide repeat-containing protein At2g44880-like
Ca3	31331006	38112971	CaqFe3.1	Ca3	35717534	35721216	Ca_00859	3682	BEL1-like homeodomain protein 1	regulation of transcription, DNA-templated	nucleus	DNA binding
Ca3	31331006	38112971	CaqFe3.1	Ca3	35722928	35724356	Ca_00860	1428	BTB/POZ domain-containing protein At3g05675
Ca3	31331006	38112971	CaqFe3.1	Ca3	35738458	35739717	Ca_00861	1259	E3 ubiquitin-protein ligase PUB23-like protein	protein ubiquitination		ubiquitin-protein transferase activity,ligase activity
Ca3	31331006	38112971	CaqFe3.1	Ca3	35769004	35770887	Ca_00863	1883	syntaxin of plants 122 protein	ubiquitin-dependent protein catabolic process,intracellular protein transport,vesicle-mediated transport,membrane fusion	intracellular,integral component of membrane	SNAP receptor activity,hydrolase activity, acting on ester bonds,ubiquitin protein ligase binding
Ca3	31331006	38112971	CaqFe3.1	Ca3	35773362	35776691	Ca_00864	3329	putative deoxyribonuclease TATDN1	DNA metabolic process,nucleic acid phosphodiester bond hydrolysis		3'-5'-exodeoxyribonuclease activity
Ca3	31331006	38112971	CaqFe3.1	Ca3	35777785	35779935	Ca_00865	2150	33 kDa ribonucleoprotein, chloroplastic			RNA binding
Ca3	31331006	38112971	CaqFe3.1	Ca3	35801923	35802663	Ca_00867	740	glutaredoxin (GRX) family protein	electron transport chain,cell redox homeostasis	cell	electron transfer activity,protein disulfide oxidoreductase activity
Ca3	31331006	38112971	CaqFe3.1	Ca3	35807158	35810578	Ca_00868	3420	EEIG1/EHBP1 protein amino-terminal domain protein
Ca3	31331006	38112971	CaqFe3.1	Ca3	35818334	35826063	Ca_00869	7729	ubiquitin carboxyl-terminal hydrolase	ubiquitin-dependent protein catabolic process,protein deubiquitination		thiol-dependent ubiquitinyl hydrolase activity
Ca3	31331006	38112971	CaqFe3.1	Ca3	35828279	35829887	Ca_00870	1608	dihydroneopterin aldolase 2-like isoform X2	tetrahydrofolate biosynthetic process,folic acid biosynthetic process		dihydroneopterin aldolase activity
Ca3	31331006	38112971	CaqFe3.1	Ca3	35834730	35839001	Ca_00872	4271	START-2 domain protein
Ca3	31331006	38112971	CaqFe3.1	Ca3	35840720	35847107	Ca_00873	6387	transducin/WD-like repeat-protein	ribosomal large subunit biogenesis	nucleolus,preribosome, large subunit precursor
Ca3	31331006	38112971	CaqFe3.1	Ca3	35848556	35848867	Ca_00874	311	OBERON-like protein	multicellular organism development,transport of virus in host, cell to cell	nucleus	metal ion binding
Ca3	31331006	38112971	CaqFe3.1	Ca3	35852562	35853876	Ca_00875	1314	Mal D 1-associated protein		nucleus
Ca3	31331006	38112971	CaqFe3.1	Ca3	35864930	35868274	Ca_00876	3344	PREDICTED: uncharacterized protein LOC101509061
Ca3	31331006	38112971	CaqFe3.1	Ca3	35870552	35872674	Ca_00877	2122	fasciclin-like arabinogalactan protein 16
Ca3	31331006	38112971	CaqFe3.1	Ca3	35875177	35877490	Ca_00878	2313	E3 ubiquitin-protein ligase RHF2A-like isoform X1			ubiquitin-protein transferase activity,ligase activity
Ca3	31331006	38112971	CaqFe3.1	Ca3	35881177	35881557	Ca_00879	380	ribosomal protein S19	translation	ribosome	RNA binding,structural constituent of ribosome
Ca3	31331006	38112971	CaqFe3.1	Ca3	35889282	35889845	Ca_00880	563	PREDICTED: uncharacterized protein LOC101488959
Ca3	31331006	38112971	CaqFe3.1	Ca3	35897858	35899857	Ca_00881	1999	transducin family protein/WD-40 repeat protein	cell division,positive regulation of ubiquitin protein ligase activity		anaphase-promoting complex binding,ubiquitin-protein transferase activator activity
Ca3	31331006	38112971	CaqFe3.1	Ca3	35901854	35910542	Ca_00882	8688	ABC transporter G family member 22-like isoform X1		integral component of membrane	ATP binding,ATPase activity
Ca3	31331006	38112971	CaqFe3.1	Ca3	35912243	35912629	Ca_00883	386	pentatricopeptide repeat-containing protein At2g44880-like
Ca3	31331006	38112971	CaqFe3.1	Ca3	35919571	35921764	Ca_00884	2193	downstream neighbor of Son-like protein, putative
Ca3	31331006	38112971	CaqFe3.1	Ca3	35924048	35927784	Ca_00885	3736	downstream neighbor of Son-like protein, putative
Ca3	31331006	38112971	CaqFe3.1	Ca3	35932820	35935327	Ca_00887	2507	F-box protein At5g06550
Ca3	31331006	38112971	CaqFe3.1	Ca3	35936539	35938360	Ca_00888	1821	zein-binding protein		integral component of membrane
Ca3	31331006	38112971	CaqFe3.1	Ca3	35956024	35956314	Ca_00890	290	probable carboxylesterase 15			hormone-sensitive lipase activity
Ca3	31331006	38112971	CaqFe3.1	Ca3	35961042	35961680	Ca_00891	638	probable carboxylesterase 15			hydrolase activity
Ca3	31331006	38112971	CaqFe3.1	Ca3	35982901	35987101	Ca_00893	4200	E3 ubiquitin-protein ligase BAH1-like protein, putative	oxidation-reduction process		oxidoreductase activity,ligase activity,metal ion binding,FAD binding
Ca3	31331006	38112971	CaqFe3.1	Ca3	35990806	35991558	Ca_00894	752	sterile alpha motif domain-containing protein
Ca3	31331006	38112971	CaqFe3.1	Ca3	36001080	36006638	Ca_00896	5558	glutamate carboxypeptidase, putative	proteolysis	integral component of membrane	carboxypeptidase activity
Ca3	31331006	38112971	CaqFe3.1	Ca3	36008461	36011216	Ca_00897	2755	PREDICTED: uncharacterized protein LOC101489606, partial
Ca3	31331006	38112971	CaqFe3.1	Ca3	36014542	36016324	Ca_00899	1782	MATH domain protein
Ca3	31331006	38112971	CaqFe3.1	Ca3	36017911	36019164	Ca_00900	1253	MATH domain protein
Ca3	31331006	38112971	CaqFe3.1	Ca3	36022491	36024073	Ca_00901	1582	MATH (meprin and TRAF-C-like) domain protein
Ca3	31331006	38112971	CaqFe3.1	Ca3	36034357	36040868	Ca_00902	6511	rhomboid-like protein 15	proteolysis	integral component of membrane	serine-type endopeptidase activity
Ca3	31331006	38112971	CaqFe3.1	Ca3	36046693	36050424	Ca_00903	3731	calcium homeostasis endoplasmic reticulum protein	RNA processing,cellular calcium ion homeostasis	cell	RNA binding
Ca3	31331006	38112971	CaqFe3.1	Ca3	36072371	36075001	Ca_00905	2630	release factor glutamine methyltransferase	protein methylation		nucleic acid binding,protein methyltransferase activity
Ca3	31331006	38112971	CaqFe3.1	Ca3	36078248	36083528	Ca_00906	5280	serine/threonine-protein phosphatase PP2A catalytic subunit	protein dephosphorylation,cell cycle		phosphoprotein phosphatase activity,metal ion binding
Ca3	31331006	38112971	CaqFe3.1	Ca3	36084346	36088065	Ca_00907	3719	phosphatidic acid phosphatase (PAP2) family protein	sphingolipid metabolic process,response to abscisic acid,stomatal closure	endoplasmic reticulum membrane,integral component of membrane	hydrolase activity
Ca3	31331006	38112971	CaqFe3.1	Ca3	36100639	36104930	Ca_00908	4291	carbon catabolite repressor-like protein
Ca3	31331006	38112971	CaqFe3.1	Ca3	36113743	36114657	Ca_00910	914	hypothetical protein GLYMA_03G207400
Ca3	31331006	38112971	CaqFe3.1	Ca3	36117464	36121370	Ca_00911	3906	sister-chromatide cohesion protein
Ca3	31331006	38112971	CaqFe3.1	Ca3	36130826	36134542	Ca_00912	3716	NPL4-like protein 1	ubiquitin-dependent protein catabolic process	nucleus	ubiquitin protein ligase binding,ubiquitin binding
Ca3	31331006	38112971	CaqFe3.1	Ca3	36136132	36137574	Ca_00913	1442	peroxidase 3-like	response to oxidative stress,hydrogen peroxide catabolic process,oxidation-reduction process,cellular oxidant detoxification	extracellular region	peroxidase activity,heme binding,metal ion binding
Ca3	31331006	38112971	CaqFe3.1	Ca3	36143132	36145606	Ca_00914	2474	Rac GTPase activating protein	signal transduction
Ca3	31331006	38112971	CaqFe3.1	Ca3	36147407	36147781	Ca_00915	374	PREDICTED: uncharacterized protein LOC101494570
Ca3	31331006	38112971	CaqFe3.1	Ca3	36154328	36158012	Ca_00916	3684	RNA-binding (RRM/RBD/RNP motif) family protein			RNA binding
Ca3	31331006	38112971	CaqFe3.1	Ca3	36164634	36166143	Ca_00917	1509	U1 small nuclear ribonucleoprotein C	spliceosomal snRNP assembly,mRNA 5'-splice site recognition	commitment complex,U1 snRNP,U2-type prespliceosome	mRNA binding,zinc ion binding,U1 snRNA binding
Ca3	31331006	38112971	CaqFe3.1	Ca3	36168253	36172895	Ca_00918	4642	PREDICTED: uncharacterized protein LOC101495959 isoform X2
Ca3	31331006	38112971	CaqFe3.1	Ca3	36174764	36175582	Ca_00919	818	zerumbone synthase	oxidation-reduction process		oxidoreductase activity
Ca3	31331006	38112971	CaqFe3.1	Ca3	36177023	36178368	Ca_00920	1345	PREDICTED: uncharacterized protein LOC101496624
Ca3	31331006	38112971	CaqFe3.1	Ca3	36180043	36182733	Ca_00921	2690	probable indole-3-pyruvate monooxygenase YUCCA10	oxidation-reduction process		N,N-dimethylaniline monooxygenase activity,flavin adenine dinucleotide binding,NADP binding
Ca3	31331006	38112971	CaqFe3.1	Ca3	36195884	36198556	Ca_00923	2672	protein NETWORKED 3A-like	phosphorylation	vacuolar membrane	kinase activity,actin filament binding
Ca3	31331006	38112971	CaqFe3.1	Ca3	36200244	36200739	Ca_00924	495	---NA---
Ca3	31331006	38112971	CaqFe3.1	Ca3	36211755	36213096	Ca_00926	1341	plant integral membrane protein		plasma membrane,integral component of membrane
Ca3	31331006	38112971	CaqFe3.1	Ca3	36216562	36219315	Ca_00927	2753	zinc finger protein CONSTANS-LIKE 13		nucleus	zinc ion binding
Ca3	31331006	38112971	CaqFe3.1	Ca3	36221974	36224103	Ca_00928	2129	Membrane-anchored ubiquitin-fold protein 3		plasma membrane
Ca3	31331006	38112971	CaqFe3.1	Ca3	36228096	36229851	Ca_00929	1755	40S ribosomal protein S15-4	translation	small ribosomal subunit	RNA binding,structural constituent of ribosome
Ca3	31331006	38112971	CaqFe3.1	Ca3	36234186	36234494	Ca_00930	308	monothiol glutaredoxin-S11	electron transport chain,cell redox homeostasis	cell	electron transfer activity,protein disulfide oxidoreductase activity
Ca3	31331006	38112971	CaqFe3.1	Ca3	36237377	36237622	Ca_00931	245	PREDICTED: glutaredoxin-C11	electron transport chain,cell redox homeostasis	cell	electron transfer activity,protein disulfide oxidoreductase activity
Ca3	31331006	38112971	CaqFe3.1	Ca3	36243059	36246191	Ca_00932	3132	OTU domain-containing protein 6B	proteolysis		peptidase activity
Ca3	31331006	38112971	CaqFe3.1	Ca3	36248351	36248809	Ca_00933	458	monothiol glutaredoxin-S6	electron transport chain,cell redox homeostasis	cell	electron transfer activity,protein disulfide oxidoreductase activity
Ca3	31331006	38112971	CaqFe3.1	Ca3	36253092	36253409	Ca_00934	317	monothiol glutaredoxin-S6-like	electron transport chain,cell redox homeostasis	cell	protein binding,electron transfer activity,protein disulfide oxidoreductase activity
Ca3	31331006	38112971	CaqFe3.1	Ca3	36256326	36256899	Ca_00935	573	PREDICTED: uncharacterized protein LOC101502110
Ca3	31331006	38112971	CaqFe3.1	Ca3	36258712	36262740	Ca_00936	4028	phototropic-responsive NPH3 family protein
Ca3	31331006	38112971	CaqFe3.1	Ca3	36267513	36273597	Ca_00937	6084	peptide chain release factor APG3, chloroplastic	translational termination	cytoplasm	translation release factor activity, codon specific
Ca3	31331006	38112971	CaqFe3.1	Ca3	36275829	36282455	Ca_00938	6626	spermatogenesis-associated protein 20			catalytic activity
Ca3	31331006	38112971	CaqFe3.1	Ca3	36292079	36300331	Ca_00939	8252	CW-type zinc-finger protein			zinc ion binding
Ca3	31331006	38112971	CaqFe3.1	Ca3	36308992	36310714	Ca_00940	1722	40S ribosomal protein S26-1-like	translation	ribosome	structural constituent of ribosome
Ca3	31331006	38112971	CaqFe3.1	Ca3	36312985	36323221	Ca_00941	10236	cullin 3B	ubiquitin-dependent protein catabolic process,response to auxin,response to jasmonic acid,embryo development ending in seed dormancy,phloem or xylem histogenesis,regulation of circadian rhythm,leaf development	condensed nuclear chromosome,spindle,cytosol,phragmoplast,cullin-RING ubiquitin ligase complex	ubiquitin protein ligase binding
Ca3	31331006	38112971	CaqFe3.1	Ca3	36328881	36338137	Ca_00942	9256	homeobox protein LUMINIDEPENDENS	vegetative to reproductive phase transition of meristem	nucleus	DNA binding
Ca3	31331006	38112971	CaqFe3.1	Ca3	36344787	36347425	Ca_00943	2638	protein indeterminate-domain 2-like			nucleic acid binding
Ca3	31331006	38112971	CaqFe3.1	Ca3	36357177	36361288	Ca_00944	4111	PREDICTED: uncharacterized protein LOC101506286			DNA binding
Ca3	31331006	38112971	CaqFe3.1	Ca3	36365284	36370046	Ca_00945	4762	potassium transporter 5 isoform X2	potassium ion transmembrane transport	integral component of membrane	potassium ion transmembrane transporter activity
Ca3	31331006	38112971	CaqFe3.1	Ca3	36376711	36380799	Ca_00946	4088	wee1-like protein kinase	protein phosphorylation		protein serine/threonine kinase activity,ATP binding
Ca3	31331006	38112971	CaqFe3.1	Ca3	36386870	36388833	Ca_00947	1963	autophagy-related protein 18a-like	autophagy of mitochondrion,protein lipidation,protein localization to phagophore assembly site	cytosol,extrinsic component of membrane,phagophore assembly site membrane	phosphatidylinositol-3-phosphate binding,phosphatidylinositol-3,5-bisphosphate binding
Ca3	31331006	38112971	CaqFe3.1	Ca3	36390550	36391656	Ca_00948	1106	PPR containing plant-like protein
Ca3	31331006	38112971	CaqFe3.1	Ca3	36393536	36394431	Ca_00949	895	dephospho-CoA kinase	coenzyme A biosynthetic process,phosphorylation	vacuole,peroxisome,chloroplast	dephospho-CoA kinase activity,ATP binding
Ca3	31331006	38112971	CaqFe3.1	Ca3	36396526	36397968	Ca_00950	1442	heavy-metal-associated domain protein	phosphorylation,metal ion transport		kinase activity,metal ion binding
Ca3	31331006	38112971	CaqFe3.1	Ca3	36400536	36402583	Ca_00951	2047	bifunctional protein FolD 2	oxidation-reduction process		methylenetetrahydrofolate dehydrogenase (NADP+) activity,hydrolase activity
Ca3	31331006	38112971	CaqFe3.1	Ca3	36409322	36409678	Ca_00953	356	RALF protein
Ca3	31331006	38112971	CaqFe3.1	Ca3	36411047	36419263	Ca_00954	8216	dol-P-Man:Man(5)GlcNAc(2)-PP-Dol alpha-1,3-mannosyltransferase	mannosylation	integral component of endoplasmic reticulum membrane	mannosyltransferase activity
Ca3	31331006	38112971	CaqFe3.1	Ca3	36422619	36423197	Ca_00955	578	translocator protein homolog		integral component of membrane
Ca3	31331006	38112971	CaqFe3.1	Ca3	36425629	36427032	Ca_00956	1403	xyloglucan xylosyltransferase	xyloglucan biosynthetic process	endosome,trans-Golgi network,integral component of membrane	xyloglucan 6-xylosyltransferase activity,UDP-xylosyltransferase activity
Ca3	31331006	38112971	CaqFe3.1	Ca3	36429874	36433309	Ca_00957	3435	thiamine pyrophosphokinase 1	thiamine metabolic process,thiamine diphosphate biosynthetic process,phosphorylation		thiamine diphosphokinase activity,ATP binding,kinase activity,thiamine binding
Ca3	31331006	38112971	CaqFe3.1	Ca3	36441272	36445718	Ca_00959	4446	transducin/WD40 repeat protein
Ca3	31331006	38112971	CaqFe3.1	Ca3	36447383	36449815	Ca_00960	2432	PREDICTED: uncharacterized protein OsI_027940-like
Ca3	31331006	38112971	CaqFe3.1	Ca3	36450793	36453518	Ca_00961	2725	E3 ubiquitin-protein ligase BAH1-like protein			ligase activity,metal ion binding
Ca3	31331006	38112971	CaqFe3.1	Ca3	36460270	36461591	Ca_00962	1321	universal stress protein PHOS32 isoform X2
Ca3	31331006	38112971	CaqFe3.1	Ca3	36464315	36465214	Ca_00963	899	phytochrome A-associated F-box protein, putative
Ca3	31331006	38112971	CaqFe3.1	Ca3	36471108	36473941	Ca_00964	2833	Pre-mRNA-splicing factor SF2			RNA binding
Ca3	31331006	38112971	CaqFe3.1	Ca3	36488438	36488989	Ca_00965	551	21 kDa protein-like	negative regulation of catalytic activity		enzyme inhibitor activity
Ca3	31331006	38112971	CaqFe3.1	Ca3	36489819	36495018	Ca_00966	5199	caffeoylshikimate esterase-like isoform X1			hydrolase activity
Ca3	31331006	38112971	CaqFe3.1	Ca3	36512886	36516351	Ca_00968	3465	U1 small nuclear ribonucleoprotein A			RNA binding
Ca3	31331006	38112971	CaqFe3.1	Ca3	36524385	36524773	Ca_00969	388	indole-3-acetic acid-induced protein ARG2-like
Ca3	31331006	38112971	CaqFe3.1	Ca3	36528207	36528683	Ca_00970	476	DUF538 family protein
Ca3	31331006	38112971	CaqFe3.1	Ca3	36530389	36532806	Ca_00971	2417	exocyst complex component SEC15B	vesicle docking involved in exocytosis	exocyst
Ca3	31331006	38112971	CaqFe3.1	Ca3	36543014	36544776	Ca_00972	1762	60S ribosomal protein L18	translation	ribosome	structural constituent of ribosome
Ca3	31331006	38112971	CaqFe3.1	Ca3	36548629	36551198	Ca_00973	2569	bifunctional epoxide hydrolase 2-like protein			hydrolase activity
Ca3	31331006	38112971	CaqFe3.1	Ca3	36557532	36558068	Ca_00974	536	RING-H2 finger protein ATL5-like		integral component of membrane
Ca3	31331006	38112971	CaqFe3.1	Ca3	36565993	36566460	Ca_00975	467	plant invertase/pectin methylesterase inhibitor protein	negative regulation of catalytic activity		enzyme inhibitor activity
Ca3	31331006	38112971	CaqFe3.1	Ca3	36567407	36568533	Ca_00976	1126	pectinesterase/pectinesterase inhibitor, putative	cell wall modification,negative regulation of catalytic activity,pectin catabolic process	cell wall	pectinesterase activity,aspartyl esterase activity,pectinesterase inhibitor activity
Ca3	31331006	38112971	CaqFe3.1	Ca3	36572734	36573978	Ca_00977	1244	pectinesterase/pectinesterase inhibitor	cell wall modification,negative regulation of catalytic activity,pectin catabolic process	cell wall	pectinesterase activity,aspartyl esterase activity,pectinesterase inhibitor activity
Ca3	31331006	38112971	CaqFe3.1	Ca3	36590192	36595144	Ca_00979	4952	sucrose synthase 2	sucrose metabolic process		sucrose synthase activity
Ca3	31331006	38112971	CaqFe3.1	Ca3	36609697	36610918	Ca_00981	1221	transmembrane protein, putative		integral component of membrane
Ca3	31331006	38112971	CaqFe3.1	Ca3	36615383	36617065	Ca_00982	1682	60S ribosomal protein L19	translation	cytosolic large ribosomal subunit	structural constituent of ribosome
Ca3	31331006	38112971	CaqFe3.1	Ca3	36619379	36622914	Ca_00983	3535	ethylene receptor	phosphorelay signal transduction system,signal transduction by protein phosphorylation	intracellular,integral component of membrane	phosphorelay sensor kinase activity
Ca3	31331006	38112971	CaqFe3.1	Ca3	36629515	36634344	Ca_00984	4829	substrate carrier family protein	transmembrane transport	integral component of membrane	transmembrane transporter activity
Ca3	31331006	38112971	CaqFe3.1	Ca3	36642346	36646021	Ca_00985	3675	syntaxin-43 isoform X1	intracellular protein transport,vesicle fusion,vesicle docking	endomembrane system,integral component of membrane,SNARE complex	SNARE binding,SNAP receptor activity
Ca3	31331006	38112971	CaqFe3.1	Ca3	36659636	36660325	Ca_00987	689	probable galacturonosyltransferase-like 7		Golgi apparatus	transferase activity, transferring glycosyl groups
Ca3	31331006	38112971	CaqFe3.1	Ca3	36673728	36674006	Ca_00988	278	plasma membrane H+-ATPase	ion transport	membrane	nucleotide binding,hydrolase activity,ion binding
Ca3	31331006	38112971	CaqFe3.1	Ca3	36678951	36679361	Ca_00989	410	nucleolar protein, putative
Ca3	31331006	38112971	CaqFe3.1	Ca3	36686526	36687736	Ca_00990	1210	zinc finger CCCH domain-containing protein 1			metal ion binding
Ca3	31331006	38112971	CaqFe3.1	Ca3	36688350	36688925	Ca_00991	575	protein NDR1-like		plasmodesma,integral component of membrane,anchored component of plasma membrane
Ca3	31331006	38112971	CaqFe3.1	Ca3	36689323	36690191	Ca_00992	868	PREDICTED: uncharacterized protein LOC101496184
Ca3	31331006	38112971	CaqFe3.1	Ca3	36691357	36691590	Ca_00993	233	DUF3511 domain protein
Ca3	31331006	38112971	CaqFe3.1	Ca3	36693210	36693863	Ca_00994	653	DUF761 domain protein
Ca3	31331006	38112971	CaqFe3.1	Ca3	36710875	36715350	Ca_00995	4475	dnaJ protein ERDJ3B	protein folding		unfolded protein binding
Ca3	31331006	38112971	CaqFe3.1	Ca3	36719801	36722554	Ca_00996	2753	triacylglycerol lipase	lipid metabolic process	membrane	hydrolase activity
Ca3	31331006	38112971	CaqFe3.1	Ca3	36767352	36767843	Ca_00999	491	DUF4228 domain protein
Ca3	31331006	38112971	CaqFe3.1	Ca3	36776605	36780160	Ca_01000	3555	RING/FYVE/PHD zinc finger protein		integral component of membrane	zinc ion binding,ligase activity
Ca3	31331006	38112971	CaqFe3.1	Ca3	36790711	36795388	Ca_01002	4677	DNA replication licensing factor MCM7	DNA replication initiation,cell cycle,DNA duplex unwinding	nucleus,MCM complex	DNA binding,DNA helicase activity,ATP binding
Ca3	31331006	38112971	CaqFe3.1	Ca3	36809882	36810325	Ca_01004	443	ocs element-binding factor 1	regulation of transcription, DNA-templated		DNA-binding transcription factor activity
Ca3	31331006	38112971	CaqFe3.1	Ca3	36816553	36816924	Ca_01005	371	calvin cycle protein CP12-1
Ca3	31331006	38112971	CaqFe3.1	Ca3	36819487	36825664	Ca_01006	6177	glutamyl endopeptidase, putative	proteolysis		serine-type peptidase activity
Ca3	31331006	38112971	CaqFe3.1	Ca3	36836218	36842296	Ca_01008	6078	histone-lysine N-methyltransferase EZA1-like protein	histone lysine methylation	PcG protein complex	histone-lysine N-methyltransferase activity
Ca3	31331006	38112971	CaqFe3.1	Ca3	36856516	36858796	Ca_01010	2280	WRKY family transcription factor	regulation of transcription, DNA-templated	nucleus	DNA-binding transcription factor activity,sequence-specific DNA binding
Ca3	31331006	38112971	CaqFe3.1	Ca3	36860120	36863370	Ca_01011	3250	ATP-dependent Clp protease proteolytic subunit 5, chloroplastic-like	proteolysis		serine-type endopeptidase activity
Ca3	31331006	38112971	CaqFe3.1	Ca3	36865059	36868162	Ca_01012	3103	calponin homology domain-containing protein DDB_G0272472	chromatin remodeling	Ino80 complex
Ca3	31331006	38112971	CaqFe3.1	Ca3	36870876	36875590	Ca_01013	4714	receptor-like Serine/Threonine-kinase ALE2-like protein	protein phosphorylation	integral component of membrane	protein kinase activity,ATP binding
Ca3	31331006	38112971	CaqFe3.1	Ca3	36880754	36884799	Ca_01014	4045	DEAD-box ATP-dependent RNA helicase-like protein			nucleic acid binding,helicase activity,ATP binding
Ca3	31331006	38112971	CaqFe3.1	Ca3	36905776	36907380	Ca_01016	1604	glycine-rich cell wall structural protein-like isoform X3
Ca3	31331006	38112971	CaqFe3.1	Ca3	36929997	36931789	Ca_01018	1792	WRKY family transcription factor	regulation of transcription, DNA-templated	nucleus	DNA-binding transcription factor activity,sequence-specific DNA binding
Ca3	31331006	38112971	CaqFe3.1	Ca3	36934942	36940179	Ca_01019	5237	flowering time control FCA-like protein			RNA binding
Ca3	31331006	38112971	CaqFe3.1	Ca3	36940883	36941142	Ca_01020	259	flowering time control FCA-like protein			RNA binding
Ca3	31331006	38112971	CaqFe3.1	Ca3	36947717	36957739	Ca_01022	10022	long chain acyl-CoA synthetase 1-like			fatty acid ligase activity,CoA-ligase activity
Ca3	31331006	38112971	CaqFe3.1	Ca3	36964042	36965250	Ca_01023	1208	nifU-like protein 1, chloroplastic	iron-sulfur cluster assembly	chloroplast	iron ion binding,iron-sulfur cluster binding
Ca3	31331006	38112971	CaqFe3.1	Ca3	36966945	36968447	Ca_01024	1502	pentatricopeptide repeat-containing protein At4g02750-like
Ca3	31331006	38112971	CaqFe3.1	Ca3	36970860	36975767	Ca_01025	4907	DNA methyltransferase 1-associated protein	DNA repair,chromatin remodeling,methylation,histone H4 acetylation,histone H2A acetylation,negative regulation of transcription, DNA-templated	NuA4 histone acetyltransferase complex	DNA binding,methyltransferase activity
Ca3	31331006	38112971	CaqFe3.1	Ca3	36978778	36980480	Ca_01026	1702	galactinol synthase 1	galactose metabolic process		inositol 3-alpha-galactosyltransferase activity
Ca3	31331006	38112971	CaqFe3.1	Ca3	36988321	36994220	Ca_01027	5899	ADP-ribosylation factor 2		intracellular	GTP binding
Ca3	31331006	38112971	CaqFe3.1	Ca3	36997620	37001495	Ca_01028	3875	nitrogen regulatory protein P-II homolog	anthocyanin-containing compound biosynthetic process,regulation of kinase activity,regulation of transcription, DNA-templated,regulation of nitrogen utilization,response to light stimulus,regulation of fatty acid biosynthetic process,response to sucrose	chloroplast thylakoid,cytosol	magnesium ion binding,ATP binding,acetylglutamate kinase regulator activity
Ca3	31331006	38112971	CaqFe3.1	Ca3	37002379	37003451	Ca_01029	1072	dihydroorotate dehydrogenase, putative
Ca3	31331006	38112971	CaqFe3.1	Ca3	37019455	37023926	Ca_01030	4471	boron transporter-like protein	inorganic anion transport	integral component of membrane	inorganic anion exchanger activity
Ca3	31331006	38112971	CaqFe3.1	Ca3	37030882	37037496	Ca_01031	6614	glycogen synthase kinase	carbohydrate metabolic process,protein phosphorylation,cell wall organization	extracellular region	polygalacturonase activity,protein serine/threonine kinase activity,ATP binding
Ca3	31331006	38112971	CaqFe3.1	Ca3	37059427	37060227	Ca_01032	800	short-chain dehydrogenase/reductase
Ca3	31331006	38112971	CaqFe3.1	Ca3	37064028	37068124	Ca_01033	4096	RING Zn-finger protein			nucleic acid binding
Ca3	31331006	38112971	CaqFe3.1	Ca3	37090087	37091268	Ca_01035	1181	S-adenosylmethionine synthase 1	S-adenosylmethionine biosynthetic process,one-carbon metabolic process	cytosol	methionine adenosyltransferase activity,ATP binding,metal ion binding
Ca3	31331006	38112971	CaqFe3.1	Ca3	37094171	37101837	Ca_01036	7666	squamosa promoter-binding-like protein 1		nucleus,integral component of membrane	DNA binding,metal ion binding
Ca3	31331006	38112971	CaqFe3.1	Ca3	37117732	37122280	Ca_01038	4548	triose-phosphate transporter family protein		integral component of membrane
Ca3	31331006	38112971	CaqFe3.1	Ca3	37129933	37132280	Ca_01040	2347	chaperone DnaJ domain protein		integral component of membrane
Ca3	31331006	38112971	CaqFe3.1	Ca3	37134896	37135487	Ca_01041	591	pectinesterase inhibitor domain protein	cell wall modification,negative regulation of catalytic activity,pectin catabolic process	extracellular region,cell wall	enzyme inhibitor activity,pectinesterase activity,aspartyl esterase activity
Ca3	31331006	38112971	CaqFe3.1	Ca3	37135892	37136715	Ca_01042	823	PREDICTED: pectinesterase-like	cell wall modification,negative regulation of catalytic activity,pectin catabolic process	extracellular region,cell wall	enzyme inhibitor activity,pectinesterase activity,aspartyl esterase activity
Ca3	31331006	38112971	CaqFe3.1	Ca3	37138306	37141490	Ca_01043	3184	peptide chain release factor 1	translational termination	cytoplasm	translation release factor activity, codon specific
Ca3	31331006	38112971	CaqFe3.1	Ca3	37146681	37147676	Ca_01044	995	outward rectifying potassium channel protein	potassium ion transmembrane transport	integral component of plasma membrane,plant-type vacuole membrane	potassium ion leak channel activity
Ca3	31331006	38112971	CaqFe3.1	Ca3	37152338	37153970	Ca_01045	1632	3'-N-debenzoyl-2'-deoxytaxol N-benzoyltransferase isoform X2			transferase activity, transferring acyl groups other than amino-acyl groups
Ca3	31331006	38112971	CaqFe3.1	Ca3	37154265	37157548	Ca_01046	3283	NEFA-interacting nuclear protein NIP30, putative		nucleus
Ca3	31331006	38112971	CaqFe3.1	Ca3	37160583	37165161	Ca_01047	4578	protein transport protein Sec23A	intracellular protein transport,ER to Golgi vesicle-mediated transport,pollen exine formation,anther wall tapetum development	endoplasmic reticulum membrane,cytosol,COPII vesicle coat,endoplasmic reticulum exit site	zinc ion binding
Ca3	31331006	38112971	CaqFe3.1	Ca3	37166498	37171378	Ca_01048	4880	proline--tRNA ligase, cytoplasmic	prolyl-tRNA aminoacylation	cytoplasm,aminoacyl-tRNA synthetase multienzyme complex	proline-tRNA ligase activity,ATP binding
Ca3	31331006	38112971	CaqFe3.1	Ca3	37177918	37180697	Ca_01049	2779	polygalacturonase/glycoside hydrolase family protein	carbohydrate metabolic process,cell wall organization	extracellular region	polygalacturonase activity
Ca3	31331006	38112971	CaqFe3.1	Ca3	37183728	37187121	Ca_01050	3393	WRKY1b transcription factor	regulation of transcription, DNA-templated	nucleus	DNA-binding transcription factor activity,sequence-specific DNA binding
Ca3	31331006	38112971	CaqFe3.1	Ca3	37193762	37195208	Ca_01051	1446	chitinase 10	carbohydrate metabolic process,chitin catabolic process,cell wall macromolecule catabolic process		chitinase activity
Ca3	31331006	38112971	CaqFe3.1	Ca3	37197042	37197866	Ca_01052	824	auxin-responsive AUX/IAA family protein	regulation of transcription, DNA-templated,auxin-activated signaling pathway	nucleus
Ca3	31331006	38112971	CaqFe3.1	Ca3	37211281	37213201	Ca_01053	1920	helix loop helix DNA-binding domain protein			protein dimerization activity
Ca3	31331006	38112971	CaqFe3.1	Ca3	37214526	37217795	Ca_01054	3269	charged multivesicular body protein	vacuolar transport
Ca3	31331006	38112971	CaqFe3.1	Ca3	37219530	37220770	Ca_01055	1240	myb transcription factor MYB64			DNA binding
Ca3	31331006	38112971	CaqFe3.1	Ca3	37236432	37237420	Ca_01056	988	PREDICTED: uncharacterized protein LOC101492848
Ca3	31331006	38112971	CaqFe3.1	Ca3	37240994	37243545	Ca_01057	2551	pectinacetylesterase family protein	cell wall organization	extracellular region,cell wall	hydrolase activity
Ca3	31331006	38112971	CaqFe3.1	Ca3	37250912	37253246	Ca_01058	2334	peptidyl-prolyl cis-trans isomerase	protein peptidyl-prolyl isomerization,protein folding,response to oxidative stress,response to light intensity,response to salt stress,response to abscisic acid,protein targeting to chloroplast	chloroplast thylakoid membrane,chloroplast stroma,chloroplast envelope,cytosolic ribosome,apoplast	peptidyl-prolyl cis-trans isomerase activity,unfolded protein binding
Ca3	31331006	38112971	CaqFe3.1	Ca3	37260634	37265104	Ca_01060	4470	glucose-1-phosphate adenylyltransferase large subunit 1-like isoform X2	glycogen biosynthetic process,starch biosynthetic process	chloroplast	ATP binding,glucose-1-phosphate adenylyltransferase activity
Ca3	31331006	38112971	CaqFe3.1	Ca3	37294660	37298230	Ca_01063	3570	cathepsin B-like	proteolysis,regulation of catalytic activity		cysteine-type endopeptidase activity
Ca3	31331006	38112971	CaqFe3.1	Ca3	37318663	37320001	Ca_01065	1338	anaphase-promoting complex subunit 13	pollen maturation,inflorescence development,phyllome development,pri-miRNA transcription by RNA polymerase II
Ca3	31331006	38112971	CaqFe3.1	Ca3	37330698	37336514	Ca_01067	5816	transmembrane protein 184A-like		integral component of membrane
Ca3	31331006	38112971	CaqFe3.1	Ca3	37349723	37349878	Ca_01068	155	---NA---
Ca3	31331006	38112971	CaqFe3.1	Ca3	37360661	37362148	Ca_01070	1487	rhicadhesin receptor-like	plasmodesmata-mediated intercellular transport,regulation of root development	extracellular region,cell wall,plasmodesma	manganese ion binding,nutrient reservoir activity
Ca3	31331006	38112971	CaqFe3.1	Ca3	37378143	37380949	Ca_01071	2806	pectin acetylesterase 12-like	cell wall organization	extracellular region,plant-type cell wall	pectin acetylesterase activity
Ca3	31331006	38112971	CaqFe3.1	Ca3	37388573	37389809	Ca_01072	1236	myb transcription factor			DNA binding
Ca3	31331006	38112971	CaqFe3.1	Ca3	37416630	37416899	Ca_01073	269	low temperature and salt responsive family protein		integral component of membrane
Ca3	31331006	38112971	CaqFe3.1	Ca3	37422395	37422647	Ca_01074	252	hydrophobic protein LTI6B-like		integral component of membrane
Ca3	31331006	38112971	CaqFe3.1	Ca3	37441371	37444504	Ca_01076	3133	fungal proteinase A, aspartic proteinase superfamily protein	proteolysis,lipid metabolic process	integral component of membrane	aspartic-type endopeptidase activity
Ca3	31331006	38112971	CaqFe3.1	Ca3	37451548	37453530	Ca_01077	1982	PREDICTED: uncharacterized protein LOC101504167		integral component of membrane
Ca3	31331006	38112971	CaqFe3.1	Ca3	37456979	37458352	Ca_01078	1373	probable L-cysteine desulfhydrase, chloroplastic			catalytic activity
Ca3	31331006	38112971	CaqFe3.1	Ca3	37461545	37463366	Ca_01079	1821	pectinesterase/pectinesterase inhibitor	cell wall modification,negative regulation of catalytic activity,pectin catabolic process	cell wall,integral component of membrane	enzyme inhibitor activity,pectinesterase activity,aspartyl esterase activity
Ca3	31331006	38112971	CaqFe3.1	Ca3	37465717	37468560	Ca_01080	2843	endonuclease or glycosyl hydrolase, putative	regulation of gene expression,nucleic acid phosphodiester bond hydrolysis	peroxisome	endonuclease activity
Ca3	31331006	38112971	CaqFe3.1	Ca3	37472129	37474226	Ca_01081	2097	carbohydrate-binding X8 domain protein
Ca3	31331006	38112971	CaqFe3.1	Ca3	37476355	37483148	Ca_01082	6793	Serine/Threonine-kinase haspin	mitotic cell cycle,histone H3-T11 phosphorylation,intracellular signal transduction,histone H3-T3 phosphorylation	nucleus,cytoplasm	ATP binding,histone kinase activity (H3-T11 specific),histone kinase activity (H3-T3 specific)
Ca3	31331006	38112971	CaqFe3.1	Ca3	37487423	37492008	Ca_01083	4585	probable receptor-like protein kinase At5g18500	protein phosphorylation	integral component of membrane	protein kinase activity,ATP binding
Ca3	31331006	38112971	CaqFe3.1	Ca3	37511262	37513188	Ca_01085	1926	serine/threonine-protein phosphatase 7 long form homolog
Ca3	31331006	38112971	CaqFe3.1	Ca3	37516122	37518876	Ca_01086	2754	mannan endo-1,4-beta-mannosidase	carbohydrate metabolic process		hydrolase activity, hydrolyzing O-glycosyl compounds
Ca3	31331006	38112971	CaqFe3.1	Ca3	37520946	37523076	Ca_01087	2130	50S ribosomal protein L21, related protein	translation	ribosome	RNA binding,structural constituent of ribosome
Ca3	31331006	38112971	CaqFe3.1	Ca3	37525967	37531791	Ca_01088	5824	glucose-6-phosphate 1-dehydrogenase 4, chloroplastic	glucose metabolic process,pentose-phosphate shunt,oxidation-reduction process		glucose-6-phosphate dehydrogenase activity,NADP binding
Ca3	31331006	38112971	CaqFe3.1	Ca3	37538096	37542808	Ca_01089	4712	GDSL esterase/lipase At1g09390		chloroplast stroma,integral component of membrane	hydrolase activity, acting on ester bonds
Ca3	31331006	38112971	CaqFe3.1	Ca3	37555101	37556846	Ca_01091	1745	galactinol synthase	galactose metabolic process		inositol 3-alpha-galactosyltransferase activity
Ca3	31331006	38112971	CaqFe3.1	Ca3	37564202	37566771	Ca_01092	2569	stem-loop-binding protein of 41 kDa protein B			catalytic activity,coenzyme binding
Ca3	31331006	38112971	CaqFe3.1	Ca3	37571222	37572148	Ca_01094	926	photosystem II reaction center PsbP family protein	photosystem I assembly	chloroplast thylakoid membrane,chloroplast thylakoid lumen,chloroplast stroma,photosystem II oxygen evolving complex,extrinsic component of membrane	calcium ion binding
Ca3	31331006	38112971	CaqFe3.1	Ca3	37573789	37576506	Ca_01095	2717	alkaline/neutral invertase			glycopeptide alpha-N-acetylgalactosaminidase activity
Ca3	31331006	38112971	CaqFe3.1	Ca3	37583181	37583639	Ca_01096	458	plant/F25P12-18 protein
Ca3	31331006	38112971	CaqFe3.1	Ca3	37597720	37599815	Ca_01097	2095	importin subunit alpha-4	protein import into nucleus	cytoplasm,nuclear part	nuclear import signal receptor activity
Ca3	31331006	38112971	CaqFe3.1	Ca3	37602329	37605846	Ca_01098	3517	importin subunit alpha-4-like isoform X1	protein import into nucleus	nucleus,cytoplasm	protein transporter activity,nuclear import signal receptor activity
Ca3	31331006	38112971	CaqFe3.1	Ca3	37608834	37612014	Ca_01099	3180	calmodulin-binding protein			calmodulin binding
Ca3	31331006	38112971	CaqFe3.1	Ca3	37623667	37627917	Ca_01100	4250	DUF4378 domain protein
Ca3	31331006	38112971	CaqFe3.1	Ca3	37629245	37632499	Ca_01101	3254	probable protein disulfide-isomerase A6	cell redox homeostasis	endoplasmic reticulum	isomerase activity
Ca3	31331006	38112971	CaqFe3.1	Ca3	37638163	37640467	Ca_01103	2304	GTP-binding protein SAR1A	positive regulation of protein exit from endoplasmic reticulum,regulation of COPII vesicle coating	endoplasmic reticulum exit site,Golgi apparatus,COPII vesicle coat	GTP binding,GTPase activity
Ca3	31331006	38112971	CaqFe3.1	Ca3	37643096	37645963	Ca_01104	2867	peptide chain release factor PrfB2, chloroplastic	translational termination	cytoplasm	translation release factor activity, codon specific
Ca3	31331006	38112971	CaqFe3.1	Ca3	37647021	37648295	Ca_01105	1274	PREDICTED: uncharacterized protein LOC101510029
Ca3	31331006	38112971	CaqFe3.1	Ca3	37659406	37660362	Ca_01106	956	nicotianamine synthase-like protein	nicotianamine biosynthetic process		nicotianamine synthase activity
Ca3	31331006	38112971	CaqFe3.1	Ca3	37694686	37696227	Ca_01108	1541	pentatricopeptide repeat-containing protein At3g04130, mitochondrial isoform X1
Ca3	31331006	38112971	CaqFe3.1	Ca3	37723122	37723365	Ca_01109	243	Heparan-alpha-glucosaminide N-acetyltransferase		integral component of membrane	transferase activity, transferring acyl groups
Ca3	31331006	38112971	CaqFe3.1	Ca3	37741707	37743081	Ca_01111	1374	ethylene-responsive transcription factor erf118-like protein	regulation of transcription, DNA-templated	nucleus,integral component of membrane	DNA binding,DNA-binding transcription factor activity
Ca3	31331006	38112971	CaqFe3.1	Ca3	37750114	37750913	Ca_01112	799	import component Toc86/159, G and M domain protein			protein binding,GTP binding,hydrolase activity, acting on acid anhydrides
Ca3	31331006	38112971	CaqFe3.1	Ca3	37753126	37754272	Ca_01113	1146	dnaJ homolog subfamily B member 6
Ca3	31331006	38112971	CaqFe3.1	Ca3	37758360	37762826	Ca_01114	4466	importin subunit alpha-2-like	NLS-bearing protein import into nucleus	nuclear pore,nucleoplasm,cytosol	nuclear localization sequence binding,protein transporter activity,nuclear import signal receptor activity
Ca3	31331006	38112971	CaqFe3.1	Ca3	37767099	37767988	Ca_01115	889	GATA type zinc finger transcription factor family protein	regulation of transcription, DNA-templated,response to light stimulus,lateral root development		DNA-binding transcription factor activity,zinc ion binding,sequence-specific DNA binding
Ca3	31331006	38112971	CaqFe3.1	Ca3	37776689	37779078	Ca_01116	2389	exonuclease DPD1, chloroplastic/mitochondrial	nucleic acid phosphodiester bond hydrolysis		nucleic acid binding,exonuclease activity
Ca3	31331006	38112971	CaqFe3.1	Ca3	37786659	37789628	Ca_01118	2969	poxvirus Ag35 surface protein			metal ion binding
Ca3	31331006	38112971	CaqFe3.1	Ca3	37822087	37824405	Ca_01120	2318	probable protein phosphatase 2C 5	protein dephosphorylation		protein serine/threonine phosphatase activity
Ca3	31331006	38112971	CaqFe3.1	Ca3	37833824	37834471	Ca_01122	647	wall-associated receptor kinase-like 20	phosphorylation		kinase activity,polysaccharide binding
Ca3	31331006	38112971	CaqFe3.1	Ca3	37840396	37843611	Ca_01123	3215	importin subunit alpha-4-like	protein import into nucleus	nucleus,cytoplasm	protein transporter activity,nuclear import signal receptor activity
Ca3	31331006	38112971	CaqFe3.1	Ca3	37847587	37851491	Ca_01124	3904	importin subunit alpha-4-like isoform X1	protein import into nucleus	nucleus,cytoplasm	protein transporter activity,nuclear import signal receptor activity
Ca3	31331006	38112971	CaqFe3.1	Ca3	37872402	37874553	Ca_01126	2151	protein phosphatase 2C family protein	protein dephosphorylation		protein serine/threonine phosphatase activity
Ca3	31331006	38112971	CaqFe3.1	Ca3	37891653	37893109	Ca_01127	1456	F-box protein VBF-like
Ca3	31331006	38112971	CaqFe3.1	Ca3	37905938	37909346	Ca_01128	3408	F-box/LRR protein	protein ubiquitination,SCF-dependent proteasomal ubiquitin-dependent protein catabolic process	SCF ubiquitin ligase complex	ubiquitin-protein transferase activity
Ca3	31331006	38112971	CaqFe3.1	Ca3	37910876	37912415	Ca_01129	1539	putative pectinesterase/pectinesterase inhibitor 22	cell wall modification,negative regulation of catalytic activity,pectin catabolic process	cell wall	enzyme inhibitor activity,pectinesterase activity,aspartyl esterase activity
Ca3	31331006	38112971	CaqFe3.1	Ca3	37913213	37915055	Ca_01130	1842	putative pectinesterase/pectinesterase inhibitor 28	cell wall modification,negative regulation of catalytic activity,pectin catabolic process	extracellular region,cell wall,integral component of membrane	pectinesterase activity,aspartyl esterase activity,pectinesterase inhibitor activity
Ca3	31331006	38112971	CaqFe3.1	Ca3	37925268	37927630	Ca_01131	2362	epoxide hydrolase			hydrolase activity
Ca3	31331006	38112971	CaqFe3.1	Ca3	37933704	37935063	Ca_01132	1359	epoxide hydrolase			hydrolase activity
Ca3	31331006	38112971	CaqFe3.1	Ca3	37947845	37950888	Ca_01133	3043	pleiotropic drug resistance protein 1 isoform X2		integral component of membrane	ATP binding,ATPase activity
Ca3	31331006	38112971	CaqFe3.1	Ca3	37955959	37956754	Ca_01134	795	epoxide hydrolase			hydrolase activity
Ca3	31331006	38112971	CaqFe3.1	Ca3	37965518	37969220	Ca_01135	3702	ATP-dependent 6-phosphofructokinase 6-like	fructose 6-phosphate metabolic process,glycolytic process through fructose-6-phosphate	cytoplasm	6-phosphofructokinase activity,ATP binding,metal ion binding
Ca3	31331006	38112971	CaqFe3.1	Ca3	37971504	37972853	Ca_01136	1349	ATP-dependent 6-phosphofructokinase 3 isoform X2	fructose 6-phosphate metabolic process,glycolytic process through fructose-6-phosphate	cytoplasm	6-phosphofructokinase activity,ATP binding,metal ion binding
Ca3	31331006	38112971	CaqFe3.1	Ca3	37975521	37976744	Ca_01137	1223	bifunctional epoxide hydrolase 2-like			hydrolase activity
Ca3	31331006	38112971	CaqFe3.1	Ca3	37981177	37983256	Ca_01138	2079	60S ribosomal protein L18	translation	ribosome	structural constituent of ribosome
Ca3	31331006	38112971	CaqFe3.1	Ca3	37984733	37987644	Ca_01139	2911	serine/threonine-protein phosphatase PP1	protein dephosphorylation	integral component of membrane	phosphoprotein phosphatase activity,metal ion binding
Ca3	31331006	38112971	CaqFe3.1	Ca3	38015019	38017251	Ca_01141	2232	60S ribosomal protein L22-2	translation	ribosome	structural constituent of ribosome
Ca3	31331006	38112971	CaqFe3.1	Ca3	38018927	38023588	Ca_01142	4661	DNA-binding protein, putative			DNA binding
Ca3	31331006	38112971	CaqFe3.1	Ca3	38032016	38032827	Ca_01144	811	transmembrane protein, putative		integral component of membrane
Ca3	31331006	38112971	CaqFe3.1	Ca3	38036211	38038991	Ca_01145	2780	inositol monophosphatase	dephosphorylation,phosphatidylinositol phosphorylation		histidinol-phosphatase activity,metal ion binding
Ca3	31331006	38112971	CaqFe3.1	Ca3	38046299	38051004	Ca_01147	4705	phospholipid/glycerol acyltransferase family protein	phospholipid metabolic process		transferase activity, transferring acyl groups
Ca3	31331006	38112971	CaqFe3.1	Ca3	38053592	38056548	Ca_01148	2956	PREDICTED: uncharacterized protein LOC101497501
Ca3	31331006	38112971	CaqFe3.1	Ca3	38069489	38069872	Ca_01150	383	protein RALF-like 33
Ca3	31331006	38112971	CaqFe3.1	Ca3	38081152	38082796	Ca_01152	1644	copper chaperone (CCH)-related protein-like protein	metal ion transport		metal ion binding
Ca3	31331006	38112971	CaqFe3.1	Ca3	38110519	38115243	Ca_01155	2452	tudor/PWWP/MBT superfamily protein
Ca3	31331006	38112971	CaqFe3.1	Ca3	31357502	31362347	Ca_12236	4845	putative lysine-specific demethylase JMJ16 isoform X1	methylation	nucleus	methyltransferase activity
Ca3	31331006	38112971	CaqFe3.1	Ca3	31404148	31411995	Ca_12237	7847	dolichyl-diphosphooligosaccharide--protein glycosyltransferase subunit 2	protein N-linked glycosylation	oligosaccharyltransferase complex,integral component of membrane	dolichyl-diphosphooligosaccharide-protein glycotransferase activity
Ca3	31331006	38112971	CaqFe3.1	Ca3	31418721	31424895	Ca_12239	6174	serine/threonine-protein kinase tricorner	peptidyl-serine phosphorylation,intracellular signal transduction	intracellular,integral component of membrane	protein serine/threonine kinase activity,ATP binding
Ca3	31331006	38112971	CaqFe3.1	Ca3	31484587	31490222	Ca_12247	5635	tetratricopeptide repeat protein 7A-like isoform X1
Ca3	31331006	38112971	CaqFe3.1	Ca3	31500822	31511267	Ca_12249	10445	phosphatidylcholine-sterol acyltransferase	leaf senescence,sterol catabolic process,sterol esterification	intracellular membrane-bounded organelle	phosphatidylcholine-sterol O-acyltransferase activity,phosphatidylethanolamine-sterol O-acyltransferase activity,phosphatidate-sterol O-acyltransferase activity
Ca3	31331006	38112971	CaqFe3.1	Ca3	31536148	31542436	Ca_12253	6288	breast cancer susceptibility protein, putative	DNA repair		metal ion binding
Ca3	31331006	38112971	CaqFe3.1	Ca3	31566898	31572168	Ca_12255	5270	protein PHR1-LIKE 1-like		nucleus	DNA binding
Ca3	31331006	38112971	CaqFe3.1	Ca3	31617553	31626869	Ca_12261	9316	Pre-mRNA-processing factor 39	RNA processing,regulation of timing of transition from vegetative to reproductive phase	cytosol
Ca3	31331006	38112971	CaqFe3.1	Ca3	31742468	31752585	Ca_12275	10117	drug resistance transporter-like ABC domain protein		integral component of membrane	ATP binding,ATPase activity
Ca3	31331006	38112971	CaqFe3.1	Ca3	31781274	31787876	Ca_12280	6602	DENN (AEX-3) domain protein
Ca3	31331006	38112971	CaqFe3.1	Ca3	31813213	31818639	Ca_12284	5426	transducin/WD-like repeat-protein	autophagy
Ca3	31331006	38112971	CaqFe3.1	Ca3	31944267	31959663	Ca_12295	15396	CLIP-associating-like protein
Ca3	31331006	38112971	CaqFe3.1	Ca3	32356003	32358828	Ca_11959	2825	heat shock cognate 70 kDa protein 2-like			ATP binding
Ca3	31331006	38112971	CaqFe3.1	Ca3	32403385	32408931	Ca_11962	5546	cation/H+ exchanger 3	proton transmembrane transport	integral component of membrane	solute:proton antiporter activity
Ca3	31331006	38112971	CaqFe3.1	Ca3	32438726	32441456	Ca_11966	2730	ADP-ribosylation factor GTPase-activating protein AGD7-like	positive regulation of GTPase activity		GTPase activator activity,metal ion binding
Ca3	31331006	38112971	CaqFe3.1	Ca3	32472837	32474562	Ca_11971	1725	eukaryotic translation initiation factor 3 subunit A	formation of cytoplasmic translation initiation complex	eukaryotic translation initiation factor 3 complex,eukaryotic 43S preinitiation complex,eukaryotic 48S preinitiation complex	translation initiation factor activity
Ca3	31331006	38112971	CaqFe3.1	Ca3	32519708	32525171	Ca_11978	5463	ras-related protein RABE1a-like		membrane	GTPase activity,GTP binding
Ca3	31331006	38112971	CaqFe3.1	Ca3	32619298	32620620	Ca_11990	1322	protein GPR107		integral component of membrane
Ca3	31331006	38112971	CaqFe3.1	Ca3	32717329	32719470	Ca_12002	2141	glutathione S-transferase L3	protein glutathionylation		transferase activity
Ca3	31331006	38112971	CaqFe3.1	Ca3	32782422	32786848	Ca_12012	4426	LRR receptor-like kinase	protein phosphorylation	integral component of membrane	protein kinase activity,ATP binding
Ca3	31331006	38112971	CaqFe3.1	Ca3	32798127	32805566	Ca_12014	7439	DNA replication licensing factor MCM8	double-strand break repair via homologous recombination,DNA replication initiation,male meiotic nuclear division,female meiotic nuclear division,pollen development		DNA binding,ATP binding
Ca3	31331006	38112971	CaqFe3.1	Ca3	32864425	32870142	Ca_12023	5717	DEAD-box ATP-dependent RNA helicase 57			nucleic acid binding,helicase activity,ATP binding
Ca3	31331006	38112971	CaqFe3.1	Ca3	32914139	32916343	Ca_12029	2204	zinc finger, C3HC4 type (RING finger) protein
Ca3	31331006	38112971	CaqFe3.1	Ca3	32930797	32932575	Ca_12030	1778	syntaxin of plants protein		integral component of membrane
Ca3	31331006	38112971	CaqFe3.1	Ca3	32961719	32967916	Ca_12035	6197	transducin/WD-like repeat-protein
Ca3	31331006	38112971	CaqFe3.1	Ca3	32977631	32982057	Ca_12037	4426	probable E3 ubiquitin-protein ligase LOG2			ligase activity
Ca3	31331006	38112971	CaqFe3.1	Ca3	33088507	33096946	Ca_12046	8439	chromodomain-helicase-DNA-binding protein 3-like isoform X1		nucleus	DNA binding,helicase activity,ATP binding,metal ion binding
Ca3	31331006	38112971	CaqFe3.1	Ca3	33124783	33131668	Ca_12049	6885	white-brown-complex ABC transporter family protein, putative		integral component of membrane	ATP binding,ATPase activity
Ca3	31331006	38112971	CaqFe3.1	Ca3	33173843	33178265	Ca_12054	4422	cell division cycle protein 48 homolog	ubiquitin-dependent ERAD pathway,retrograde protein transport, ER to cytosol,mitotic spindle disassembly,cell division,ER-associated misfolded protein catabolic process,autophagosome maturation	nucleus,cytosol,VCP-NPL4-UFD1 AAA ATPase complex	ATP binding,ATPase activity,polyubiquitin modification-dependent protein binding
Ca3	31331006	38112971	CaqFe3.1	Ca3	33241489	33244932	Ca_12059	3443	cellulose synthase-like protein A1	cell wall organization,mannosylation	Golgi membrane,integral component of membrane	glucomannan 4-beta-mannosyltransferase activity
Ca3	31331006	38112971	CaqFe3.1	Ca3	33324423	33325780	Ca_23676	1357	CASP-like protein 2D1		plasma membrane,integral component of membrane
Ca3	31331006	38112971	CaqFe3.1	Ca3	33487650	33533271	Ca_23669	45621	HEAT repeat 7A-like protein
Ca3	31331006	38112971	CaqFe3.1	Ca3	33565776	33571001	Ca_23667	5225	hypothetical protein LR48_Vigan07g176000
Ca3	31331006	38112971	CaqFe3.1	Ca3	33584640	33610142	Ca_23666	25502	UDP-glucosyltransferase family protein			transferase activity, transferring hexosyl groups
Ca3	31331006	38112971	CaqFe3.1	Ca3	33829421	33834040	Ca_20879	4619	eukaryotic-type carbonic anhydrase			carbonate dehydratase activity,zinc ion binding
Ca3	31331006	38112971	CaqFe3.1	Ca3	33849174	33850956	Ca_20880	1782	serine/threonine-protein phosphatase 7 long form homolog
Ca3	31331006	38112971	CaqFe3.1	Ca3	33898002	33903162	Ca_20884	5160	ABC transporter B family member 29, chloroplastic	transmembrane transport	integral component of membrane	ATP binding,ATPase activity, coupled to transmembrane movement of substances
Ca3	31331006	38112971	CaqFe3.1	Ca3	34011488	34015637	Ca_20892	4149	PREDICTED: uncharacterized protein LOC101495207
Ca3	31331006	38112971	CaqFe3.1	Ca3	34045395	34052484	Ca_20894	7089	125 kDa kinesin-like protein	microtubule-based movement		microtubule motor activity,ATP binding,microtubule binding
Ca3	31331006	38112971	CaqFe3.1	Ca3	34274828	34276208	Ca_00703	1380	myb transcription factor			DNA binding
Ca3	31331006	38112971	CaqFe3.1	Ca3	34522700	34556362	Ca_00726	33662	HEAT repeat 7A-like protein
Ca3	31331006	38112971	CaqFe3.1	Ca3	34569242	34570762	Ca_00728	1520	UDP-glucosyltransferase family protein			transferase activity, transferring hexosyl groups
Ca3	31331006	38112971	CaqFe3.1	Ca3	34634859	34636494	Ca_00735	1635	PLATZ transcription factor family protein
Ca3	31331006	38112971	CaqFe3.1	Ca3	34649266	34654101	Ca_00739	4835	eukaryotic aspartyl protease family protein	proteolysis	integral component of membrane	aspartic-type endopeptidase activity
Ca3	31331006	38112971	CaqFe3.1	Ca3	34668089	34672662	Ca_00741	4573	cactus-binding carboxy-terminal, cactin protein
Ca3	31331006	38112971	CaqFe3.1	Ca3	34693873	34703237	Ca_00745	9364	E3 ubiquitin-protein ligase UPL7	protein ubiquitination		ubiquitin-protein transferase activity,ligase activity
Ca3	31331006	38112971	CaqFe3.1	Ca3	34717573	34720872	Ca_00746	3299	probable glycosyltransferase At5g03795	protein glycosylation	integral component of membrane	transferase activity, transferring glycosyl groups
Ca3	31331006	38112971	CaqFe3.1	Ca3	34815663	34820730	Ca_00758	5067	Glucomannan 4-beta-mannosyltransferase 9		integral component of membrane	transferase activity, transferring glycosyl groups
Ca3	31331006	38112971	CaqFe3.1	Ca3	34847033	34849115	Ca_00762	2082	splicing factor U2af small subunit A-like protein	mRNA splicing, via spliceosome	U2AF	RNA binding,metal ion binding
Ca3	31331006	38112971	CaqFe3.1	Ca3	34945671	34947143	Ca_00771	1472	transcriptional activator
Ca3	31331006	38112971	CaqFe3.1	Ca3	35010884	35013636	Ca_00775	2752	pleiotropic drug resistance protein 2-like		membrane	nucleotide binding
Ca3	31331006	38112971	CaqFe3.1	Ca3	35021041	35030059	Ca_00776	9018	drug resistance transporter-like ABC domain protein		integral component of membrane	ATP binding,ATPase activity
Ca3	31331006	38112971	CaqFe3.1	Ca3	35052106	35062707	Ca_00778	10601	drug resistance transporter-like ABC domain protein		integral component of membrane	ATP binding,ATPase activity
Ca3	31331006	38112971	CaqFe3.1	Ca3	35207027	35211662	Ca_00795	4635	cytosolic iron-sulfur protein assembly protein, putative	iron-sulfur cluster assembly	CIA complex
Ca3	31331006	38112971	CaqFe3.1	Ca3	35221918	35228140	Ca_00797	6222	lysophospholipid acyltransferase LPEAT1-like isoform X1		integral component of membrane	transferase activity, transferring acyl groups
Ca3	31331006	38112971	CaqFe3.1	Ca3	35239879	35243332	Ca_00801	3453	heme-binding-like protein At3g10130, chloroplastic
Ca3	31331006	38112971	CaqFe3.1	Ca3	35274746	35275963	Ca_00805	1217	F-box/kelch-repeat protein At1g57790-like
Ca3	31331006	38112971	CaqFe3.1	Ca3	35289622	35295547	Ca_00808	5925	signal recognition particle 54 kDa protein, chloroplastic	SRP-dependent cotranslational protein targeting to membrane	signal recognition particle	GTPase activity,GTP binding,7S RNA binding
Ca3	31331006	38112971	CaqFe3.1	Ca3	35306930	35308319	Ca_00810	1389	probable small nuclear ribonucleoprotein G	spliceosomal snRNP assembly	spliceosomal complex
Ca3	31331006	38112971	CaqFe3.1	Ca3	35352503	35357198	Ca_00816	4695	alpha/beta fold hydrolase			hydrolase activity
Ca3	31331006	38112971	CaqFe3.1	Ca3	35372941	35374782	Ca_00818	1841	NAC domain-containing protein 90-like	regulation of transcription, DNA-templated	nucleus	DNA binding
Ca3	31331006	38112971	CaqFe3.1	Ca3	35547742	35553944	Ca_00837	6202	UPF0554 protein		lipid droplet	hydrolase activity
Ca3	31331006	38112971	CaqFe3.1	Ca3	35747629	35765320	Ca_00862	17691	trafficking protein particle complex protein	ER to Golgi vesicle-mediated transport,autophagy of peroxisome,protein localization by the Cvt pathway,protein localization to phagophore assembly site	phagophore assembly site,cytoplasmic vesicle,TRAPPIII protein complex
Ca3	31331006	38112971	CaqFe3.1	Ca3	35830667	35831995	Ca_00871	1328	dihydroneopterin aldolase 2-like isoform X4	tetrahydrofolate biosynthetic process,folic acid biosynthetic process		dihydroneopterin aldolase activity
Ca3	31331006	38112971	CaqFe3.1	Ca3	35930094	35931557	Ca_00886	1463	pentatricopeptide repeat-containing protein At5g06540	RNA modification		zinc ion binding
Ca3	31331006	38112971	CaqFe3.1	Ca3	35945971	35947181	Ca_00889	1210	60S ribosomal protein L35a-1	translation	ribosome	structural constituent of ribosome
Ca3	31331006	38112971	CaqFe3.1	Ca3	35969472	35979633	Ca_00892	10161	D-lactate dehydrogenase [cytochrome], mitochondrial	oxidation-reduction process		D-lactate dehydrogenase (cytochrome) activity,FAD binding
Ca3	31331006	38112971	CaqFe3.1	Ca3	35995180	35998012	Ca_00895	2832	transmembrane amino acid transporter family protein		integral component of membrane
Ca3	31331006	38112971	CaqFe3.1	Ca3	36011525	36012843	Ca_00898	1318	MATH domain and coiled-coil domain-containing protein At3g58270-like isoform X2
Ca3	31331006	38112971	CaqFe3.1	Ca3	36057071	36070693	Ca_00904	13622	pre-mRNA-splicing factor prp12		nucleus	nucleic acid binding
Ca3	31331006	38112971	CaqFe3.1	Ca3	36110233	36111519	Ca_00909	1286	60S ribosomal protein L21-1-like	translation	ribosome	structural constituent of ribosome
Ca3	31331006	38112971	CaqFe3.1	Ca3	36190123	36194178	Ca_00922	4055	flavin-binding monooxygenase-like protein	oxidation-reduction process		N,N-dimethylaniline monooxygenase activity,ATP binding,flavin adenine dinucleotide binding,NADP binding
Ca3	31331006	38112971	CaqFe3.1	Ca3	36206148	36208939	Ca_00925	2791	rRNA processing protein			ligase activity
Ca3	31331006	38112971	CaqFe3.1	Ca3	36404356	36407943	Ca_00952	3587	protein LOW PSII ACCUMULATION 1, chloroplastic		integral component of membrane
Ca3	31331006	38112971	CaqFe3.1	Ca3	36501022	36506577	Ca_00967	5555	U3 small nucleolar RNA-associated-like protein	rRNA processing	small-subunit processome
Ca3	31331006	38112971	CaqFe3.1	Ca3	36583963	36589288	Ca_00978	5325	pectinesterase/pectinesterase inhibitor	cell wall modification,negative regulation of catalytic activity,pectin catabolic process	cell wall	enzyme inhibitor activity,pectinesterase activity,aspartyl esterase activity
Ca3	31331006	38112971	CaqFe3.1	Ca3	36600332	36609057	Ca_00980	8725	putative GTP diphosphokinase RSH1, chloroplastic isoform X1	response to wounding,leaf senescence,guanosine tetraphosphate metabolic process,photosynthesis,phosphorylation	chloroplast	guanosine-3',5'-bis(diphosphate) 3'-diphosphatase activity,kinase activity
Ca3	31331006	38112971	CaqFe3.1	Ca3	36647913	36651777	Ca_00986	3864	cellulose synthase-like protein D5	cell plate assembly,response to water deprivation,response to salt stress,cellulose biosynthetic process,shoot system development,cell wall organization,plant-type cell wall organization or biogenesis,mannosylation	Golgi apparatus,integral component of membrane	cellulose synthase (UDP-forming) activity,mannan synthase activity
Ca3	31331006	38112971	CaqFe3.1	Ca3	36732050	36735060	Ca_00997	3010	DnaJ heat shock amino-terminal domain protein
Ca3	31331006	38112971	CaqFe3.1	Ca3	36748479	36754621	Ca_00998	6142	probable beta-D-xylosidase 2	arabinan catabolic process,xylan catabolic process	plant-type cell wall	xylan 1,4-beta-xylosidase activity,alpha-L-arabinofuranosidase activity
Ca3	31331006	38112971	CaqFe3.1	Ca3	36780484	36788376	Ca_01001	7892	DNA mismatch repair protein MSH6	mismatch repair		ATP binding,mismatched DNA binding
Ca3	31331006	38112971	CaqFe3.1	Ca3	36797313	36804203	Ca_01003	6890	vacuolar protein sorting-associated protein 51 homolog		cytosol
Ca3	31331006	38112971	CaqFe3.1	Ca3	36847405	36847968	Ca_01009	563	GRAS family transcription factor
Ca3	31331006	38112971	CaqFe3.1	Ca3	36886580	36903835	Ca_01015	17255	nodal modulator 1		endoplasmic reticulum membrane,integral component of membrane	carbohydrate binding
Ca3	31331006	38112971	CaqFe3.1	Ca3	36912634	36915988	Ca_01017	3354	galactinol-raffinose galactosyltransferase			transferase activity, transferring glycosyl groups
Ca3	31331006	38112971	CaqFe3.1	Ca3	36944015	36946697	Ca_01021	2682	PREDICTED: uncharacterized protein LOC101505198 isoform X1			nucleic acid binding,zinc ion binding
Ca3	31331006	38112971	CaqFe3.1	Ca3	37070262	37081241	Ca_01034	10979	transducin/WD-like repeat-protein
Ca3	31331006	38112971	CaqFe3.1	Ca3	37108142	37111535	Ca_01037	3393	pto-interacting protein 1	protein phosphorylation		protein kinase activity,ATP binding
Ca3	31331006	38112971	CaqFe3.1	Ca3	37125503	37127193	Ca_01039	1690	endonuclease or glycosyl hydrolase, putative	regulation of gene expression	peroxisome
Ca3	31331006	38112971	CaqFe3.1	Ca3	37255312	37257536	Ca_01059	2224	putative expansin-A17	plant-type cell wall organization	extracellular region,cell wall,integral component of membrane
Ca3	31331006	38112971	CaqFe3.1	Ca3	37267897	37277741	Ca_01061	9844	metal ion-binding protein
Ca3	31331006	38112971	CaqFe3.1	Ca3	37288333	37292788	Ca_01062	4455	cathepsin B-like cysteine protease	regulation of catalytic activity,proteolysis involved in cellular protein catabolic process	extracellular space,lysosome	cysteine-type endopeptidase activity
Ca3	31331006	38112971	CaqFe3.1	Ca3	37300282	37316574	Ca_01064	16292	transducin/WD40 repeat protein		plasma membrane
Ca3	31331006	38112971	CaqFe3.1	Ca3	37322224	37329146	Ca_01066	6922	DEAD-box ATP-dependent RNA helicase 3, chloroplastic-like		nucleus	RNA binding,helicase activity,ATP binding,zinc ion binding
Ca3	31331006	38112971	CaqFe3.1	Ca3	37436639	37440459	Ca_01075	3820	G patch domain-containing protein 8			nucleic acid binding,metal ion binding
Ca3	31331006	38112971	CaqFe3.1	Ca3	37498651	37506194	Ca_01084	7543	protein transport protein Sec24-like At3g07100	intracellular protein transport,ER to Golgi vesicle-mediated transport	COPII vesicle coat	zinc ion binding
Ca3	31331006	38112971	CaqFe3.1	Ca3	37549331	37552597	Ca_01090	3266	nodulin MtN21/EamA-like transporter family protein	transmembrane transport	plasma membrane,integral component of membrane	transmembrane transporter activity
Ca3	31331006	38112971	CaqFe3.1	Ca3	37567452	37570222	Ca_01093	2770	clathrin adaptor complexes medium subunit family protein	intracellular protein transport,gravitropism,vesicle-mediated transport	clathrin adaptor complex
Ca3	31331006	38112971	CaqFe3.1	Ca3	37632875	37635928	Ca_01102	3053	zinc finger matrin-type protein 2		U4/U6 x U5 tri-snRNP complex	nucleic acid binding,zinc ion binding
Ca3	31331006	38112971	CaqFe3.1	Ca3	37668902	37685625	Ca_01107	16723	haloacid dehalogenase-like hydrolase family protein	cell redox homeostasis	cell	hydrolase activity
Ca3	31331006	38112971	CaqFe3.1	Ca3	37730006	37734600	Ca_01110	4594	haloacid dehalogenase-like hydrolase family protein	cell redox homeostasis	cell	hydrolase activity
Ca3	31331006	38112971	CaqFe3.1	Ca3	37781469	37784957	Ca_01117	3488	protein DEHYDRATION-INDUCED 19 homolog 3-like
Ca3	31331006	38112971	CaqFe3.1	Ca3	37812474	37818935	Ca_01119	6461	P-loop nucleoside triphosphate hydrolase superfamily protein	microtubule-based movement	microtubule	microtubule motor activity,ATP binding,microtubule binding
Ca3	31331006	38112971	CaqFe3.1	Ca3	37830263	37833377	Ca_01121	3114	importin subunit alpha-4-like	protein import into nucleus	nucleus,cytoplasm	nuclear import signal receptor activity
Ca3	31331006	38112971	CaqFe3.1	Ca3	37859332	37868709	Ca_01125	9377	topless-related protein 3-like	regulation of transcription, DNA-templated,primary shoot apical meristem specification
Ca3	31331006	38112971	CaqFe3.1	Ca3	37993010	37994596	Ca_01140	1586	dormancy/auxin associated protein
Ca3	31331006	38112971	CaqFe3.1	Ca3	38025645	38030714	Ca_01143	5069	heparan-alpha-glucosaminide N-acetyltransferase		integral component of membrane	transferase activity, transferring acyl groups
Ca3	31331006	38112971	CaqFe3.1	Ca3	38041565	38045041	Ca_01146	3476	F-actin-capping protein subunit alpha	barbed-end actin filament capping	F-actin capping protein complex,actin cortical patch	actin filament binding
Ca3	31331006	38112971	CaqFe3.1	Ca3	38059357	38063233	Ca_01149	3876	ATP-dependent Clp protease proteolytic subunit-related protein 3, chloroplastic	proteolysis	integral component of membrane	serine-type endopeptidase activity
Ca3	31331006	38112971	CaqFe3.1	Ca3	38075170	38079859	Ca_01151	4689	cell cycle checkpoint control protein RAD9A	DNA damage checkpoint,DNA repair	checkpoint clamp complex
Ca3	31331006	38112971	CaqFe3.1	Ca3	38084827	38092997	Ca_01153	8170	respiratory burst oxidase homolog protein B-like	oxidation-reduction process,cellular oxidant detoxification	integral component of membrane	peroxidase activity,calcium ion binding,oxidoreductase activity, acting on NAD(P)H, oxygen as acceptor
Ca3	31331006	38112971	CaqFe3.1	Ca3	38103089	38109211	Ca_01154	6122	trypsin-like serine protease	proteolysis	chromosome	serine-type endopeptidase activity,binding
Ca3	31331006	38112971	CaqFe3.1	Ca3	31718235	31737114	Ca_12274	18879	drug resistance transporter-like ABC domain protein		integral component of membrane	ATP binding,ATPase activity
Ca3	31331006	38112971	CaqFe3.1	Ca3	31845912	31852379	Ca_12289	6467	pfkB family carbohydrate kinase	phosphorylation		kinase activity,phosphotransferase activity, alcohol group as acceptor
Ca3	31331006	38112971	CaqFe3.1	Ca3	31974841	31982094	Ca_12298	7253	transcription factor PIF1-like isoform X2		integral component of membrane	protein dimerization activity
Ca3	31331006	38112971	CaqFe3.1	Ca3	34860062	34865795	Ca_00764	5733	ENTH/VHS-like protein			nucleic acid binding
Ca3	31331006	38112971	CaqFe3.1	Ca3	34975388	34997152	Ca_00773	21764	starch branching enzyme I	glycogen biosynthetic process		1,4-alpha-glucan branching enzyme activity,hydrolase activity, hydrolyzing O-glycosyl compounds,cation binding
Ca3	31331006	38112971	CaqFe3.1	Ca3	35383043	35391067	Ca_00819	8024	peptidyl-prolyl cis-trans isomerase CYP18-2	protein peptidyl-prolyl isomerization,protein folding	nucleus	peptidyl-prolyl cis-trans isomerase activity
Ca3	31331006	38112971	CaqFe3.1	Ca3	35781162	35784421	Ca_00866	3259	nuclear transcription factor Y subunit A-10-like	regulation of transcription, DNA-templated		DNA-binding transcription factor activity
Ca3	31331006	38112971	CaqFe3.1	Ca3	36436225	36439399	Ca_00958	3174	sm-like protein LSM4	mRNA splicing, via spliceosome,nuclear-transcribed mRNA catabolic process
Ca3	31331006	38112971	CaqFe3.1	Ca3	36830854	36833585	Ca_01007	2731	protein trichome birefringence-like 6		Golgi apparatus,integral component of membrane	O-acetyltransferase activity
Ca3	31331006	38112971	CaqFe3.1	Ca3	37353564	37359177	Ca_01069	5613	phytochrome A-like isoform X1	phosphorelay signal transduction system,regulation of transcription, DNA-templated,detection of visible light,red, far-red light phototransduction,protein-tetrapyrrole linkage,protein-chromophore linkage,signal transduction by protein phosphorylation	intracellular	phosphorelay sensor kinase activity,photoreceptor activity,protein homodimerization activity
Ca3	31331006	38112971	CaqFe3.1	Ca3	31453768	31458148	Ca_12244	4380	Glutathione gamma-glutamylcysteinyltransferase 1	response to metal ion,phytochelatin biosynthetic process		glutathione gamma-glutamylcysteinyltransferase activity,metal ion binding
Ca3	31331006	38112971	CaqFe3.1	Ca3	32505395	32506326	Ca_11977	931	PREDICTED: uncharacterized protein LOC101499143
Ca3	31331006	38112971	CaqFe3.1	Ca3	34594203	34604221	Ca_00732	10018	PHD zinc finger protein			metal ion binding
Ca3	31331006	38112971	CaqFe3.1	Ca3	35650910	35653832	Ca_00853	2922	mediator of RNA polymerase II transcription subunit 27
Ca3	38060814	38103368	CaqFe3.2	Ca3	38069489	38069872	Ca_01150	383	protein RALF-like 33
Ca3	38060814	38103368	CaqFe3.2	Ca3	38081152	38082796	Ca_01152	1644	copper chaperone (CCH)-related protein-like protein	metal ion transport		metal ion binding
Ca3	38060814	38103368	CaqFe3.2	Ca3	38059357	38063233	Ca_01149	2419	ATP-dependent Clp protease proteolytic subunit-related protein 3, chloroplastic	proteolysis	integral component of membrane	serine-type endopeptidase activity
Ca3	38060814	38103368	CaqFe3.2	Ca3	38075170	38079859	Ca_01151	4689	cell cycle checkpoint control protein RAD9A	DNA damage checkpoint,DNA repair	checkpoint clamp complex
Ca3	38060814	38103368	CaqFe3.2	Ca3	38084827	38092997	Ca_01153	8170	respiratory burst oxidase homolog protein B-like	oxidation-reduction process,cellular oxidant detoxification	integral component of membrane	peroxidase activity,calcium ion binding,oxidoreductase activity, acting on NAD(P)H, oxygen as acceptor
Ca3	38060814	38103368	CaqFe3.2	Ca3	38103089	38109211	Ca_01154	279	trypsin-like serine protease	proteolysis	chromosome	serine-type endopeptidase activity,binding
Ca3	36227565	36549464	CaqFe3.3	Ca3	36228096	36229851	Ca_00929	1755	40S ribosomal protein S15-4	translation	small ribosomal subunit	RNA binding,structural constituent of ribosome
Ca3	36227565	36549464	CaqFe3.3	Ca3	36234186	36234494	Ca_00930	308	monothiol glutaredoxin-S11	electron transport chain,cell redox homeostasis	cell	electron transfer activity,protein disulfide oxidoreductase activity
Ca3	36227565	36549464	CaqFe3.3	Ca3	36237377	36237622	Ca_00931	245	PREDICTED: glutaredoxin-C11	electron transport chain,cell redox homeostasis	cell	electron transfer activity,protein disulfide oxidoreductase activity
Ca3	36227565	36549464	CaqFe3.3	Ca3	36243059	36246191	Ca_00932	3132	OTU domain-containing protein 6B	proteolysis		peptidase activity
Ca3	36227565	36549464	CaqFe3.3	Ca3	36248351	36248809	Ca_00933	458	monothiol glutaredoxin-S6	electron transport chain,cell redox homeostasis	cell	electron transfer activity,protein disulfide oxidoreductase activity
Ca3	36227565	36549464	CaqFe3.3	Ca3	36253092	36253409	Ca_00934	317	monothiol glutaredoxin-S6-like	electron transport chain,cell redox homeostasis	cell	protein binding,electron transfer activity,protein disulfide oxidoreductase activity
Ca3	36227565	36549464	CaqFe3.3	Ca3	36256326	36256899	Ca_00935	573	PREDICTED: uncharacterized protein LOC101502110
Ca3	36227565	36549464	CaqFe3.3	Ca3	36258712	36262740	Ca_00936	4028	phototropic-responsive NPH3 family protein
Ca3	36227565	36549464	CaqFe3.3	Ca3	36267513	36273597	Ca_00937	6084	peptide chain release factor APG3, chloroplastic	translational termination	cytoplasm	translation release factor activity, codon specific
Ca3	36227565	36549464	CaqFe3.3	Ca3	36275829	36282455	Ca_00938	6626	spermatogenesis-associated protein 20			catalytic activity
Ca3	36227565	36549464	CaqFe3.3	Ca3	36292079	36300331	Ca_00939	8252	CW-type zinc-finger protein			zinc ion binding
Ca3	36227565	36549464	CaqFe3.3	Ca3	36308992	36310714	Ca_00940	1722	40S ribosomal protein S26-1-like	translation	ribosome	structural constituent of ribosome
Ca3	36227565	36549464	CaqFe3.3	Ca3	36312985	36323221	Ca_00941	10236	cullin 3B	ubiquitin-dependent protein catabolic process,response to auxin,response to jasmonic acid,embryo development ending in seed dormancy,phloem or xylem histogenesis,regulation of circadian rhythm,leaf development	condensed nuclear chromosome,spindle,cytosol,phragmoplast,cullin-RING ubiquitin ligase complex	ubiquitin protein ligase binding
Ca3	36227565	36549464	CaqFe3.3	Ca3	36328881	36338137	Ca_00942	9256	homeobox protein LUMINIDEPENDENS	vegetative to reproductive phase transition of meristem	nucleus	DNA binding
Ca3	36227565	36549464	CaqFe3.3	Ca3	36344787	36347425	Ca_00943	2638	protein indeterminate-domain 2-like			nucleic acid binding
Ca3	36227565	36549464	CaqFe3.3	Ca3	36357177	36361288	Ca_00944	4111	PREDICTED: uncharacterized protein LOC101506286			DNA binding
Ca3	36227565	36549464	CaqFe3.3	Ca3	36365284	36370046	Ca_00945	4762	potassium transporter 5 isoform X2	potassium ion transmembrane transport	integral component of membrane	potassium ion transmembrane transporter activity
Ca3	36227565	36549464	CaqFe3.3	Ca3	36376711	36380799	Ca_00946	4088	wee1-like protein kinase	protein phosphorylation		protein serine/threonine kinase activity,ATP binding
Ca3	36227565	36549464	CaqFe3.3	Ca3	36386870	36388833	Ca_00947	1963	autophagy-related protein 18a-like	autophagy of mitochondrion,protein lipidation,protein localization to phagophore assembly site	cytosol,extrinsic component of membrane,phagophore assembly site membrane	phosphatidylinositol-3-phosphate binding,phosphatidylinositol-3,5-bisphosphate binding
Ca3	36227565	36549464	CaqFe3.3	Ca3	36390550	36391656	Ca_00948	1106	PPR containing plant-like protein
Ca3	36227565	36549464	CaqFe3.3	Ca3	36393536	36394431	Ca_00949	895	dephospho-CoA kinase	coenzyme A biosynthetic process,phosphorylation	vacuole,peroxisome,chloroplast	dephospho-CoA kinase activity,ATP binding
Ca3	36227565	36549464	CaqFe3.3	Ca3	36396526	36397968	Ca_00950	1442	heavy-metal-associated domain protein	phosphorylation,metal ion transport		kinase activity,metal ion binding
Ca3	36227565	36549464	CaqFe3.3	Ca3	36400536	36402583	Ca_00951	2047	bifunctional protein FolD 2	oxidation-reduction process		methylenetetrahydrofolate dehydrogenase (NADP+) activity,hydrolase activity
Ca3	36227565	36549464	CaqFe3.3	Ca3	36409322	36409678	Ca_00953	356	RALF protein
Ca3	36227565	36549464	CaqFe3.3	Ca3	36411047	36419263	Ca_00954	8216	dol-P-Man:Man(5)GlcNAc(2)-PP-Dol alpha-1,3-mannosyltransferase	mannosylation	integral component of endoplasmic reticulum membrane	mannosyltransferase activity
Ca3	36227565	36549464	CaqFe3.3	Ca3	36422619	36423197	Ca_00955	578	translocator protein homolog		integral component of membrane
Ca3	36227565	36549464	CaqFe3.3	Ca3	36425629	36427032	Ca_00956	1403	xyloglucan xylosyltransferase	xyloglucan biosynthetic process	endosome,trans-Golgi network,integral component of membrane	xyloglucan 6-xylosyltransferase activity,UDP-xylosyltransferase activity
Ca3	36227565	36549464	CaqFe3.3	Ca3	36429874	36433309	Ca_00957	3435	thiamine pyrophosphokinase 1	thiamine metabolic process,thiamine diphosphate biosynthetic process,phosphorylation		thiamine diphosphokinase activity,ATP binding,kinase activity,thiamine binding
Ca3	36227565	36549464	CaqFe3.3	Ca3	36441272	36445718	Ca_00959	4446	transducin/WD40 repeat protein
Ca3	36227565	36549464	CaqFe3.3	Ca3	36447383	36449815	Ca_00960	2432	PREDICTED: uncharacterized protein OsI_027940-like
Ca3	36227565	36549464	CaqFe3.3	Ca3	36450793	36453518	Ca_00961	2725	E3 ubiquitin-protein ligase BAH1-like protein			ligase activity,metal ion binding
Ca3	36227565	36549464	CaqFe3.3	Ca3	36460270	36461591	Ca_00962	1321	universal stress protein PHOS32 isoform X2
Ca3	36227565	36549464	CaqFe3.3	Ca3	36464315	36465214	Ca_00963	899	phytochrome A-associated F-box protein, putative
Ca3	36227565	36549464	CaqFe3.3	Ca3	36471108	36473941	Ca_00964	2833	Pre-mRNA-splicing factor SF2			RNA binding
Ca3	36227565	36549464	CaqFe3.3	Ca3	36488438	36488989	Ca_00965	551	21 kDa protein-like	negative regulation of catalytic activity		enzyme inhibitor activity
Ca3	36227565	36549464	CaqFe3.3	Ca3	36489819	36495018	Ca_00966	5199	caffeoylshikimate esterase-like isoform X1			hydrolase activity
Ca3	36227565	36549464	CaqFe3.3	Ca3	36512886	36516351	Ca_00968	3465	U1 small nuclear ribonucleoprotein A			RNA binding
Ca3	36227565	36549464	CaqFe3.3	Ca3	36524385	36524773	Ca_00969	388	indole-3-acetic acid-induced protein ARG2-like
Ca3	36227565	36549464	CaqFe3.3	Ca3	36528207	36528683	Ca_00970	476	DUF538 family protein
Ca3	36227565	36549464	CaqFe3.3	Ca3	36530389	36532806	Ca_00971	2417	exocyst complex component SEC15B	vesicle docking involved in exocytosis	exocyst
Ca3	36227565	36549464	CaqFe3.3	Ca3	36543014	36544776	Ca_00972	1762	60S ribosomal protein L18	translation	ribosome	structural constituent of ribosome
Ca3	36227565	36549464	CaqFe3.3	Ca3	36548629	36551198	Ca_00973	835	bifunctional epoxide hydrolase 2-like protein			hydrolase activity
Ca3	36227565	36549464	CaqFe3.3	Ca3	36404356	36407943	Ca_00952	3587	protein LOW PSII ACCUMULATION 1, chloroplastic		integral component of membrane
Ca3	36227565	36549464	CaqFe3.3	Ca3	36501022	36506577	Ca_00967	5555	U3 small nucleolar RNA-associated-like protein	rRNA processing	small-subunit processome
Ca3	36227565	36549464	CaqFe3.3	Ca3	36436225	36439399	Ca_00958	3174	sm-like protein LSM4	mRNA splicing, via spliceosome,nuclear-transcribed mRNA catabolic process
Ca3	37949465	39612119	CaqFe3.4	Ca3	37947845	37950888	Ca_01133	1423	pleiotropic drug resistance protein 1 isoform X2		integral component of membrane	ATP binding,ATPase activity
Ca3	37949465	39612119	CaqFe3.4	Ca3	37955959	37956754	Ca_01134	795	epoxide hydrolase			hydrolase activity
Ca3	37949465	39612119	CaqFe3.4	Ca3	37965518	37969220	Ca_01135	3702	ATP-dependent 6-phosphofructokinase 6-like	fructose 6-phosphate metabolic process,glycolytic process through fructose-6-phosphate	cytoplasm	6-phosphofructokinase activity,ATP binding,metal ion binding
Ca3	37949465	39612119	CaqFe3.4	Ca3	37971504	37972853	Ca_01136	1349	ATP-dependent 6-phosphofructokinase 3 isoform X2	fructose 6-phosphate metabolic process,glycolytic process through fructose-6-phosphate	cytoplasm	6-phosphofructokinase activity,ATP binding,metal ion binding
Ca3	37949465	39612119	CaqFe3.4	Ca3	37975521	37976744	Ca_01137	1223	bifunctional epoxide hydrolase 2-like			hydrolase activity
Ca3	37949465	39612119	CaqFe3.4	Ca3	37981177	37983256	Ca_01138	2079	60S ribosomal protein L18	translation	ribosome	structural constituent of ribosome
Ca3	37949465	39612119	CaqFe3.4	Ca3	37984733	37987644	Ca_01139	2911	serine/threonine-protein phosphatase PP1	protein dephosphorylation	integral component of membrane	phosphoprotein phosphatase activity,metal ion binding
Ca3	37949465	39612119	CaqFe3.4	Ca3	38015019	38017251	Ca_01141	2232	60S ribosomal protein L22-2	translation	ribosome	structural constituent of ribosome
Ca3	37949465	39612119	CaqFe3.4	Ca3	38018927	38023588	Ca_01142	4661	DNA-binding protein, putative			DNA binding
Ca3	37949465	39612119	CaqFe3.4	Ca3	38032016	38032827	Ca_01144	811	transmembrane protein, putative		integral component of membrane
Ca3	37949465	39612119	CaqFe3.4	Ca3	38036211	38038991	Ca_01145	2780	inositol monophosphatase	dephosphorylation,phosphatidylinositol phosphorylation		histidinol-phosphatase activity,metal ion binding
Ca3	37949465	39612119	CaqFe3.4	Ca3	38046299	38051004	Ca_01147	4705	phospholipid/glycerol acyltransferase family protein	phospholipid metabolic process		transferase activity, transferring acyl groups
Ca3	37949465	39612119	CaqFe3.4	Ca3	38053592	38056548	Ca_01148	2956	PREDICTED: uncharacterized protein LOC101497501
Ca3	37949465	39612119	CaqFe3.4	Ca3	38069489	38069872	Ca_01150	383	protein RALF-like 33
Ca3	37949465	39612119	CaqFe3.4	Ca3	38081152	38082796	Ca_01152	1644	copper chaperone (CCH)-related protein-like protein	metal ion transport		metal ion binding
Ca3	37949465	39612119	CaqFe3.4	Ca3	38110519	38115243	Ca_01155	4724	tudor/PWWP/MBT superfamily protein
Ca3	37949465	39612119	CaqFe3.4	Ca3	38131731	38134706	Ca_01157	2975	PREDICTED: uncharacterized protein LOC101501579			DNA binding
Ca3	37949465	39612119	CaqFe3.4	Ca3	38143568	38148493	Ca_01158	4925	sucrose nonfermenting-like protein	mitochondrial fission,pollen hydration,peroxisome fission,cellular response to glucose starvation,regulation of protein kinase activity,protein autophosphorylation,regulation of reactive oxygen species metabolic process	nucleus,cytoplasm	protein serine/threonine kinase activity,protein kinase regulator activity,kinase binding
Ca3	37949465	39612119	CaqFe3.4	Ca3	38150784	38154405	Ca_01159	3621	zinc finger (Ran-binding) family protein	embryo development ending in seed dormancy	nucleus,mitochondrion,apoplast	metal ion binding
Ca3	37949465	39612119	CaqFe3.4	Ca3	38186074	38188718	Ca_01162	2644	protein AUXIN RESPONSE 4	response to mechanical stimulus,response to auxin,auxin polar transport	mitochondrion,vacuolar membrane,endoplasmic reticulum,integral component of membrane	hydrolase activity
Ca3	37949465	39612119	CaqFe3.4	Ca3	38198853	38205624	Ca_01163	6771	probable Xaa-Pro aminopeptidase P	proteolysis	chloroplast stroma	metal ion binding,metalloaminopeptidase activity
Ca3	37949465	39612119	CaqFe3.4	Ca3	38209039	38214118	Ca_01164	5079	mitogen-activated protein kinase kinase kinase NPK1	signal transduction by protein phosphorylation,stress-activated protein kinase signaling cascade,activation of protein kinase activity	cytoplasm	protein serine/threonine kinase activity,ATP binding
Ca3	37949465	39612119	CaqFe3.4	Ca3	38216044	38218652	Ca_01165	2608	cyclin family protein, putative
Ca3	37949465	39612119	CaqFe3.4	Ca3	38227344	38229105	Ca_01167	1761	chaperone protein DnaJ		chloroplast
Ca3	37949465	39612119	CaqFe3.4	Ca3	38230211	38231761	Ca_01168	1550	PPR containing plant-like protein			zinc ion binding
Ca3	37949465	39612119	CaqFe3.4	Ca3	38234065	38240168	Ca_01169	6103	endo-beta-mannosidase-like mannosylglycoprotein	carbohydrate metabolic process		mannosylglycoprotein endo-beta-mannosidase activity
Ca3	37949465	39612119	CaqFe3.4	Ca3	38243971	38245875	Ca_01170	1904	plant glycogenin-like starch initiation protein		integral component of membrane	transferase activity, transferring glycosyl groups
Ca3	37949465	39612119	CaqFe3.4	Ca3	38250753	38254345	Ca_01171	3592	protein YIPF1 homolog	vesicle-mediated transport	Golgi apparatus,integral component of membrane	Rab GTPase binding
Ca3	37949465	39612119	CaqFe3.4	Ca3	38260211	38262122	Ca_01172	1911	glycoprotein membrane precursor GPI-anchored protein		integral component of membrane
Ca3	37949465	39612119	CaqFe3.4	Ca3	38262842	38264178	Ca_01173	1336	NAD(P)-binding rossmann-fold protein	oxidation-reduction process		oxidoreductase activity
Ca3	37949465	39612119	CaqFe3.4	Ca3	38264859	38268443	Ca_01174	3584	mevalonate kinase	sterol biosynthetic process,phosphorylation,isopentenyl diphosphate biosynthetic process, mevalonate pathway	cytoplasm	mevalonate kinase activity,ATP binding
Ca3	37949465	39612119	CaqFe3.4	Ca3	38275120	38275902	Ca_01175	782	nuclear transcription factor Y subunit C-9		nucleus	protein heterodimerization activity
Ca3	37949465	39612119	CaqFe3.4	Ca3	38292134	38294474	Ca_01176	2340	cation calcium exchanger	sodium ion transmembrane transport,potassium ion transmembrane transport	plasma membrane,integral component of membrane,nuclear periphery	potassium ion transmembrane transporter activity,sodium ion transmembrane transporter activity
Ca3	37949465	39612119	CaqFe3.4	Ca3	38296131	38298638	Ca_01177	2507	signal peptidase complex subunit 3B	signal peptide processing,protein targeting to ER	signal peptidase complex,integral component of membrane,organelle membrane	peptidase activity
Ca3	37949465	39612119	CaqFe3.4	Ca3	38302317	38303441	Ca_01178	1124	basic 7s globulin	proteolysis		aspartic-type endopeptidase activity
Ca3	37949465	39612119	CaqFe3.4	Ca3	38308413	38309714	Ca_01179	1301	heavy metal-associated isoprenylated plant protein 34-like
Ca3	37949465	39612119	CaqFe3.4	Ca3	38314729	38315676	Ca_01180	947	E3 ubiquitin-protein ligase ATL6-like		integral component of membrane	ligase activity
Ca3	37949465	39612119	CaqFe3.4	Ca3	38329493	38330541	Ca_01181	1048	transcription factor			protein dimerization activity
Ca3	37949465	39612119	CaqFe3.4	Ca3	38334436	38337091	Ca_01182	2655	protein-lysine N-methyltransferase EEF2KMT	methylation		methyltransferase activity
Ca3	37949465	39612119	CaqFe3.4	Ca3	38346414	38350674	Ca_01184	4260	AF075700_1homoglutathione synthetase GSHS2	glutathione biosynthetic process	cytosol	magnesium ion binding,glutathione synthase activity,ATP binding,protein homodimerization activity,glutathione binding
Ca3	37949465	39612119	CaqFe3.4	Ca3	38358969	38359986	Ca_01186	1017	transmembrane protein, putative		integral component of membrane
Ca3	37949465	39612119	CaqFe3.4	Ca3	38362483	38364575	Ca_01187	2092	phosphoglycerate/bisphosphoglycerate mutase family protein			catalytic activity
Ca3	37949465	39612119	CaqFe3.4	Ca3	38385156	38386471	Ca_01189	1315	piezo-type mechanosensitive ion channel homolog isoform X3	transmembrane transport	integral component of membrane	mechanosensitive ion channel activity
Ca3	37949465	39612119	CaqFe3.4	Ca3	38391462	38392088	Ca_01190	626	DUF3049 family protein		integral component of membrane
Ca3	37949465	39612119	CaqFe3.4	Ca3	38395255	38398355	Ca_01191	3100	sugar porter (SP) family MFS transporter	carbohydrate transport,transmembrane transport	integral component of membrane	transmembrane transporter activity
Ca3	37949465	39612119	CaqFe3.4	Ca3	38415185	38416570	Ca_01193	1385	histidine phosphotransfer protein	phosphorelay signal transduction system,protein phosphorylation,cytokinin-activated signaling pathway	nucleus,cytoplasm	histidine phosphotransfer kinase activity,protein histidine kinase binding
Ca3	37949465	39612119	CaqFe3.4	Ca3	38421456	38422030	Ca_01194	574	histone H2AX		nucleosome,nucleus	DNA binding,protein heterodimerization activity
Ca3	37949465	39612119	CaqFe3.4	Ca3	38423795	38425952	Ca_01195	2157	stress regulated protein	proteolysis	chloroplast,integral component of membrane	metalloendopeptidase activity,ATP binding
Ca3	37949465	39612119	CaqFe3.4	Ca3	38428096	38433406	Ca_01196	5310	DHHC-type zinc finger protein		integral component of membrane	protein-cysteine S-palmitoyltransferase activity
Ca3	37949465	39612119	CaqFe3.4	Ca3	38448999	38452274	Ca_01198	3275	DnaJ heat shock amino-terminal domain protein
Ca3	37949465	39612119	CaqFe3.4	Ca3	38459902	38460956	Ca_01199	1054	trafficking protein particle complex subunit 6B	ER to Golgi vesicle-mediated transport,regulation of GTPase activity	cis-Golgi network,trans-Golgi network
Ca3	37949465	39612119	CaqFe3.4	Ca3	38477428	38478929	Ca_01201	1501	superoxide dismutase [Cu-Zn]	removal of superoxide radicals,oxidation-reduction process	cytoplasm	superoxide dismutase activity,metal ion binding
Ca3	37949465	39612119	CaqFe3.4	Ca3	38480059	38483597	Ca_01202	3538	cation/H+ exchanger 3	regulation of pH,response to salt stress,sodium ion transmembrane transport,potassium ion homeostasis,proton transmembrane transport	vacuolar membrane,plasma membrane,integral component of membrane	sodium:proton antiporter activity
Ca3	37949465	39612119	CaqFe3.4	Ca3	38488139	38498442	Ca_01203	10303	protein HASTY 1		nucleus
Ca3	37949465	39612119	CaqFe3.4	Ca3	38508395	38511590	Ca_01205	3195	double-stranded RNA-binding protein 2-like			RNA binding
Ca3	37949465	39612119	CaqFe3.4	Ca3	38572975	38573508	Ca_01210	533	acetyltransferase (GNAT) domain protein			transferase activity, transferring acyl groups other than amino-acyl groups
Ca3	37949465	39612119	CaqFe3.4	Ca3	38575068	38576498	Ca_01211	1430	galactose oxidase		integral component of membrane
Ca3	37949465	39612119	CaqFe3.4	Ca3	38577969	38581751	Ca_01212	3782	benzyl alcohol O-benzoyltransferase			transferase activity, transferring acyl groups other than amino-acyl groups
Ca3	37949465	39612119	CaqFe3.4	Ca3	38590716	38593676	Ca_01213	2960	proteasome subunit beta type-4-like	proteolysis involved in cellular protein catabolic process	nucleus,cytoplasm,proteasome core complex	threonine-type endopeptidase activity
Ca3	37949465	39612119	CaqFe3.4	Ca3	38610680	38611210	Ca_01215	530	rubredoxin-like protein	photosystem II assembly	chloroplast thylakoid membrane,integral component of membrane	iron ion binding
Ca3	37949465	39612119	CaqFe3.4	Ca3	38614360	38615643	Ca_01216	1283	dual specificity protein kinase splB-like	regulation of transcription, DNA-templated,phosphorylation		kinase activity,sequence-specific DNA binding
Ca3	37949465	39612119	CaqFe3.4	Ca3	38620770	38622459	Ca_01217	1689	40S ribosomal protein S24-1-like	translation	ribosome	structural constituent of ribosome
Ca3	37949465	39612119	CaqFe3.4	Ca3	38624719	38629869	Ca_01218	5150	PREDICTED: uncharacterized protein LOC101495636	photosynthetic acclimation	chloroplast thylakoid membrane,chloroplast envelope,integral component of membrane
Ca3	37949465	39612119	CaqFe3.4	Ca3	38634977	38638671	Ca_01219	3694	WNK kinase	protein phosphorylation		protein serine/threonine kinase activity,ATP binding
Ca3	37949465	39612119	CaqFe3.4	Ca3	38650562	38651473	Ca_01220	911	DNA-damage-repair/toleration protein drt100-like protein	carbohydrate metabolic process,response to cold	nucleus,cytosol	isomerase activity
Ca3	37949465	39612119	CaqFe3.4	Ca3	38669930	38673273	Ca_01222	3343	ER membrane protein complex subunit 2			transferase activity
Ca3	37949465	39612119	CaqFe3.4	Ca3	38688072	38689965	Ca_01224	1893	trihelix transcription factor GTL2-like
Ca3	37949465	39612119	CaqFe3.4	Ca3	38691038	38692476	Ca_01225	1438	IQ calmodulin-binding motif protein
Ca3	37949465	39612119	CaqFe3.4	Ca3	38696161	38697018	Ca_01226	857	ribose-5-phosphate isomerase A	pentose-phosphate shunt, non-oxidative branch		ribose-5-phosphate isomerase activity
Ca3	37949465	39612119	CaqFe3.4	Ca3	38699449	38704979	Ca_01227	5530	peptide-N(4)-(N-acetyl-beta-glucosaminyl)asparagine amidase	protein quality control for misfolded or incompletely synthesized proteins,glycoprotein catabolic process,protein deglycosylation,response to salicylic acid,response to microbial phytotoxin,response to ozone	nucleus,cytosol	peptide-N4-(N-acetyl-beta-glucosaminyl)asparagine amidase activity
Ca3	37949465	39612119	CaqFe3.4	Ca3	38717872	38720417	Ca_01229	2545	auxin-induced protein pcnt115
Ca3	37949465	39612119	CaqFe3.4	Ca3	38722202	38724611	Ca_01230	2409	aldo/keto reductase family oxidoreductase	oxidation-reduction process		oxidoreductase activity
Ca3	37949465	39612119	CaqFe3.4	Ca3	38738905	38741463	Ca_01232	2558	calcium-binding EF hand protein, putative			calcium ion binding
Ca3	37949465	39612119	CaqFe3.4	Ca3	38743108	38745827	Ca_01233	2719	GDP-mannose 3,5-epimerase 2			GDP-mannose 3,5-epimerase activity,NAD binding
Ca3	37949465	39612119	CaqFe3.4	Ca3	38760128	38762733	Ca_01234	2605	light-inducible protein CPRF2	regulation of transcription, DNA-templated		DNA-binding transcription factor activity
Ca3	37949465	39612119	CaqFe3.4	Ca3	38768966	38777443	Ca_01236	8477	mediator of RNA polymerase II transcription subunit 14 isoform X1	regulation of transcription by RNA polymerase II	mediator complex	transcription coregulator activity
Ca3	37949465	39612119	CaqFe3.4	Ca3	38785803	38787283	Ca_01237	1480	Chitinase / Hevein / PR-4 / Wheatwin2	response to virus,systemic acquired resistance,response to salt stress,response to ethylene,defense response to fungus, incompatible interaction,defense response to bacterium,response to herbivore,RNA phosphodiester bond hydrolysis		ribonuclease activity,chitinase activity,chitin binding
Ca3	37949465	39612119	CaqFe3.4	Ca3	38789794	38794807	Ca_01238	5013	E3 ubiquitin protein ligase DRIP2, putative			ligase activity
Ca3	37949465	39612119	CaqFe3.4	Ca3	38804353	38811124	Ca_01240	6771	ankyrin repeat protein
Ca3	37949465	39612119	CaqFe3.4	Ca3	38813703	38814198	Ca_01241	495	DUF1685 family protein
Ca3	37949465	39612119	CaqFe3.4	Ca3	38816918	38819515	Ca_01242	2597	malectin/receptor-like kinase family protein	protein autophosphorylation	plasma membrane,plasmodesma,integral component of membrane	protein kinase activity,ATP binding
Ca3	37949465	39612119	CaqFe3.4	Ca3	38820306	38824863	Ca_01243	4557	FAD/NAD(P)-binding oxidoreductase family protein
Ca3	37949465	39612119	CaqFe3.4	Ca3	38850292	38853146	Ca_01246	2854	myosin-binding protein 1-like		integral component of membrane	myosin binding
Ca3	37949465	39612119	CaqFe3.4	Ca3	38876738	38879137	Ca_01247	2399	GRF1-interacting factor 1-like isoform X3	positive regulation of nucleic acid-templated transcription		transcription coactivator activity
Ca3	37949465	39612119	CaqFe3.4	Ca3	38881093	38893271	Ca_01248	12178	DIL domain myosin family protein	actin filament organization	myosin complex	motor activity,actin binding,ATP binding
Ca3	37949465	39612119	CaqFe3.4	Ca3	38914470	38917096	Ca_01250	2626	salt-inducible protein, putative
Ca3	37949465	39612119	CaqFe3.4	Ca3	38917741	38918178	Ca_01251	437	PREDICTED: uncharacterized protein LOC101509169	regulation of transcription, DNA-templated		double-stranded DNA binding
Ca3	37949465	39612119	CaqFe3.4	Ca3	38922054	38926220	Ca_01252	4166	inositol phosphorylceramide glucuronosyltransferase 1-like		integral component of membrane	transferase activity, transferring glycosyl groups
Ca3	37949465	39612119	CaqFe3.4	Ca3	38930278	38930595	Ca_01253	317	protein ENL-like			binding
Ca3	37949465	39612119	CaqFe3.4	Ca3	38940789	38941910	Ca_01254	1121	calcium-dependent lipid-binding (CaLB domain) family protein
Ca3	37949465	39612119	CaqFe3.4	Ca3	38948260	38954284	Ca_01256	6024	protein PHR1-LIKE 1-like		nucleus	DNA binding
Ca3	37949465	39612119	CaqFe3.4	Ca3	38957324	38958549	Ca_01257	1225	GTP-binding elongation factor Tu family protein	translational elongation	cytoplasm	translation elongation factor activity,GTPase activity,GTP binding
Ca3	37949465	39612119	CaqFe3.4	Ca3	38964183	38969496	Ca_01258	5313	cell division cycle 5-like protein	cell division		DNA binding
Ca3	37949465	39612119	CaqFe3.4	Ca3	38972155	38973916	Ca_01259	1761	PREDICTED: uncharacterized protein LOC101512291	male meiosis II
Ca3	37949465	39612119	CaqFe3.4	Ca3	38979704	38984053	Ca_01260	4349	coatomer protein	protein N-linked glycosylation,N-glycan fucosylation	integral component of membrane	alpha-(1->6)-fucosyltransferase activity
Ca3	37949465	39612119	CaqFe3.4	Ca3	38984963	38988112	Ca_01261	3149	ankyrin repeat 13B-like protein
Ca3	37949465	39612119	CaqFe3.4	Ca3	38989769	38990108	Ca_01262	339	PREDICTED: uncharacterized protein LOC101514117		integral component of membrane
Ca3	37949465	39612119	CaqFe3.4	Ca3	39000032	39006280	Ca_01263	6248	heat shock protein-binding protein		integral component of membrane
Ca3	37949465	39612119	CaqFe3.4	Ca3	39011456	39014297	Ca_01264	2841	probable low-specificity L-threonine aldolase 1	cellular amino acid metabolic process		lyase activity
Ca3	37949465	39612119	CaqFe3.4	Ca3	39046111	39047652	Ca_01266	1541	pentatricopeptide repeat-containing protein At3g04760, chloroplastic		chloroplast
Ca3	37949465	39612119	CaqFe3.4	Ca3	39048888	39050906	Ca_01267	2018	L-type lectin-domain containing receptor kinase IX.1-like protein	protein phosphorylation	integral component of membrane	protein kinase activity,ATP binding,carbohydrate binding
Ca3	37949465	39612119	CaqFe3.4	Ca3	39065123	39065641	Ca_01269	518	peptidyl-prolyl cis-trans isomerase CYP19-3	protein peptidyl-prolyl isomerization,protein folding		peptidyl-prolyl cis-trans isomerase activity
Ca3	37949465	39612119	CaqFe3.4	Ca3	39074086	39074748	Ca_01270	662	AT-hook motif nuclear-localized protein 20-like	regulation of transcription, DNA-templated	nucleus	DNA-binding transcription factor activity,AT DNA binding
Ca3	37949465	39612119	CaqFe3.4	Ca3	39081260	39085258	Ca_01271	3998	AT hook motif DNA-binding family protein			DNA binding
Ca3	37949465	39612119	CaqFe3.4	Ca3	39093324	39095010	Ca_01272	1686	C-Myc-binding protein homolog	regulation of transcription, DNA-templated,positive regulation of nucleic acid-templated transcription		transcription coactivator activity
Ca3	37949465	39612119	CaqFe3.4	Ca3	39102898	39105782	Ca_01273	2884	carboxyl-terminal peptidase
Ca3	37949465	39612119	CaqFe3.4	Ca3	39180171	39181750	Ca_01276	1579	GDSL-like lipase/acylhydrolase		integral component of membrane	hydrolase activity, acting on ester bonds
Ca3	37949465	39612119	CaqFe3.4	Ca3	39213835	39216088	Ca_01278	2253	U-box domain-containing protein 9-like	protein ubiquitination		ubiquitin-protein transferase activity
Ca3	37949465	39612119	CaqFe3.4	Ca3	39221779	39223141	Ca_01279	1362	PREDICTED: uncharacterized protein LOC101493502 isoform X2		plasma membrane
Ca3	37949465	39612119	CaqFe3.4	Ca3	39229212	39232010	Ca_01280	2798	violaxanthin de-epoxidase, chloroplastic isoform X1	oxidation-reduction process	chloroplast	violaxanthin de-epoxidase activity
Ca3	37949465	39612119	CaqFe3.4	Ca3	39233778	39235876	Ca_01281	2098	tyrosine kinase family protein	protein phosphorylation	integral component of membrane	protein kinase activity,ATP binding
Ca3	37949465	39612119	CaqFe3.4	Ca3	39236676	39238698	Ca_01282	2022	serine/threonine-protein kinase At3g07070-like	transmembrane receptor protein serine/threonine kinase signaling pathway,peptidyl-tyrosine phosphorylation	plasma membrane	transmembrane receptor protein serine/threonine kinase activity,non-membrane spanning protein tyrosine kinase activity,ATP binding
Ca3	37949465	39612119	CaqFe3.4	Ca3	39241502	39243624	Ca_01283	2122	iron-regulated ABC transporter membrane component SufB	iron-sulfur cluster assembly
Ca3	37949465	39612119	CaqFe3.4	Ca3	39244446	39245405	Ca_01284	959	---NA---
Ca3	37949465	39612119	CaqFe3.4	Ca3	39257155	39260027	Ca_01285	2872	ABIL1-like protein
Ca3	37949465	39612119	CaqFe3.4	Ca3	39263368	39266525	Ca_01286	3157	rRNA-processing protein FCF1 homolog		small-subunit processome
Ca3	37949465	39612119	CaqFe3.4	Ca3	39272852	39273634	Ca_01287	782	calcium-dependent lipid-binding (CaLB domain) family protein
Ca3	37949465	39612119	CaqFe3.4	Ca3	39277817	39278743	Ca_01288	926	F-box/kelch-repeat protein At3g61590
Ca3	37949465	39612119	CaqFe3.4	Ca3	39281383	39283854	Ca_01289	2471	PREDICTED: uncharacterized protein At5g41620-like
Ca3	37949465	39612119	CaqFe3.4	Ca3	39298102	39300134	Ca_01291	2032	thylakoid membrane phosphoprotein 14 kDa protein		chloroplast thylakoid membrane,chloroplast envelope,plastoglobule,integral component of membrane
Ca3	37949465	39612119	CaqFe3.4	Ca3	39301298	39303210	Ca_01292	1912	lanatoside 15-O-acetylesterase			hydrolase activity, acting on ester bonds
Ca3	37949465	39612119	CaqFe3.4	Ca3	39308351	39313312	Ca_01293	4961	common plant regulatory factor 1-like	regulation of transcription, DNA-templated		DNA-binding transcription factor activity
Ca3	37949465	39612119	CaqFe3.4	Ca3	39326175	39330027	Ca_01295	3852	exosome complex component RRP41	rRNA catabolic process,nuclear-transcribed mRNA catabolic process, exonucleolytic, 3'-5',U4 snRNA 3'-end processing,nuclear mRNA surveillance,polyadenylation-dependent snoRNA 3'-end processing,nucleic acid phosphodiester bond hydrolysis	nuclear exosome (RNase complex),cytoplasmic exosome (RNase complex),nucleolus	exonuclease activity
Ca3	37949465	39612119	CaqFe3.4	Ca3	39333614	39334467	Ca_01296	853	late embryogenesis abundant hydroxyproline-rich glycoprotein, putative		integral component of membrane
Ca3	37949465	39612119	CaqFe3.4	Ca3	39344383	39347169	Ca_01298	2786	N-alpha-acetyltransferase 20			transferase activity
Ca3	37949465	39612119	CaqFe3.4	Ca3	39358077	39361261	Ca_01300	3184	CMP-sialic acid transporter 1	sialic acid transport,pyrimidine nucleotide-sugar transmembrane transport	Golgi membrane,integral component of membrane	sialic acid transmembrane transporter activity,pyrimidine nucleotide-sugar transmembrane transporter activity
Ca3	37949465	39612119	CaqFe3.4	Ca3	39372005	39375435	Ca_01301	3430	indole-3-acetic acid-amido synthetase	response to wounding,jasmonic acid metabolic process,induced systemic resistance, jasmonic acid mediated signaling pathway		jasmonate-amino synthetase activity
Ca3	37949465	39612119	CaqFe3.4	Ca3	39376920	39377306	Ca_01302	386	PREDICTED: uncharacterized protein LOC101510241
Ca3	37949465	39612119	CaqFe3.4	Ca3	39382199	39386035	Ca_01303	3836	extra-large G-like protein
Ca3	37949465	39612119	CaqFe3.4	Ca3	39393374	39394792	Ca_01304	1418	UDP-glucosyltransferase family protein			transferase activity, transferring hexosyl groups
Ca3	37949465	39612119	CaqFe3.4	Ca3	39397548	39398792	Ca_01305	1244	protein ROOT PRIMORDIUM DEFECTIVE 1
Ca3	37949465	39612119	CaqFe3.4	Ca3	39404285	39406819	Ca_01306	2534	triacylglycerol lipase	lipid metabolic process		hydrolase activity
Ca3	37949465	39612119	CaqFe3.4	Ca3	39409336	39410548	Ca_01307	1212	F-box protein
Ca3	37949465	39612119	CaqFe3.4	Ca3	39423040	39426460	Ca_01308	3420	cyclic nucleotide-gated ion channel-like protein	ion transmembrane transport	integral component of membrane	ion channel activity
Ca3	37949465	39612119	CaqFe3.4	Ca3	39429452	39432905	Ca_01309	3453	cyclic nucleotide-gated ion channel-like protein	ion transmembrane transport	integral component of membrane	ion channel activity
Ca3	37949465	39612119	CaqFe3.4	Ca3	39440117	39442417	Ca_01310	2300	telomere stability/silencing protein
Ca3	37949465	39612119	CaqFe3.4	Ca3	39458086	39462195	Ca_01312	4109	dopamine beta-monooxygenase		membrane
Ca3	37949465	39612119	CaqFe3.4	Ca3	39463370	39464623	Ca_01313	1253	acid phosphatase/vanadium-dependent haloperoxidase	cellular oxidant detoxification	integral component of membrane	peroxidase activity
Ca3	37949465	39612119	CaqFe3.4	Ca3	39470658	39473348	Ca_01315	2690	ribosomal protein S18	translation	ribosome	structural constituent of ribosome
Ca3	37949465	39612119	CaqFe3.4	Ca3	39474693	39476774	Ca_01316	2081	ubiquitin ligase SINAT3	ubiquitin-dependent protein catabolic process,multicellular organism development,protein ubiquitination	nucleus	zinc ion binding,ligase activity
Ca3	37949465	39612119	CaqFe3.4	Ca3	39479883	39482345	Ca_01317	2462	UV-stimulated scaffold A-like protein
Ca3	37949465	39612119	CaqFe3.4	Ca3	39492472	39496068	Ca_01319	3596	39S ribosomal protein L46, mitochondrial-like		ribosome,integral component of membrane
Ca3	37949465	39612119	CaqFe3.4	Ca3	39498439	39500777	Ca_01320	2338	transcription factor jumonji (JmjC) domain protein	methylation		methyltransferase activity
Ca3	37949465	39612119	CaqFe3.4	Ca3	39505447	39508573	Ca_01321	3126	transcription factor jumonji (JmjC) domain protein	methylation,histone H3-K9 demethylation,defense response to bacterium,regulation of photoperiodism, flowering		methyltransferase activity,histone demethylase activity (H3-K9 specific)
Ca3	37949465	39612119	CaqFe3.4	Ca3	39512951	39513833	Ca_01322	882	RNA polymerase II transcriptional coactivator KELP-like protein	positive regulation of transcription initiation from RNA polymerase II promoter	nucleus,transcription factor complex	DNA binding,transcription coactivator activity
Ca3	37949465	39612119	CaqFe3.4	Ca3	39529389	39531128	Ca_01324	1739	ABA-inducible bHLH-type transcription factor			protein dimerization activity
Ca3	37949465	39612119	CaqFe3.4	Ca3	39546460	39546972	Ca_01325	512	ethylene-responsive transcription factor ERF023-like	regulation of transcription, DNA-templated	nucleus	DNA binding,DNA-binding transcription factor activity
Ca3	37949465	39612119	CaqFe3.4	Ca3	39554430	39555323	Ca_01326	893	DUF688 family protein
Ca3	37949465	39612119	CaqFe3.4	Ca3	39555388	39558364	Ca_01327	2976	PREDICTED: uncharacterized protein LOC101514343		integral component of membrane
Ca3	37949465	39612119	CaqFe3.4	Ca3	39559763	39561416	Ca_01328	1653	transmembrane protein, putative		integral component of membrane
Ca3	37949465	39612119	CaqFe3.4	Ca3	39565953	39567076	Ca_01329	1123	myb transcription factor			DNA binding
Ca3	37949465	39612119	CaqFe3.4	Ca3	39567968	39570663	Ca_01330	2695	mitochondrial import inner membrane translocase subunit TIM14-3-like	protein import into mitochondrial matrix,positive regulation of ATPase activity	PAM complex, Tim23 associated import motor,integral component of membrane	ATPase activator activity,protein transporter activity
Ca3	37949465	39612119	CaqFe3.4	Ca3	39573156	39573791	Ca_01331	635	dof zinc finger protein DOF4.1-like	regulation of transcription, DNA-templated	nucleus	DNA binding
Ca3	37949465	39612119	CaqFe3.4	Ca3	39575822	39577136	Ca_01332	1314	PREDICTED: uncharacterized protein LOC101488400
Ca3	37949465	39612119	CaqFe3.4	Ca3	39590138	39594584	Ca_01334	4446	U-box domain-containing protein 43-like	protein ubiquitination		ubiquitin-protein transferase activity
Ca3	37949465	39612119	CaqFe3.4	Ca3	39596843	39597598	Ca_01335	755	ATP synthase delta chain	ATP synthesis coupled proton transport,ATP hydrolysis coupled cation transmembrane transport		proton-transporting ATP synthase activity, rotational mechanism
Ca3	37949465	39612119	CaqFe3.4	Ca3	39601114	39602113	Ca_01336	999	F-box/FBD/LRR-repeat protein At1g13570-like
Ca3	37949465	39612119	CaqFe3.4	Ca3	39605193	39605958	Ca_01337	765	ras-related protein RABA3	intracellular protein transport,Rab protein signal transduction	endosome	GTPase activity,GTP binding
Ca3	37949465	39612119	CaqFe3.4	Ca3	39610166	39612576	Ca_01338	1953	PREDICTED: uncharacterized protein LOC101490580
Ca3	37949465	39612119	CaqFe3.4	Ca3	37993010	37994596	Ca_01140	1586	dormancy/auxin associated protein
Ca3	37949465	39612119	CaqFe3.4	Ca3	38025645	38030714	Ca_01143	5069	heparan-alpha-glucosaminide N-acetyltransferase		integral component of membrane	transferase activity, transferring acyl groups
Ca3	37949465	39612119	CaqFe3.4	Ca3	38041565	38045041	Ca_01146	3476	F-actin-capping protein subunit alpha	barbed-end actin filament capping	F-actin capping protein complex,actin cortical patch	actin filament binding
Ca3	37949465	39612119	CaqFe3.4	Ca3	38059357	38063233	Ca_01149	3876	ATP-dependent Clp protease proteolytic subunit-related protein 3, chloroplastic	proteolysis	integral component of membrane	serine-type endopeptidase activity
Ca3	37949465	39612119	CaqFe3.4	Ca3	38075170	38079859	Ca_01151	4689	cell cycle checkpoint control protein RAD9A	DNA damage checkpoint,DNA repair	checkpoint clamp complex
Ca3	37949465	39612119	CaqFe3.4	Ca3	38084827	38092997	Ca_01153	8170	respiratory burst oxidase homolog protein B-like	oxidation-reduction process,cellular oxidant detoxification	integral component of membrane	peroxidase activity,calcium ion binding,oxidoreductase activity, acting on NAD(P)H, oxygen as acceptor
Ca3	37949465	39612119	CaqFe3.4	Ca3	38103089	38109211	Ca_01154	6122	trypsin-like serine protease	proteolysis	chromosome	serine-type endopeptidase activity,binding
Ca3	37949465	39612119	CaqFe3.4	Ca3	38116924	38127440	Ca_01156	10516	acyl-CoA-binding domain-containing protein 4 isoform X1			fatty-acyl-CoA binding
Ca3	37949465	39612119	CaqFe3.4	Ca3	38156253	38173121	Ca_01160	16868	DNA polymerase zeta catalytic subunit	DNA replication,translesion synthesis	nucleus,zeta DNA polymerase complex	nucleotide binding,DNA binding,DNA-directed DNA polymerase activity,metal ion binding,4 iron, 4 sulfur cluster binding
Ca3	37949465	39612119	CaqFe3.4	Ca3	38174716	38179700	Ca_01161	4984	probable linoleate 9S-lipoxygenase 5	oxylipin biosynthetic process,oxidation-reduction process		oxidoreductase activity, acting on single donors with incorporation of molecular oxygen, incorporation of two atoms of oxygen,metal ion binding
Ca3	37949465	39612119	CaqFe3.4	Ca3	38220388	38225187	Ca_01166	4799	kinesin motor domain protein	microtubule-based movement	microtubule	microtubule motor activity,ATP binding,microtubule binding
Ca3	37949465	39612119	CaqFe3.4	Ca3	38338554	38340950	Ca_01183	2396	GDSL esterase/lipase At1g54790-like isoform X3			hydrolase activity, acting on ester bonds
Ca3	37949465	39612119	CaqFe3.4	Ca3	38354679	38358254	Ca_01185	3575	homoglutathione synthetase	glutathione biosynthetic process		magnesium ion binding,glutathione synthase activity,ATP binding,protein homodimerization activity,glutathione binding
Ca3	37949465	39612119	CaqFe3.4	Ca3	38367506	38381750	Ca_01188	14244	piezo-type mechanosensitive ion channel homolog isoform X3	transmembrane transport	integral component of membrane	mechanosensitive ion channel activity
Ca3	37949465	39612119	CaqFe3.4	Ca3	38434752	38444405	Ca_01197	9653	calcium-dependent phospholipid-binding copine family protein	negative regulation of cell death,cellular response to calcium ion	plasma membrane	calcium-dependent phospholipid binding
Ca3	37949465	39612119	CaqFe3.4	Ca3	38463181	38473089	Ca_01200	9908	ripening-regulated protein
Ca3	37949465	39612119	CaqFe3.4	Ca3	38501624	38506104	Ca_01204	4480	probable serine/threonine-protein kinase At1g54610	protein phosphorylation		protein kinase activity,ATP binding
Ca3	37949465	39612119	CaqFe3.4	Ca3	38518320	38528348	Ca_01206	10028	putative xyloglucan endotransglucosylase/hydrolase protein 1	xyloglucan metabolic process,cell wall biogenesis,cell wall organization	cell wall,apoplast	hydrolase activity, hydrolyzing O-glycosyl compounds,xyloglucan:xyloglucosyl transferase activity
Ca3	37949465	39612119	CaqFe3.4	Ca3	38549891	38558205	Ca_01208	8314	transducin/WD40 repeat protein
Ca3	37949465	39612119	CaqFe3.4	Ca3	38565848	38568253	Ca_01209	2405	PREDICTED: uncharacterized protein LOC101492178
Ca3	37949465	39612119	CaqFe3.4	Ca3	38597863	38609326	Ca_01214	11463	5'-3' exoribonuclease	mRNA processing,RNA phosphodiester bond hydrolysis, exonucleolytic	nucleus	nucleic acid binding,5'-3' exoribonuclease activity,zinc ion binding
Ca3	37949465	39612119	CaqFe3.4	Ca3	38674713	38683914	Ca_01223	9201	multisubstrate pseudouridine synthase 7	pseudouridine synthesis		RNA binding,pseudouridine synthase activity
Ca3	37949465	39612119	CaqFe3.4	Ca3	38714114	38716036	Ca_01228	1922	protein ECERIFERUM 1-like			transferase activity, transferring acyl groups other than amino-acyl groups
Ca3	37949465	39612119	CaqFe3.4	Ca3	38730670	38732317	Ca_01231	1647	ammonium transporter 1 protein	ammonium transmembrane transport	integral component of membrane	ammonium transmembrane transporter activity
Ca3	37949465	39612119	CaqFe3.4	Ca3	38764130	38766366	Ca_01235	2236	twin arginine translocase	protein secretion	plasma membrane,integral component of membrane	protein transporter activity
Ca3	37949465	39612119	CaqFe3.4	Ca3	38828754	38831528	Ca_01244	2774	protein WVD2-like 1 isoform X1
Ca3	37949465	39612119	CaqFe3.4	Ca3	38843258	38848475	Ca_01245	5217	poly(rC)-binding-like protein			RNA binding
Ca3	37949465	39612119	CaqFe3.4	Ca3	38894516	38895763	Ca_01249	1247	F-box associated ubiquitination effector-like protein
Ca3	37949465	39612119	CaqFe3.4	Ca3	38944513	38946081	Ca_01255	1568	peroxygenase 2-like		integral component of membrane
Ca3	37949465	39612119	CaqFe3.4	Ca3	39018981	39036771	Ca_01265	17790	exportin-4 protein, putative	protein export from nucleus	nuclear pore,cytoplasm	nuclear export signal receptor activity
Ca3	37949465	39612119	CaqFe3.4	Ca3	39109080	39137075	Ca_01274	27995	translational activator GCN1	regulation of translation,positive regulation of kinase activity,regulation of protein kinase activity		protein kinase regulator activity,protein kinase binding,ribosome binding
Ca3	37949465	39612119	CaqFe3.4	Ca3	39140539	39143872	Ca_01275	3333	GDSL esterase/lipase LTL1			hydrolase activity, acting on ester bonds
Ca3	37949465	39612119	CaqFe3.4	Ca3	39190742	39209380	Ca_01277	18638	protein PIR
Ca3	37949465	39612119	CaqFe3.4	Ca3	39288289	39291945	Ca_01290	3656	BTB/POZ domain-containing protein POB1-like	response to red light	nucleus
Ca3	37949465	39612119	CaqFe3.4	Ca3	39337857	39342769	Ca_01297	4912	substrate carrier family protein	transmembrane transport	integral component of membrane	transmembrane transporter activity
Ca3	37949465	39612119	CaqFe3.4	Ca3	39350323	39354450	Ca_01299	4127	tubulin gamma-1 chain	microtubule nucleation,cytoplasmic microtubule organization	gamma-tubulin complex,microtubule	GTPase activity,GTP binding
Ca3	37949465	39612119	CaqFe3.4	Ca3	39467793	39469203	Ca_01314	1410	phosphatidylinositol 3- and 4-kinase	phosphorylation		kinase activity
Ca3	37949465	39612119	CaqFe3.4	Ca3	39485071	39486492	Ca_01318	1421	protein ASPARTIC PROTEASE IN GUARD CELL 1	proteolysis,protein catabolic process		aspartic-type endopeptidase activity
Ca3	37949465	39612119	CaqFe3.4	Ca3	39517036	39520622	Ca_01323	3586	defective in meristem silencing protein
Ca3	37949465	39612119	CaqFe3.4	Ca3	38399494	38404417	Ca_01192	4923	sugar porter (SP) family MFS transporter	proton transmembrane transport,glucose transmembrane transport	integral component of plasma membrane	carbohydrate:proton symporter activity,glucose transmembrane transporter activity
Ca3	37949465	39612119	CaqFe3.4	Ca3	38535156	38542665	Ca_01207	7509	acyltransferase-like protein At1g54570, chloroplastic	triglyceride biosynthetic process,phytol metabolic process	plastoglobule	diacylglycerol O-acyltransferase activity
Ca3	37949465	39612119	CaqFe3.4	Ca3	38665907	38666725	Ca_01221	818	plant/T24G3-80 protein
Ca3	37949465	39612119	CaqFe3.4	Ca3	39052052	39061931	Ca_01268	9879	probable serine/threonine protein phosphatase 2A regulatory subunit B''delta			calcium ion binding
Ca3	37949465	39612119	CaqFe3.4	Ca3	39321234	39323962	Ca_01294	2728	putative glucose-6-phosphate 1-epimerase	carbohydrate metabolic process		carbohydrate binding,glucose-6-phosphate 1-epimerase activity
Ca3	37949465	39612119	CaqFe3.4	Ca3	39443101	39454879	Ca_01311	11778	histone-lysine N-methyltransferase ATX3	histone lysine methylation	nucleus	histone-lysine N-methyltransferase activity,metal ion binding
Ca3	37949465	39612119	CaqFe3.4	Ca3	39582545	39587896	Ca_01333	5351	bifunctional fucokinase/fucose pyrophosphorylase	phosphorylation,GDP-L-fucose salvage		ATP binding,fucokinase activity
Ca3	37949465	39612119	CaqFe3.4	Ca3	38797311	38798873	Ca_01239	1562	tRNA(His) guanylyltransferase 1	tRNA modification,tRNA 5'-end processing		magnesium ion binding,tRNA guanylyltransferase activity
Ca4	11244334	11398699	CaqFe4.1	Ca4	11284553	11285676	Ca_04360	1123	40S ribosomal protein S18	translation	ribosome	RNA binding,structural constituent of ribosome
Ca4	11244334	11398699	CaqFe4.1	Ca4	11307107	11309540	Ca_04363	2433	one helix protein 2	response to light intensity	chloroplast thylakoid membrane
Ca4	11244334	11398699	CaqFe4.1	Ca4	11311042	11315625	Ca_04364	4583	probable serine/threonine-protein kinase At1g54610	protein phosphorylation,regulation of cell cycle	nucleus	cyclin-dependent protein serine/threonine kinase activity,ATP binding
Ca4	11244334	11398699	CaqFe4.1	Ca4	11325148	11326559	Ca_04365	1411	peroxidase 12	response to oxidative stress,hydrogen peroxide catabolic process,oxidation-reduction process,cellular oxidant detoxification	extracellular region	peroxidase activity,heme binding,metal ion binding
Ca4	11244334	11398699	CaqFe4.1	Ca4	11329689	11330819	Ca_04366	1130	receptor-like kinase	protein phosphorylation	integral component of membrane	protein serine/threonine kinase activity,ATP binding
Ca4	11244334	11398699	CaqFe4.1	Ca4	11332725	11337470	Ca_04367	4745	histone-lysine N-methyltransferase ASHH1 isoform X1	histone lysine methylation	nucleus	histone-lysine N-methyltransferase activity
Ca4	11244334	11398699	CaqFe4.1	Ca4	11342230	11345812	Ca_04368	3582	DHHC type zinc finger protein		integral component of membrane	protein-cysteine S-palmitoyltransferase activity
Ca4	11244334	11398699	CaqFe4.1	Ca4	11349035	11349559	Ca_04369	524	plant invertase/pectin methylesterase inhibitor protein	negative regulation of catalytic activity		enzyme inhibitor activity
Ca4	11244334	11398699	CaqFe4.1	Ca4	11362329	11363902	Ca_04370	1573	ethylene-responsive transcription factor ERF110-like isoform X1	regulation of transcription, DNA-templated	nucleus	DNA binding,DNA-binding transcription factor activity
Ca4	11244334	11398699	CaqFe4.1	Ca4	11380187	11380552	Ca_04371	365	transmembrane protein, putative		integral component of membrane
Ca4	11244334	11398699	CaqFe4.1	Ca4	11396081	11398627	Ca_04373	2546	60S ribosomal protein L3	ribosomal large subunit assembly,translation	ribosome	structural constituent of ribosome
Ca4	11244334	11398699	CaqFe4.1	Ca4	11252352	11258372	Ca_04358	6020	carboxypeptidase D isoform X3	peptide metabolic process,protein processing	extracellular space,integral component of membrane	metallocarboxypeptidase activity,zinc ion binding
Ca4	11244334	11398699	CaqFe4.1	Ca4	11286878	11289153	Ca_04361	2275	UDP-galactose transporter 2	nucleotide-sugar transmembrane transport	integral component of membrane	nucleotide-sugar transmembrane transporter activity
Ca4	11244334	11398699	CaqFe4.1	Ca4	11302180	11305313	Ca_04362	3133	PREDICTED: uncharacterized protein LOC101512715	response to light intensity	integral component of membrane
Ca4	11244334	11398699	CaqFe4.1	Ca4	11386111	11391567	Ca_04372	5456	polypyrimidine tract-binding-like protein	mRNA processing	nucleus	RNA binding
Ca4	11244334	11398699	CaqFe4.1	Ca4	11271983	11279994	Ca_04359	8011	protein GIGANTEA	regulation of photoperiodism, flowering
Ca4	13840227	23943928	CaqFe4.2	Ca4	13837965	13843664	Ca_04608	3437	protein TIME FOR COFFEE	regulation of circadian rhythm	nucleus
Ca4	13840227	23943928	CaqFe4.2	Ca4	13858628	13860496	Ca_04609	1868	sugar porter (SP) family MFS transporter	carbohydrate transport,transmembrane transport	integral component of membrane	transmembrane transporter activity
Ca4	13840227	23943928	CaqFe4.2	Ca4	13863899	13868866	Ca_04610	4967	sugar transport protein 13-like	carbohydrate transport,transmembrane transport	integral component of membrane	transmembrane transporter activity
Ca4	13840227	23943928	CaqFe4.2	Ca4	13871780	13873147	Ca_04611	1367	plastocyanin-like domain protein	electron transport chain	integral component of membrane,anchored component of plasma membrane	electron transfer activity
Ca4	13840227	23943928	CaqFe4.2	Ca4	13901050	13902729	Ca_04613	1679	amino-terminal domain cyclin
Ca4	13840227	23943928	CaqFe4.2	Ca4	13922842	13923618	Ca_04614	776	PREDICTED: uncharacterized protein LOC101499874 isoform X1
Ca4	13840227	23943928	CaqFe4.2	Ca4	13950374	13953211	Ca_04617	2837	alpha-1,3/1,6-mannosyltransferase ALG2	protein glycosylation,mannosylation	integral component of membrane	GDP-Man:Man1GlcNAc2-PP-Dol alpha-1,3-mannosyltransferase activity
Ca4	13840227	23943928	CaqFe4.2	Ca4	13954784	13958091	Ca_04618	3307	cysteine-rich receptor-kinase-like protein	protein phosphorylation	integral component of membrane	protein kinase activity,ATP binding
Ca4	13840227	23943928	CaqFe4.2	Ca4	13961027	13962046	Ca_04620	1019	2-hydroxyisoflavanone dehydratase			hydrolase activity
Ca4	13840227	23943928	CaqFe4.2	Ca4	13966616	13968217	Ca_04621	1601	RAN GTPase-activating protein 2
Ca4	13840227	23943928	CaqFe4.2	Ca4	13981034	13986263	Ca_04623	5229	putative methyltransferase C9orf114	methylation		methyltransferase activity
Ca4	13840227	23943928	CaqFe4.2	Ca4	14003025	14004020	Ca_04624	995	fantastic four-like protein
Ca4	13840227	23943928	CaqFe4.2	Ca4	14016692	14018353	Ca_04625	1661	thiamine thiazole synthase, chloroplastic-like	thiamine biosynthetic process,thiazole biosynthetic process	cytosol,chloroplast stroma	metal ion binding
Ca4	13840227	23943928	CaqFe4.2	Ca4	14029114	14031918	Ca_04627	2804	peroxisomal adenine nucleotide carrier protein		integral component of membrane
Ca4	13840227	23943928	CaqFe4.2	Ca4	14032502	14033488	Ca_04628	986	glycoprotein membrane precursor GPI-anchored protein
Ca4	13840227	23943928	CaqFe4.2	Ca4	14035924	14040693	Ca_04629	4769	homeobox-leucine zipper protein MERISTEM L1-like		nucleus	DNA binding,lipid binding
Ca4	13840227	23943928	CaqFe4.2	Ca4	14045327	14047763	Ca_04630	2436	P21-Rho-binding domain protein		integral component of membrane
Ca4	13840227	23943928	CaqFe4.2	Ca4	14053926	14055649	Ca_04631	1723	probable E3 ubiquitin-protein ligase RNF144A	protein ubiquitination		ubiquitin-protein transferase activity,ligase activity,metal ion binding
Ca4	13840227	23943928	CaqFe4.2	Ca4	14059452	14060483	Ca_04632	1031	probable dolichyl-diphosphooligosaccharide--protein glycosyltransferase subunit 3B		integral component of membrane	transferase activity
Ca4	13840227	23943928	CaqFe4.2	Ca4	14068733	14070480	Ca_04633	1747	thiazole biosynthetic enzyme	thiamine biosynthetic process,thiazole biosynthetic process	cytosol,chloroplast stroma	metal ion binding
Ca4	13840227	23943928	CaqFe4.2	Ca4	14080367	14082277	Ca_04635	1910	cysteine-rich PDZ-binding protein
Ca4	13840227	23943928	CaqFe4.2	Ca4	14092625	14093770	Ca_04636	1145	polyubiquitin isoform X1	RNA phosphodiester bond hydrolysis, endonucleolytic		nucleic acid binding,RNA-DNA hybrid ribonuclease activity
Ca4	13840227	23943928	CaqFe4.2	Ca4	14099242	14099856	Ca_04637	614	thiazole biosynthetic enzyme	thiamine biosynthetic process,thiazole biosynthetic process	cytosol,chloroplast stroma	metal ion binding
Ca4	13840227	23943928	CaqFe4.2	Ca4	14103102	14103521	Ca_04638	419	ubiquitin family protein
Ca4	13840227	23943928	CaqFe4.2	Ca4	14110976	14111761	Ca_04640	785	ubiquitin family protein
Ca4	13840227	23943928	CaqFe4.2	Ca4	14113357	14116140	Ca_04641	2783	chaperone protein dnaJ 50	protein folding	endoplasmic reticulum membrane
Ca4	13840227	23943928	CaqFe4.2	Ca4	14119973	14122433	Ca_04642	2460	pyruvate, phosphate dikinase regulatory protein 1, chloroplastic	phosphorylation		ATP binding,kinase activity
Ca4	13840227	23943928	CaqFe4.2	Ca4	14140900	14142225	Ca_04644	1325	thiazole biosynthetic enzyme	thiamine biosynthetic process,thiazole biosynthetic process	cytosol,chloroplast stroma	metal ion binding
Ca4	13840227	23943928	CaqFe4.2	Ca4	14148931	14152393	Ca_04645	3462	cysteine-rich receptor-kinase-like protein	peptidyl-tyrosine phosphorylation	integral component of membrane	protein tyrosine kinase activity,ATP binding
Ca4	13840227	23943928	CaqFe4.2	Ca4	14162545	14166215	Ca_04647	3670	cysteine-rich receptor-kinase-like protein	protein phosphorylation,defense response to bacterium	plasma membrane,integral component of membrane	protein serine/threonine kinase activity,ATP binding
Ca4	13840227	23943928	CaqFe4.2	Ca4	14176394	14177640	Ca_04649	1246	cysteine-rich repeat secretory protein 38-like	phosphorylation	integral component of membrane	kinase activity
Ca4	13840227	23943928	CaqFe4.2	Ca4	14179971	14180792	Ca_04650	821	thiamine thiazole synthase 2 chloroplastic-like	thiamine biosynthetic process,thiazole biosynthetic process	cytosol,chloroplast stroma	metal ion binding
Ca4	13840227	23943928	CaqFe4.2	Ca4	14181389	14184980	Ca_04651	3591	cysteine-rich receptor-kinase-like protein	protein phosphorylation,defense response to bacterium	plasma membrane,integral component of membrane	protein serine/threonine kinase activity,ATP binding
Ca4	13840227	23943928	CaqFe4.2	Ca4	14189250	14192269	Ca_04652	3019	cysteine-rich receptor-kinase-like protein	protein phosphorylation	integral component of membrane	protein kinase activity,ATP binding
Ca4	13840227	23943928	CaqFe4.2	Ca4	14199089	14202464	Ca_04653	3375	cysteine-rich receptor-kinase-like protein	protein phosphorylation	integral component of membrane	protein kinase activity,ATP binding
Ca4	13840227	23943928	CaqFe4.2	Ca4	14211620	14212450	Ca_04654	830	keratin, type I cytoskeletal 10-like
Ca4	13840227	23943928	CaqFe4.2	Ca4	14227047	14228669	Ca_04656	1622	transmembrane protein, putative		integral component of membrane
Ca4	13840227	23943928	CaqFe4.2	Ca4	14231485	14233137	Ca_04657	1652	probable xyloglucan endotransglucosylase/hydrolase protein 10	xyloglucan metabolic process,cell wall biogenesis,cell wall organization	cell wall,apoplast	hydrolase activity, hydrolyzing O-glycosyl compounds,xyloglucan:xyloglucosyl transferase activity
Ca4	13840227	23943928	CaqFe4.2	Ca4	14237963	14238484	Ca_04658	521	agamous-like MADS-box protein AGL62	positive regulation of transcription by RNA polymerase II	nucleus	RNA polymerase II regulatory region sequence-specific DNA binding,protein dimerization activity
Ca4	13840227	23943928	CaqFe4.2	Ca4	14240300	14241001	Ca_04659	701	agamous-like MADS-box protein AGL62	positive regulation of transcription by RNA polymerase II	nucleus	RNA polymerase II regulatory region sequence-specific DNA binding,protein dimerization activity
Ca4	13840227	23943928	CaqFe4.2	Ca4	14247039	14247734	Ca_04660	695	agamous-like MADS-box protein AGL62	positive regulation of transcription by RNA polymerase II	nucleus	RNA polymerase II regulatory region sequence-specific DNA binding,protein dimerization activity
Ca4	13840227	23943928	CaqFe4.2	Ca4	14252783	14253484	Ca_04661	701	agamous-like MADS-box protein AGL62	positive regulation of transcription by RNA polymerase II	nucleus	RNA polymerase II regulatory region sequence-specific DNA binding,protein dimerization activity
Ca4	13840227	23943928	CaqFe4.2	Ca4	14256860	14257564	Ca_04662	704	agamous-like MADS-box protein AGL62	positive regulation of transcription by RNA polymerase II	nucleus	RNA polymerase II regulatory region sequence-specific DNA binding,protein dimerization activity
Ca4	13840227	23943928	CaqFe4.2	Ca4	14270537	14271540	Ca_04663	1003	NBS-LRR protein		integral component of membrane	ADP binding
Ca4	13840227	23943928	CaqFe4.2	Ca4	14271961	14272854	Ca_04664	893	Ulp1 protease family, carboxy-terminal domain protein
Ca4	13840227	23943928	CaqFe4.2	Ca4	14275703	14276404	Ca_04665	701	agamous-like MADS-box protein AGL62	positive regulation of transcription by RNA polymerase II	nucleus	RNA polymerase II regulatory region sequence-specific DNA binding,protein dimerization activity
Ca4	13840227	23943928	CaqFe4.2	Ca4	14297181	14298535	Ca_04667	1354	thiazole biosynthetic enzyme	thiamine biosynthetic process,thiazole biosynthetic process	cytosol,chloroplast stroma	metal ion binding
Ca4	13840227	23943928	CaqFe4.2	Ca4	14330525	14331229	Ca_04670	704	serine/threonine-protein phosphatase 7 long form homolog
Ca4	13840227	23943928	CaqFe4.2	Ca4	14341527	14343530	Ca_04672	2003	tubulin alpha-6 chain, putative		chloroplast thylakoid membrane,integral component of membrane
Ca4	13840227	23943928	CaqFe4.2	Ca4	14344282	14349363	Ca_04673	5081	amino acid permease 6-like		integral component of membrane
Ca4	13840227	23943928	CaqFe4.2	Ca4	14397375	14399146	Ca_05664	1771	hypothetical protein L195_g034585
Ca4	13840227	23943928	CaqFe4.2	Ca4	14406216	14409985	Ca_05663	3769	amino acid permease 6-like		integral component of membrane
Ca4	13840227	23943928	CaqFe4.2	Ca4	14427028	14429440	Ca_05662	2412	Tubulin alpha-4 chain	microtubule cytoskeleton organization,mitotic cell cycle	cytoplasm,microtubule	GTPase activity,structural constituent of cytoskeleton,GTP binding
Ca4	13840227	23943928	CaqFe4.2	Ca4	14436896	14438290	Ca_05661	1394	F-box protein SKIP22-like
Ca4	13840227	23943928	CaqFe4.2	Ca4	14440146	14448494	Ca_05660	8348	pre-mRNA-processing protein 40A-like		nucleus
Ca4	13840227	23943928	CaqFe4.2	Ca4	14452627	14454053	Ca_05659	1426	pre-mRNA-processing protein 40A-like	mRNA splicing, via spliceosome	U1 snRNP,U2-type prespliceosome	RNA binding
Ca4	13840227	23943928	CaqFe4.2	Ca4	14460340	14460792	Ca_05658	452	phytosulfokines 3-like	cell proliferation,regulation of signaling receptor activity	extracellular region	growth factor activity
Ca4	13840227	23943928	CaqFe4.2	Ca4	14462510	14465779	Ca_05657	3269	ribosomal RNA small subunit methyltransferase E	rRNA processing,methylation		methyltransferase activity
Ca4	13840227	23943928	CaqFe4.2	Ca4	14469310	14471477	Ca_05656	2167	magnesium transporter MRS2-3-like		integral component of membrane
Ca4	13840227	23943928	CaqFe4.2	Ca4	14472313	14472878	Ca_05655	565	PREDICTED: uncharacterized protein LOC101515656	photosynthesis	photosystem I
Ca4	13840227	23943928	CaqFe4.2	Ca4	14479178	14480110	Ca_05654	932	PREDICTED: uncharacterized protein LOC101498843 isoform X1
Ca4	13840227	23943928	CaqFe4.2	Ca4	14484351	14485355	Ca_05653	1004	pentatricopeptide repeat-containing protein At2g44880-like
Ca4	13840227	23943928	CaqFe4.2	Ca4	14511469	14512455	Ca_05651	986	LIM domain-containing protein WLIM1-like			metal ion binding
Ca4	13840227	23943928	CaqFe4.2	Ca4	14525727	14526434	Ca_05650	707	biotin/lipoate A/B protein ligase family protein	protein lipoylation	mitochondrion	ligase activity,lipoyl(octanoyl) transferase activity
Ca4	13840227	23943928	CaqFe4.2	Ca4	14529695	14532288	Ca_05649	2593	glycosyl hydrolase family 10 protein	xylan catabolic process		hydrolase activity, hydrolyzing O-glycosyl compounds
Ca4	13840227	23943928	CaqFe4.2	Ca4	14539742	14542976	Ca_05648	3234	glycosyl hydrolase family 10 protein	xylan catabolic process		hydrolase activity, hydrolyzing O-glycosyl compounds
Ca4	13840227	23943928	CaqFe4.2	Ca4	14561996	14562755	Ca_05647	759	cyclin-like protein, putative
Ca4	13840227	23943928	CaqFe4.2	Ca4	14563619	14563960	Ca_05646	341	putative beta-D-xylosidase 5-like protein
Ca4	13840227	23943928	CaqFe4.2	Ca4	14573466	14578728	Ca_05645	5262	vacuolar-sorting receptor 1-like	ubiquitin-dependent protein catabolic process,protein targeting to vacuole,Golgi to vacuole transport,protein ubiquitination	endosome,trans-Golgi network,integral component of membrane,Golgi transport complex	calcium ion binding,ubiquitin protein ligase activity
Ca4	13840227	23943928	CaqFe4.2	Ca4	14579880	14581656	Ca_05644	1776	basic helix loop helix (BHLH) DNA-binding family protein			protein dimerization activity
Ca4	13840227	23943928	CaqFe4.2	Ca4	14585542	14587176	Ca_05643	1634	transcription factor bHLH84-like			protein dimerization activity
Ca4	13840227	23943928	CaqFe4.2	Ca4	14611606	14614460	Ca_05642	2854	ATP-dependent Clp protease proteolytic subunit-related protein 1, chloroplastic	rRNA processing,proteolysis,chloroplast organization	chloroplast thylakoid,chloroplastic endopeptidase Clp complex,chloroplast envelope	RNA binding,serine-type endopeptidase activity
Ca4	13840227	23943928	CaqFe4.2	Ca4	14627391	14628233	Ca_05641	842	zinc finger protein ZAT10-like			nucleic acid binding
Ca4	13840227	23943928	CaqFe4.2	Ca4	14657580	14663300	Ca_05639	5720	DUF566 family protein
Ca4	13840227	23943928	CaqFe4.2	Ca4	14672000	14673018	Ca_05638	1018	40S ribosomal protein S29	translation	small ribosomal subunit	RNA binding,structural constituent of ribosome
Ca4	13840227	23943928	CaqFe4.2	Ca4	14680577	14681644	Ca_05637	1067	transcriptional regulator of RNA polII, SAGA, subunit	regulation of transcription by RNA polymerase II,histone H3 acetylation,positive regulation of nucleic acid-templated transcription	SAGA complex	transcription coactivator activity,histone acetyltransferase activity
Ca4	13840227	23943928	CaqFe4.2	Ca4	14683431	14684013	Ca_05636	582	PXMP2/4 family protein 4-like		integral component of membrane
Ca4	13840227	23943928	CaqFe4.2	Ca4	14690721	14694053	Ca_05635	3332	leucine-rich repeat protein 2	phosphorylation		kinase activity
Ca4	13840227	23943928	CaqFe4.2	Ca4	14697161	14700059	Ca_05634	2898	transporter-like protein, putative
Ca4	13840227	23943928	CaqFe4.2	Ca4	14707631	14710379	Ca_05633	2748	probable prolyl 4-hydroxylase 9	peptidyl-proline hydroxylation to 4-hydroxy-L-proline,oxidation-reduction process	endoplasmic reticulum,integral component of membrane	procollagen-proline 4-dioxygenase activity,iron ion binding,L-ascorbic acid binding
Ca4	13840227	23943928	CaqFe4.2	Ca4	14720968	14722911	Ca_05631	1943	protein phosphatase 2C family protein	protein dephosphorylation		protein serine/threonine phosphatase activity,metal ion binding
Ca4	13840227	23943928	CaqFe4.2	Ca4	14734137	14734634	Ca_05630	497	F-box protein	regulation of transcription, DNA-templated	nucleus
Ca4	13840227	23943928	CaqFe4.2	Ca4	14738179	14738718	Ca_05629	539	paired amphipathic helix protein	regulation of transcription, DNA-templated	nucleus
Ca4	13840227	23943928	CaqFe4.2	Ca4	14747202	14749489	Ca_05628	2287	PREDICTED: uncharacterized protein LOC101498165
Ca4	13840227	23943928	CaqFe4.2	Ca4	14768426	14771535	Ca_05627	3109	Ulp1 protease family, carboxy-terminal domain protein
Ca4	13840227	23943928	CaqFe4.2	Ca4	14785579	14786267	Ca_05625	688	gibberellin-regulated family protein
Ca4	13840227	23943928	CaqFe4.2	Ca4	14787808	14789328	Ca_05624	1520	thioredoxin domain-containing protein 9	cell redox homeostasis	cell	ATP binding
Ca4	13840227	23943928	CaqFe4.2	Ca4	14790979	14791794	Ca_05623	815	pumilio homolog 12-like			RNA binding
Ca4	13840227	23943928	CaqFe4.2	Ca4	14804436	14807808	Ca_05622	3372	PREDICTED: uncharacterized protein LOC101500430
Ca4	13840227	23943928	CaqFe4.2	Ca4	14811569	14818891	Ca_05621	7322	homeobox KN domain protein		nucleus	DNA binding,metal ion binding
Ca4	13840227	23943928	CaqFe4.2	Ca4	14823751	14824308	Ca_05620	557	---NA---
Ca4	13840227	23943928	CaqFe4.2	Ca4	14836199	14836693	Ca_05618	494	PREDICTED: uncharacterized protein LOC101502007 isoform X1
Ca4	13840227	23943928	CaqFe4.2	Ca4	14848802	14850394	Ca_05616	1592	PREDICTED: uncharacterized protein LOC101504693
Ca4	13840227	23943928	CaqFe4.2	Ca4	14854579	14856806	Ca_05615	2227	BHLH transcription factor-like protein			protein dimerization activity
Ca4	13840227	23943928	CaqFe4.2	Ca4	14870274	14872441	Ca_05614	2167	methylthioribose kinase-like isoform X3	methionine biosynthetic process,phosphorylation		S-methyl-5-thioribose kinase activity
Ca4	13840227	23943928	CaqFe4.2	Ca4	14883341	14884018	Ca_05612	677	plant basic secretory protein (BSP) family protein
Ca4	13840227	23943928	CaqFe4.2	Ca4	14885773	14886429	Ca_05611	656	peptidase M
Ca4	13840227	23943928	CaqFe4.2	Ca4	14887000	14890388	Ca_05610	3388	methylthioribose kinase	methionine biosynthetic process,phosphorylation		S-methyl-5-thioribose kinase activity
Ca4	13840227	23943928	CaqFe4.2	Ca4	14895817	14899744	Ca_05609	3927	triacylglycerol lipase-like protein	lipid catabolic process		triglyceride lipase activity
Ca4	13840227	23943928	CaqFe4.2	Ca4	14904442	14905881	Ca_05608	1439	limonoid UDP-glucosyltransferase-like protein			transferase activity, transferring hexosyl groups
Ca4	13840227	23943928	CaqFe4.2	Ca4	14945724	14947903	Ca_05606	2179	cinnamyl alcohol dehydrogenase-like protein	lignin biosynthetic process,oxidation-reduction process		zinc ion binding,cinnamyl-alcohol dehydrogenase activity,sinapyl alcohol dehydrogenase activity
Ca4	13840227	23943928	CaqFe4.2	Ca4	14958597	14960555	Ca_05605	1958	DUF1168 family protein
Ca4	13840227	23943928	CaqFe4.2	Ca4	14963213	14964755	Ca_05604	1542	reticulon-like protein B11		endoplasmic reticulum membrane,integral component of membrane
Ca4	13840227	23943928	CaqFe4.2	Ca4	14970956	14973143	Ca_05603	2187	protein TIC 21, chloroplastic		integral component of membrane
Ca4	13840227	23943928	CaqFe4.2	Ca4	14973256	14974736	Ca_05602	1480	serine/threonine-protein phosphatase 7 long form homolog
Ca4	13840227	23943928	CaqFe4.2	Ca4	14985531	14987710	Ca_05601	2179	LRR receptor-like kinase family protein	protein phosphorylation	integral component of membrane	protein kinase activity,ATP binding
Ca4	13840227	23943928	CaqFe4.2	Ca4	15025632	15031932	Ca_05597	6300	Na+/H+ antiporter	transmembrane transport	integral component of membrane
Ca4	13840227	23943928	CaqFe4.2	Ca4	15034553	15036628	Ca_05596	2075	stress enhanced protein		integral component of membrane
Ca4	13840227	23943928	CaqFe4.2	Ca4	15053373	15053822	Ca_05594	449	LRR receptor-like kinase family protein	phosphorylation		kinase activity
Ca4	13840227	23943928	CaqFe4.2	Ca4	15066130	15069248	Ca_05593	3118	kynurenine formamidase-like protein	tryptophan catabolic process to kynurenine		arylformamidase activity
Ca4	13840227	23943928	CaqFe4.2	Ca4	15073541	15076873	Ca_05592	3332	kynurenine formamidase-like protein	tryptophan catabolic process to kynurenine		arylformamidase activity
Ca4	13840227	23943928	CaqFe4.2	Ca4	15097125	15099250	Ca_05591	2125	carboxy-terminal domain cyclin	G1/S transition of mitotic cell cycle,response to cytokinin,response to sucrose,guard mother cell differentiation,seed development	nucleus
Ca4	13840227	23943928	CaqFe4.2	Ca4	15113872	15116087	Ca_05589	2215	cysteine proteinase RD21a-like	proteolysis		cysteine-type peptidase activity
Ca4	13840227	23943928	CaqFe4.2	Ca4	15125553	15129346	Ca_05588	3793	spore coat A-like protein	oxidation-reduction process		copper ion binding,oxidoreductase activity, oxidizing metal ions
Ca4	13840227	23943928	CaqFe4.2	Ca4	15133469	15133864	Ca_05587	395	transducin/WD40 repeat protein
Ca4	13840227	23943928	CaqFe4.2	Ca4	15141603	15144628	Ca_05586	3025	transducin/WD40 repeat protein
Ca4	13840227	23943928	CaqFe4.2	Ca4	15148098	15150046	Ca_05585	1948	probable cyclin-dependent serine/threonine-protein kinase DDB_G0292550	phosphorylation,metal ion transport		kinase activity,metal ion binding
Ca4	13840227	23943928	CaqFe4.2	Ca4	15157065	15161434	Ca_05584	4369	CWF19-like protein 2
Ca4	13840227	23943928	CaqFe4.2	Ca4	15164143	15164916	Ca_05583	773	pentatricopeptide repeat-containing protein At1g71060, mitochondrial isoform X3
Ca4	13840227	23943928	CaqFe4.2	Ca4	15164948	15165688	Ca_05582	740	PPR containing plant-like protein
Ca4	13840227	23943928	CaqFe4.2	Ca4	15173703	15175636	Ca_05581	1933	CWF19-like protein 2
Ca4	13840227	23943928	CaqFe4.2	Ca4	15176931	15180515	Ca_05580	3584	core-2/I-branching enzyme		integral component of membrane	acetylglucosaminyltransferase activity
Ca4	13840227	23943928	CaqFe4.2	Ca4	15193055	15193492	Ca_05578	437	transmembrane protein, putative		integral component of membrane
Ca4	13840227	23943928	CaqFe4.2	Ca4	15240591	15241880	Ca_05575	1289	exonuclease V chloroplastic-like	DNA metabolic process,nucleic acid phosphodiester bond hydrolysis		single-stranded DNA 5'-3' exodeoxyribonuclease activity
Ca4	13840227	23943928	CaqFe4.2	Ca4	15257342	15261280	Ca_05574	3938	transmembrane protein, putative		integral component of membrane
Ca4	13840227	23943928	CaqFe4.2	Ca4	15261908	15262936	Ca_05573	1028	putative fasciclin-like arabinogalactan protein 20
Ca4	13840227	23943928	CaqFe4.2	Ca4	15273081	15277203	Ca_05571	4122	sulfhydryl oxidase	cell redox homeostasis,oxidation-reduction process	cell,integral component of membrane	thiol oxidase activity
Ca4	13840227	23943928	CaqFe4.2	Ca4	15288852	15289235	Ca_05570	383	PREDICTED: uncharacterized protein LOC101502010		integral component of membrane
Ca4	13840227	23943928	CaqFe4.2	Ca4	15296976	15301920	Ca_05569	4944	repressor of RNA polymerase III transcription MAF1 homolog	negative regulation of transcription by RNA polymerase III	nucleus
Ca4	13840227	23943928	CaqFe4.2	Ca4	15308474	15308632	Ca_05568	158	MADS-box transcription factor family protein, putative			binding
Ca4	13840227	23943928	CaqFe4.2	Ca4	15310994	15311503	Ca_05567	509	DUF4228 domain protein
Ca4	13840227	23943928	CaqFe4.2	Ca4	15316250	15317049	Ca_05566	799	tetratricopeptide repeat protein 5-like isoform X3
Ca4	13840227	23943928	CaqFe4.2	Ca4	15320145	15325701	Ca_05565	5556	tetratricopeptide repeat protein 5-like isoform X1
Ca4	13840227	23943928	CaqFe4.2	Ca4	15357542	15358748	Ca_05562	1206	sarcoplasmic reticulum histidine-rich calcium-binding protein-like
Ca4	13840227	23943928	CaqFe4.2	Ca4	15361831	15364867	Ca_05561	3036	ferredoxin reductase-like NAD(P) binding domain protein	oxidation-reduction process		oxidoreductase activity
Ca4	13840227	23943928	CaqFe4.2	Ca4	15372441	15376211	Ca_05559	3770	F0F1-type ATP synthase, beta subunit	ATP synthesis coupled proton transport,ATP hydrolysis coupled cation transmembrane transport	mitochondrial proton-transporting ATP synthase complex, catalytic core F(1)	ATP binding,proton-transporting ATP synthase activity, rotational mechanism
Ca4	13840227	23943928	CaqFe4.2	Ca4	15378577	15382117	Ca_05558	3540	MATE efflux family protein	drug transmembrane transport	integral component of membrane	drug transmembrane transporter activity,antiporter activity
Ca4	13840227	23943928	CaqFe4.2	Ca4	15386018	15390333	Ca_05557	4315	protein DETOXIFICATION 12	drug transmembrane transport	integral component of membrane	drug transmembrane transporter activity,antiporter activity
Ca4	13840227	23943928	CaqFe4.2	Ca4	15392608	15395544	Ca_05556	2936	protein DETOXIFICATION 14 isoform X5	drug transmembrane transport	integral component of membrane	drug transmembrane transporter activity,antiporter activity
Ca4	13840227	23943928	CaqFe4.2	Ca4	15397868	15400812	Ca_05555	2944	Grap2/cyclin-D-interacting protein	regulation of cell cycle
Ca4	13840227	23943928	CaqFe4.2	Ca4	15402001	15405384	Ca_05554	3383	Sec-independent protein translocase TatC	protein transport by the Tat complex,protein import into chloroplast thylakoid membrane	chloroplast thylakoid membrane,integral component of membrane,TAT protein transport complex
Ca4	13840227	23943928	CaqFe4.2	Ca4	15406506	15415734	Ca_05553	9228	origin of replication complex subunit 4	DNA replication,response to sucrose	origin recognition complex,nucleus	DNA binding
Ca4	13840227	23943928	CaqFe4.2	Ca4	15417889	15421217	Ca_05552	3328	phosphatidylserine synthase	phosphatidylserine biosynthetic process	integral component of membrane	transferase activity
Ca4	13840227	23943928	CaqFe4.2	Ca4	15460142	15463738	Ca_05550	3596	fructose-bisphosphate aldolase	glycolytic process		fructose-bisphosphate aldolase activity
Ca4	13840227	23943928	CaqFe4.2	Ca4	15473450	15477553	Ca_05549	4103	putative PKHD-type hydroxylase	oxidation-reduction process		iron ion binding,oxidoreductase activity, acting on paired donors, with incorporation or reduction of molecular oxygen,L-ascorbic acid binding
Ca4	13840227	23943928	CaqFe4.2	Ca4	15493224	15493718	Ca_05548	494	E3 ubiquitin-protein ligase RHA2A			ligase activity
Ca4	13840227	23943928	CaqFe4.2	Ca4	15539362	15542731	Ca_05547	3369	zinc finger CCCH domain protein			transcription regulatory region DNA binding,metal ion binding
Ca4	13840227	23943928	CaqFe4.2	Ca4	15568674	15572675	Ca_05545	4001	hypothetical protein VIGAN_08277400
Ca4	13840227	23943928	CaqFe4.2	Ca4	15575165	15578267	Ca_05544	3102	putative two-component response regulator-like APRR6
Ca4	13840227	23943928	CaqFe4.2	Ca4	15585880	15591637	Ca_05543	5757	amino-acid permease BAT1 homolog	L-alanine transport,gamma-aminobutyric acid transport,L-glutamate transmembrane transport,L-lysine transmembrane transport,arginine transmembrane transport	integral component of membrane	L-glutamate transmembrane transporter activity,L-alanine transmembrane transporter activity,arginine transmembrane transporter activity,gamma-aminobutyric acid transmembrane transporter activity,L-lysine transmembrane transporter activity
Ca4	13840227	23943928	CaqFe4.2	Ca4	15599204	15605253	Ca_05542	6049	amino-acid permease BAT1 homolog	amino acid transport,transmembrane transport	integral component of membrane	transmembrane transporter activity
Ca4	13840227	23943928	CaqFe4.2	Ca4	15609914	15610417	Ca_05541	503	endochitinase A-like
Ca4	13840227	23943928	CaqFe4.2	Ca4	15615025	15620235	Ca_05540	5210	amino-acid permease BAT1 homolog	amino acid transport,transmembrane transport	integral component of membrane	transmembrane transporter activity
Ca4	13840227	23943928	CaqFe4.2	Ca4	15649504	15653898	Ca_05539	4394	amino-acid permease BAT1 homolog isoform X1	L-alanine transport,gamma-aminobutyric acid transport,L-glutamate transmembrane transport,L-lysine transmembrane transport,arginine transmembrane transport	integral component of membrane	L-glutamate transmembrane transporter activity,L-alanine transmembrane transporter activity,arginine transmembrane transporter activity,gamma-aminobutyric acid transmembrane transporter activity,L-lysine transmembrane transporter activity
Ca4	13840227	23943928	CaqFe4.2	Ca4	15654664	15657278	Ca_05538	2614	Lipid phosphate phosphatase 2		membrane	phosphatidate phosphatase activity
Ca4	13840227	23943928	CaqFe4.2	Ca4	15669964	15674961	Ca_05537	4997	lipid phosphate phosphatase 2-like isoform X1		integral component of membrane
Ca4	13840227	23943928	CaqFe4.2	Ca4	15701042	15705869	Ca_05535	4827	elongator complex protein 2
Ca4	13840227	23943928	CaqFe4.2	Ca4	15718834	15721166	Ca_05533	2332	auxin-responsive protein IAA32	regulation of transcription, DNA-templated,auxin-activated signaling pathway	nucleus
Ca4	13840227	23943928	CaqFe4.2	Ca4	15722399	15723340	Ca_05532	941	pentatricopeptide repeat-containing protein At2g44880-like
Ca4	13840227	23943928	CaqFe4.2	Ca4	15725377	15727696	Ca_05531	2319	receptor protein kinase-like protein ZAR1	protein phosphorylation	integral component of membrane	protein kinase activity,ATP binding
Ca4	13840227	23943928	CaqFe4.2	Ca4	15735072	15744073	Ca_05530	9001	PREDICTED: uncharacterized protein LOC101512519 isoform X1	biosynthetic process		transferase activity
Ca4	13840227	23943928	CaqFe4.2	Ca4	15751286	15754444	Ca_05529	3158	alpha,alpha-trehalose-phosphate synthase [UDP-forming] 5	trehalose biosynthetic process		catalytic activity
Ca4	13840227	23943928	CaqFe4.2	Ca4	15771465	15773054	Ca_05528	1589	reticulon-like protein B2		endoplasmic reticulum membrane,integral component of membrane
Ca4	13840227	23943928	CaqFe4.2	Ca4	15782775	15784303	Ca_05527	1528	fiber protein Fb34		integral component of membrane
Ca4	13840227	23943928	CaqFe4.2	Ca4	15806447	15806749	Ca_05525	302	endochitinase A-like
Ca4	13840227	23943928	CaqFe4.2	Ca4	15822725	15826388	Ca_05524	3663	DUF789 family protein
Ca4	13840227	23943928	CaqFe4.2	Ca4	15855018	15857782	Ca_05523	2764	wall associated kinase-like protein	protein phosphorylation	integral component of membrane	protein kinase activity,ATP binding,polysaccharide binding
Ca4	13840227	23943928	CaqFe4.2	Ca4	15865030	15867639	Ca_05521	2609	wall associated kinase-like protein	protein phosphorylation		protein kinase activity,ATP binding
Ca4	13840227	23943928	CaqFe4.2	Ca4	15876283	15878960	Ca_05520	2677	probable serine/threonine-protein kinase At1g18390	protein phosphorylation	integral component of membrane	protein kinase activity,ATP binding
Ca4	13840227	23943928	CaqFe4.2	Ca4	15880754	15881044	Ca_05519	290	PREDICTED: uncharacterized protein LOC101489412
Ca4	13840227	23943928	CaqFe4.2	Ca4	15900525	15903375	Ca_05518	2850	probable protein phosphatase 2C 15 isoform X1	protein dephosphorylation		protein serine/threonine phosphatase activity
Ca4	13840227	23943928	CaqFe4.2	Ca4	15904434	15906625	Ca_05517	2191	tyrosine kinase family protein	protein phosphorylation	integral component of membrane	protein kinase activity,ATP binding
Ca4	13840227	23943928	CaqFe4.2	Ca4	15914112	15916265	Ca_05516	2153	receptor-like protein kinase	protein phosphorylation	integral component of membrane	protein serine/threonine kinase activity,ATP binding
Ca4	13840227	23943928	CaqFe4.2	Ca4	15919341	15921252	Ca_05515	1911	probable leucine-rich repeat receptor-like protein kinase At1g68400	protein phosphorylation	integral component of membrane	protein kinase activity,ATP binding
Ca4	13840227	23943928	CaqFe4.2	Ca4	15921842	15923592	Ca_05514	1750	core-2/I-branching enzyme		integral component of membrane	acetylglucosaminyltransferase activity
Ca4	13840227	23943928	CaqFe4.2	Ca4	15926880	15934954	Ca_05513	8074	metallo-beta-lactamase superfamily protein		integral component of membrane	hydrolase activity
Ca4	13840227	23943928	CaqFe4.2	Ca4	15956236	15957042	Ca_05511	806	zinc finger protein 6-like	regulation of transcription, DNA-templated,cytokinin-activated signaling pathway,gibberellic acid mediated signaling pathway,trichome differentiation	nucleus	DNA-binding transcription factor activity,sequence-specific DNA binding,transcription regulatory region DNA binding
Ca4	13840227	23943928	CaqFe4.2	Ca4	15969647	15974052	Ca_05510	4405	Cysteinyl-tRNA synthetase	cysteinyl-tRNA aminoacylation		cysteine-tRNA ligase activity,ATP binding
Ca4	13840227	23943928	CaqFe4.2	Ca4	15992704	15993617	Ca_05509	913	PREDICTED: uncharacterized protein LOC101492865
Ca4	13840227	23943928	CaqFe4.2	Ca4	16004115	16005859	Ca_05508	1744	---NA---
Ca4	13840227	23943928	CaqFe4.2	Ca4	16026287	16027286	Ca_05507	999	BI1-like protein		integral component of membrane
Ca4	13840227	23943928	CaqFe4.2	Ca4	16032169	16032729	Ca_05506	560	PREDICTED: uncharacterized protein LOC101506517
Ca4	13840227	23943928	CaqFe4.2	Ca4	16038625	16038993	Ca_05505	368	DUF1713 domain protein
Ca4	13840227	23943928	CaqFe4.2	Ca4	16045187	16053896	Ca_05504	8709	glutamine--tRNA ligase	glutaminyl-tRNA aminoacylation	cytoplasm	glutamine-tRNA ligase activity,ATP binding
Ca4	13840227	23943928	CaqFe4.2	Ca4	16062535	16063854	Ca_05503	1319	myb transcription factor		nucleus	catalytic activity,sequence-specific DNA binding
Ca4	13840227	23943928	CaqFe4.2	Ca4	16073953	16074831	Ca_05502	878	putative membrane-bound O-acyltransferase C24H6.01c isoform X1		integral component of membrane	transferase activity, transferring acyl groups
Ca4	13840227	23943928	CaqFe4.2	Ca4	16076573	16078658	Ca_05501	2085	endonuclease 2	DNA catabolic process,nucleic acid phosphodiester bond hydrolysis		nucleic acid binding,endonuclease activity
Ca4	13840227	23943928	CaqFe4.2	Ca4	16096651	16097469	Ca_05500	818	transmembrane protein, putative		membrane
Ca4	13840227	23943928	CaqFe4.2	Ca4	16104339	16104740	Ca_05499	401	VQ motif protein
Ca4	13840227	23943928	CaqFe4.2	Ca4	16127580	16128515	Ca_05498	935	adenylate isopentenyltransferase	tRNA processing		transferase activity
Ca4	13840227	23943928	CaqFe4.2	Ca4	16142577	16145401	Ca_05497	2824	caffeoylshikimate esterase-like
Ca4	13840227	23943928	CaqFe4.2	Ca4	16146536	16150105	Ca_05496	3569	IST1 homolog isoform X1	protein transport
Ca4	13840227	23943928	CaqFe4.2	Ca4	16158899	16162158	Ca_05495	3259	Ulp1 protease family, carboxy-terminal domain protein
Ca4	13840227	23943928	CaqFe4.2	Ca4	16172006	16173269	Ca_05494	1263	zinc finger protein JAGGED	multicellular organism development		nucleic acid binding
Ca4	13840227	23943928	CaqFe4.2	Ca4	16183274	16184778	Ca_05493	1504	regulator of Vps4 activity in the MVB pathway protein	protein transport
Ca4	13840227	23943928	CaqFe4.2	Ca4	16196779	16197885	Ca_05492	1106	zinc finger protein JAGGED
Ca4	13840227	23943928	CaqFe4.2	Ca4	16209939	16215748	Ca_05491	5809	50S ribosomal protein L15	translation,response to cytokinin	chloroplast stroma,chloroplast envelope,large ribosomal subunit	structural constituent of ribosome
Ca4	13840227	23943928	CaqFe4.2	Ca4	16223470	16224247	Ca_05490	777	PREDICTED: uncharacterized protein LOC101498397
Ca4	13840227	23943928	CaqFe4.2	Ca4	16241807	16241965	Ca_05489	158	PREDICTED: uncharacterized protein LOC101498936
Ca4	13840227	23943928	CaqFe4.2	Ca4	16269704	16270776	Ca_05488	1072	LOB domain protein
Ca4	13840227	23943928	CaqFe4.2	Ca4	16277519	16279183	Ca_05487	1664	zinc finger constans-like protein	regulation of transcription, DNA-templated	nucleus	zinc ion binding
Ca4	13840227	23943928	CaqFe4.2	Ca4	16326886	16328376	Ca_05486	1490	3-ketoacyl-CoA synthase 6	fatty acid biosynthetic process	integral component of membrane	transferase activity, transferring acyl groups other than amino-acyl groups
Ca4	13840227	23943928	CaqFe4.2	Ca4	16361120	16362121	Ca_05485	1001	ethylene-responsive transcription factor ERF118-like protein	regulation of transcription, DNA-templated	nucleus	DNA binding,DNA-binding transcription factor activity
Ca4	13840227	23943928	CaqFe4.2	Ca4	16428826	16429392	Ca_05484	566	PREDICTED: uncharacterized protein LOC101501056
Ca4	13840227	23943928	CaqFe4.2	Ca4	16439041	16440851	Ca_05483	1810	Pmr5/Cas1p GDSL/SGNH-like acyl-esterase family protein
Ca4	13840227	23943928	CaqFe4.2	Ca4	16444366	16448279	Ca_05482	3913	ubiquitin receptor RAD23c-like	nucleotide-excision repair,proteasome-mediated ubiquitin-dependent protein catabolic process	nucleus	damaged DNA binding
Ca4	13840227	23943928	CaqFe4.2	Ca4	16451390	16454111	Ca_05481	2721	glycolipid transfer protein	intermembrane lipid transfer	nucleus,cytoplasm	intermembrane lipid transfer activity
Ca4	13840227	23943928	CaqFe4.2	Ca4	16457260	16459599	Ca_05480	2339	2-oxoacid dehydrogenase acyltransferase family protein		chloroplast thylakoid,chloroplast stroma,chloroplast envelope,membrane,cytosolic ribosome	dihydrolipoyllysine-residue acetyltransferase activity
Ca4	13840227	23943928	CaqFe4.2	Ca4	16463217	16464054	Ca_05479	837	PREDICTED: uncharacterized protein LOC101502645 isoform X1	metal ion transport		metal ion binding
Ca4	13840227	23943928	CaqFe4.2	Ca4	16467784	16474922	Ca_05478	7138	Serine/Threonine kinase domain protein	protein phosphorylation		protein kinase activity,ATP binding
Ca4	13840227	23943928	CaqFe4.2	Ca4	16500228	16501958	Ca_05477	1730	regulator of Vps4 activity in the MVB pathway protein	response to oxidative stress,protein transport
Ca4	13840227	23943928	CaqFe4.2	Ca4	16504354	16505819	Ca_05476	1465	trans-cinnamate 4-monooxygenase	oxidation-reduction process	integral component of membrane	monooxygenase activity,iron ion binding,oxidoreductase activity, acting on paired donors, with incorporation or reduction of molecular oxygen,heme binding
Ca4	13840227	23943928	CaqFe4.2	Ca4	16506211	16508976	Ca_05475	2765	aluminum-activated malate transporter 4	malate transport	integral component of membrane
Ca4	13840227	23943928	CaqFe4.2	Ca4	16524055	16525107	Ca_05473	1052	probable carboxylesterase 17			hydrolase activity
Ca4	13840227	23943928	CaqFe4.2	Ca4	16529338	16530070	Ca_05472	732	---NA---
Ca4	13840227	23943928	CaqFe4.2	Ca4	16535532	16538560	Ca_05470	3028	CTL-like protein DDB_G0274487		integral component of membrane
Ca4	13840227	23943928	CaqFe4.2	Ca4	16548650	16550059	Ca_05469	1409	protein ASPARTIC PROTEASE IN GUARD CELL 1	proteolysis		aspartic-type endopeptidase activity
Ca4	13840227	23943928	CaqFe4.2	Ca4	16569805	16573587	Ca_05467	3782	P-loop nucleoside triphosphate hydrolase superfamily protein		chloroplast	ATP binding,hydrolase activity
Ca4	13840227	23943928	CaqFe4.2	Ca4	16578088	16579240	Ca_05466	1152	glycine-rich RNA-binding protein RZ1C isoform X2			RNA binding,zinc ion binding
Ca4	13840227	23943928	CaqFe4.2	Ca4	16581726	16583635	Ca_05465	1909	40S ribosomal protein S3-3	positive regulation of DNA repair,translation	nucleus,cytosolic small ribosomal subunit	RNA binding,structural constituent of ribosome,DNA-(apurinic or apyrimidinic site) endonuclease activity,oxidized purine DNA binding,oxidized purine nucleobase lesion DNA N-glycosylase activity
Ca4	13840227	23943928	CaqFe4.2	Ca4	16594609	16596432	Ca_05464	1823	MFS transporter		integral component of membrane
Ca4	13840227	23943928	CaqFe4.2	Ca4	16603028	16603312	Ca_05463	284	PREDICTED: uncharacterized protein LOC101510873
Ca4	13840227	23943928	CaqFe4.2	Ca4	16617251	16624622	Ca_05461	7371	transcription elongation factor Spt5-like protein, putative	regulation of transcription, DNA-templated,translational elongation		translation elongation factor activity
Ca4	13840227	23943928	CaqFe4.2	Ca4	16626853	16629605	Ca_05460	2752	serine/threonine protein phosphatase 2A 57 kDa regulatory subunit B' beta isoform-like	signal transduction,regulation of phosphoprotein phosphatase activity	protein phosphatase type 2A complex	protein phosphatase regulator activity
Ca4	13840227	23943928	CaqFe4.2	Ca4	16633227	16639693	Ca_05459	6466	probable pectate lyase 18	pectin catabolic process		pectate lyase activity,metal ion binding
Ca4	13840227	23943928	CaqFe4.2	Ca4	16649921	16650631	Ca_05458	710	ovate transcriptional repressor	negative regulation of transcription, DNA-templated
Ca4	13840227	23943928	CaqFe4.2	Ca4	16665198	16671878	Ca_05457	6680	serine-rich adhesin for platelets-like protein
Ca4	13840227	23943928	CaqFe4.2	Ca4	16674343	16676229	Ca_05456	1886	pentatricopeptide repeat-containing protein At5g04780	RNA modification		zinc ion binding
Ca4	13840227	23943928	CaqFe4.2	Ca4	16725595	16727048	Ca_05454	1453	MYB-like transcription factor family protein		nucleus	DNA binding
Ca4	13840227	23943928	CaqFe4.2	Ca4	16730594	16732012	Ca_05453	1418	F1F0-ATPase inhibitor protein
Ca4	13840227	23943928	CaqFe4.2	Ca4	16736025	16736483	Ca_05452	458	pollen-specific leucine-rich repeat extensin-like protein 1	DNA integration		nucleic acid binding
Ca4	13840227	23943928	CaqFe4.2	Ca4	16746007	16750425	Ca_05451	4418	probable pre-mRNA-splicing factor ATP-dependent RNA helicase DEAH2 isoform X3			helicase activity,ATP binding
Ca4	13840227	23943928	CaqFe4.2	Ca4	16750571	16751281	Ca_05450	710	THO complex subunit 4D-like		ribosome,integral component of membrane	nucleic acid binding
Ca4	13840227	23943928	CaqFe4.2	Ca4	16758764	16759903	Ca_05449	1139	omega-6 fatty acid desaturase endoplasmic reticulum isozyme 2-like protein	lipid metabolic process	integral component of membrane
Ca4	13840227	23943928	CaqFe4.2	Ca4	16762306	16765711	Ca_05448	3405	synaptobrevin-like protein	vesicle-mediated transport	integral component of membrane
Ca4	13840227	23943928	CaqFe4.2	Ca4	16777849	16783337	Ca_05447	5488	coatomer subunit delta-like	retrograde vesicle-mediated transport, Golgi to ER,protein transport	Golgi membrane,COPI vesicle coat
Ca4	13840227	23943928	CaqFe4.2	Ca4	16789177	16791071	Ca_05446	1894	hemerythrin HHE cation-binding domain protein
Ca4	13840227	23943928	CaqFe4.2	Ca4	16794308	16795451	Ca_05445	1143	40S ribosomal protein S27-2	ribosomal small subunit assembly,translation	cytosolic small ribosomal subunit	structural constituent of ribosome,metal ion binding
Ca4	13840227	23943928	CaqFe4.2	Ca4	16805157	16808396	Ca_05444	3239	ribonuclease H2 subunit A-like protein	RNA phosphodiester bond hydrolysis, endonucleolytic		RNA binding,RNA-DNA hybrid ribonuclease activity
Ca4	13840227	23943928	CaqFe4.2	Ca4	16814501	16815059	Ca_05442	558	nucleic acid-binding, OB-fold-like protein	DNA replication,DNA repair,DNA recombination	nucleus	DNA binding
Ca4	13840227	23943928	CaqFe4.2	Ca4	16816735	16817202	Ca_05441	467	2Fe-2S ferredoxin superfamily protein	electron transport chain	chloroplast	electron transfer activity,metal ion binding,2 iron, 2 sulfur cluster binding
Ca4	13840227	23943928	CaqFe4.2	Ca4	16821191	16824286	Ca_05440	3095	dual specificity phosphatase domain protein	protein dephosphorylation,telomere localization	integral component of membrane,meiotic nuclear membrane microtubule tethering complex	protein tyrosine/serine/threonine phosphatase activity
Ca4	13840227	23943928	CaqFe4.2	Ca4	16825287	16825652	Ca_05439	365	serine/threonine-protein phosphatase 7 long form homolog
Ca4	13840227	23943928	CaqFe4.2	Ca4	16828757	16841542	Ca_05438	12785	tubulin-folding cofactor D-like	microtubule cytoskeleton organization,tubulin complex assembly,post-chaperonin tubulin folding pathway,positive regulation of GTPase activity		GTPase activator activity,beta-tubulin binding
Ca4	13840227	23943928	CaqFe4.2	Ca4	16845807	16849938	Ca_05437	4131	ACT domain-containing protein
Ca4	13840227	23943928	CaqFe4.2	Ca4	16884580	16885209	Ca_05435	629	germin-like protein subfamily 3 member 2		extracellular region	manganese ion binding,nutrient reservoir activity
Ca4	13840227	23943928	CaqFe4.2	Ca4	16886671	16888914	Ca_05434	2243	protein trichome birefringence-like 36
Ca4	13840227	23943928	CaqFe4.2	Ca4	16893918	16899476	Ca_05433	5558	diphosphomevalonate decarboxylase-like protein	sterol biosynthetic process,isopentenyl diphosphate biosynthetic process, mevalonate pathway	cytosol	diphosphomevalonate decarboxylase activity,ATP binding
Ca4	13840227	23943928	CaqFe4.2	Ca4	16915838	16919970	Ca_05431	4132	proteasome subunit alpha type-5	proteasome-mediated ubiquitin-dependent protein catabolic process	nucleus,cytoplasm,proteasome core complex, alpha-subunit complex	threonine-type endopeptidase activity
Ca4	13840227	23943928	CaqFe4.2	Ca4	16926464	16931467	Ca_05430	5003	C2H2 zinc finger protein, putative			nucleic acid binding,metal ion binding
Ca4	13840227	23943928	CaqFe4.2	Ca4	16945171	16953540	Ca_05429	8369	protein accumulation AND replication OFs protein	chloroplast fission	chloroplast stroma,chloroplast outer membrane,extrinsic component of plastid membrane	GTPase activity,protein self-association
Ca4	13840227	23943928	CaqFe4.2	Ca4	16961052	16961843	Ca_05428	791	PREDICTED: mucin-5AC-like
Ca4	13840227	23943928	CaqFe4.2	Ca4	16999177	17001112	Ca_05425	1935	DUF615 family protein
Ca4	13840227	23943928	CaqFe4.2	Ca4	17003409	17004275	Ca_05424	866	mitochondrial pyruvate carrier 1 isoform X1	mitochondrial pyruvate transmembrane transport	mitochondrial inner membrane
Ca4	13840227	23943928	CaqFe4.2	Ca4	17010363	17014260	Ca_05422	3897	myb-like DNA-binding domain, shaqkyf class protein		nucleus	DNA binding
Ca4	13840227	23943928	CaqFe4.2	Ca4	17029194	17029502	Ca_05421	308	NADH dehydrogenase [ubiquinone] 1 beta subcomplex subunit 7	oxidation-reduction process	mitochondrion	NADH dehydrogenase (ubiquinone) activity
Ca4	13840227	23943928	CaqFe4.2	Ca4	17031810	17033936	Ca_05420	2126	pentatricopeptide repeat-containing protein At5g39350-like	RNA modification
Ca4	13840227	23943928	CaqFe4.2	Ca4	17049738	17053696	Ca_05418	3958	Pre-mRNA-splicing factor syf2, putative		Prp19 complex,catalytic step 2 spliceosome,post-mRNA release spliceosomal complex
Ca4	13840227	23943928	CaqFe4.2	Ca4	17059018	17061945	Ca_05417	2927	plant phospholipase-like protein	regulation of gene expression		chromatin binding
Ca4	13840227	23943928	CaqFe4.2	Ca4	17074155	17077528	Ca_05416	3373	transcription factor ABORTED MICROSPORES	pollen development,anther wall tapetum cell differentiation	nucleus	RNA polymerase II proximal promoter sequence-specific DNA binding,chromatin binding,protein dimerization activity
Ca4	13840227	23943928	CaqFe4.2	Ca4	17081677	17081939	Ca_05415	262	GDSL esterase/lipase	lipid metabolic process		lipase activity
Ca4	13840227	23943928	CaqFe4.2	Ca4	17103099	17103915	Ca_05414	816	blue copper-like protein	electron transport chain	anchored component of plasma membrane	electron transfer activity
Ca4	13840227	23943928	CaqFe4.2	Ca4	17107470	17114196	Ca_05413	6726	probable ubiquitin-conjugating enzyme E2 23
Ca4	13840227	23943928	CaqFe4.2	Ca4	17129320	17135846	Ca_05411	6526	FAD/NAD(P)-binding oxidoreductase family protein			FAD binding
Ca4	13840227	23943928	CaqFe4.2	Ca4	17142596	17146062	Ca_05410	3466	FAD/NAD(P)-binding oxidoreductase family protein			FAD binding
Ca4	13840227	23943928	CaqFe4.2	Ca4	17147937	17152545	Ca_05409	4608	RNA-binding protein 39	mRNA processing,3'-UTR-mediated mRNA destabilization	nucleus,cytoplasmic stress granule	mRNA binding,U1 snRNP binding
Ca4	13840227	23943928	CaqFe4.2	Ca4	17159718	17164724	Ca_05407	5006	translation initiation factor IF-3	translational initiation		translation initiation factor activity
Ca4	13840227	23943928	CaqFe4.2	Ca4	17174860	17177563	Ca_05406	2703	hypothetical protein VIGAN_08277400
Ca4	13840227	23943928	CaqFe4.2	Ca4	17190661	17193102	Ca_05405	2441	serine/threonine phosphatase family, 2C domain protein	protein dephosphorylation		protein serine/threonine phosphatase activity,metal ion binding
Ca4	13840227	23943928	CaqFe4.2	Ca4	17196718	17200170	Ca_05404	3452	DUF630 family protein
Ca4	13840227	23943928	CaqFe4.2	Ca4	17208463	17213784	Ca_05402	5321	archaeal/vacuolar-type H+-ATPase subunit B	ATP hydrolysis coupled proton transport,ATP metabolic process	proton-transporting V-type ATPase, V1 domain	ATP binding
Ca4	13840227	23943928	CaqFe4.2	Ca4	17239037	17239939	Ca_05399	902	protein phosphatase 2A regulatory B subunit family protein	signal transduction,regulation of phosphoprotein phosphatase activity	protein phosphatase type 2A complex	protein phosphatase regulator activity
Ca4	13840227	23943928	CaqFe4.2	Ca4	17260754	17267457	Ca_05398	6703	hippocampus abundant transcript-like protein 1	transmembrane transport	integral component of membrane	transporter activity
Ca4	13840227	23943928	CaqFe4.2	Ca4	17273650	17278454	Ca_05396	4804	transducin/WD-like repeat-protein
Ca4	13840227	23943928	CaqFe4.2	Ca4	17278466	17279914	Ca_05395	1448	pentatricopeptide repeat-containing protein At2g17033
Ca4	13840227	23943928	CaqFe4.2	Ca4	17280374	17282475	Ca_05394	2101	ankyrin repeat protein		integral component of membrane
Ca4	13840227	23943928	CaqFe4.2	Ca4	17285674	17287687	Ca_05393	2013	ankyrin repeat protein		integral component of membrane
Ca4	13840227	23943928	CaqFe4.2	Ca4	17294283	17298743	Ca_05392	4460	ankyrin repeat protein		integral component of membrane
Ca4	13840227	23943928	CaqFe4.2	Ca4	17343724	17346452	Ca_05389	2728	mediator of RNA polymerase II transcription subunit 36a	rRNA processing,methylation		RNA binding,methyltransferase activity
Ca4	13840227	23943928	CaqFe4.2	Ca4	17358487	17366457	Ca_05388	7970	ACT-like tyrosine kinase family protein	protein phosphorylation		protein kinase activity,ATP binding
Ca4	13840227	23943928	CaqFe4.2	Ca4	17377885	17380643	Ca_05387	2758	F-box/LRR-repeat protein 10
Ca4	13840227	23943928	CaqFe4.2	Ca4	17389831	17397065	Ca_05386	7234	transcription factor jumonji (JmjC) domain protein	methylation	integral component of membrane	methyltransferase activity
Ca4	13840227	23943928	CaqFe4.2	Ca4	17413769	17415327	Ca_05385	1558	heat shock protein
Ca4	13840227	23943928	CaqFe4.2	Ca4	17451060	17452031	Ca_05383	971	CAX-interacting protein 4			nucleic acid binding,zinc ion binding
Ca4	13840227	23943928	CaqFe4.2	Ca4	17453868	17456316	Ca_05382	2448	nodulin MtN21/EamA-like transporter family protein	transmembrane transport	integral component of membrane	transmembrane transporter activity
Ca4	13840227	23943928	CaqFe4.2	Ca4	17472442	17474259	Ca_05380	1817	GAMYB-binding protein	mRNA splicing, via spliceosome	spliceosomal complex
Ca4	13840227	23943928	CaqFe4.2	Ca4	17490100	17494821	Ca_05378	4721	DUF810 family protein
Ca4	13840227	23943928	CaqFe4.2	Ca4	17519282	17521064	Ca_05376	1782	sugar transport protein 10-like	proton transmembrane transport,glucose transmembrane transport	integral component of plasma membrane	carbohydrate:proton symporter activity,glucose transmembrane transporter activity
Ca4	13840227	23943928	CaqFe4.2	Ca4	17521832	17524413	Ca_05375	2581	thioredoxin X, chloroplastic	glycerol ether metabolic process,cell redox homeostasis,oxidation-reduction process	cell	protein disulfide oxidoreductase activity
Ca4	13840227	23943928	CaqFe4.2	Ca4	17524792	17528747	Ca_05374	3955	PPR containing plant-like protein		mitochondrion
Ca4	13840227	23943928	CaqFe4.2	Ca4	17529031	17529954	Ca_05373	923	E3 ubiquitin-protein ligase RING1-like	protein ubiquitination		ligase activity,ubiquitin protein ligase activity
Ca4	13840227	23943928	CaqFe4.2	Ca4	17536418	17537167	Ca_05372	749	phosphate carrier protein mitochondrial-like	response to salt stress	integral component of membrane
Ca4	13840227	23943928	CaqFe4.2	Ca4	17602650	17605573	Ca_05371	2923	E2F-associated phosphoprotein	positive regulation of cell proliferation	nucleus
Ca4	13840227	23943928	CaqFe4.2	Ca4	17606852	17607855	Ca_05370	1003	probable prefoldin subunit 5	protein folding	cytoplasm,prefoldin complex	unfolded protein binding
Ca4	13840227	23943928	CaqFe4.2	Ca4	17620217	17624672	Ca_05368	4455	dihydroorotate dehydrogenase (quinone)	'de novo' pyrimidine nucleobase biosynthetic process,'de novo' UMP biosynthetic process,oxidation-reduction process	mitochondrial inner membrane,plasma membrane	dihydroorotate dehydrogenase activity
Ca4	13840227	23943928	CaqFe4.2	Ca4	17630621	17640049	Ca_05367	9428	P-loop nucleoside triphosphate hydrolase superfamily protein		myosin complex	motor activity,ATP binding,actin filament binding
Ca4	13840227	23943928	CaqFe4.2	Ca4	17641076	17643714	Ca_05366	2638	riboflavin kinase	riboflavin biosynthetic process,phosphorylation		FMN adenylyltransferase activity,kinase activity
Ca4	13840227	23943928	CaqFe4.2	Ca4	17647239	17647826	Ca_05365	587	molybdenum cofactor biosynthesis protein MoaC	Mo-molybdopterin cofactor biosynthetic process
Ca4	13840227	23943928	CaqFe4.2	Ca4	17651134	17653520	Ca_05364	2386	transmembrane protein 53		integral component of membrane	hydrolase activity
Ca4	13840227	23943928	CaqFe4.2	Ca4	17658797	17661040	Ca_05363	2243	F-box/LRR protein
Ca4	13840227	23943928	CaqFe4.2	Ca4	17662603	17663625	Ca_05362	1022	zinc finger, C3HC4 type (RING finger) protein	protein ubiquitination	cytoplasm	ligase activity,ubiquitin protein ligase activity
Ca4	13840227	23943928	CaqFe4.2	Ca4	17667387	17668735	Ca_05361	1348	GRAM domain protein/ABA-responsive-like protein
Ca4	13840227	23943928	CaqFe4.2	Ca4	17673875	17674938	Ca_05360	1063	GRAM domain protein/ABA-responsive-like protein
Ca4	13840227	23943928	CaqFe4.2	Ca4	17679092	17680057	Ca_05359	965	GRAM domain protein/ABA-responsive-like protein
Ca4	13840227	23943928	CaqFe4.2	Ca4	17682958	17684288	Ca_05358	1330	GRAM domain protein/ABA-responsive-like protein
Ca4	13840227	23943928	CaqFe4.2	Ca4	17684886	17685353	Ca_05357	467	50S ribosomal protein l7 l12-like	translation	ribosome	structural constituent of ribosome
Ca4	13840227	23943928	CaqFe4.2	Ca4	17701397	17704873	Ca_05355	3476	aluminum activated malate transporter family protein	malate transport	integral component of membrane
Ca4	13840227	23943928	CaqFe4.2	Ca4	17705726	17706832	Ca_05354	1106	probable glutathione S-transferase			transferase activity
Ca4	13840227	23943928	CaqFe4.2	Ca4	17718265	17719725	Ca_05353	1460	aspartic protease in GUARD CELL-like protein	proteolysis		aspartic-type endopeptidase activity
Ca4	13840227	23943928	CaqFe4.2	Ca4	17748313	17749609	Ca_05351	1296	high mobility group (HMG)-box protein		nucleus	DNA binding
Ca4	13840227	23943928	CaqFe4.2	Ca4	17750333	17752270	Ca_05350	1937	LRR receptor-like serine/threonine-protein kinase GSO1	phosphorylation		kinase activity
Ca4	13840227	23943928	CaqFe4.2	Ca4	17768116	17770575	Ca_05348	2459	thioredoxin superfamily-like protein	regulation of transcription, DNA-templated,chloroplast organization	chloroplast stroma
Ca4	13840227	23943928	CaqFe4.2	Ca4	17771498	17774031	Ca_05347	2533	DExH-box splicing factor-binding site protein			nucleic acid binding
Ca4	13840227	23943928	CaqFe4.2	Ca4	17780815	17786207	Ca_05346	5392	plant/T32G24-2 protein		integral component of membrane
Ca4	13840227	23943928	CaqFe4.2	Ca4	17839305	17840104	Ca_18620	799	CASP-like protein		plasma membrane,integral component of membrane
Ca4	13840227	23943928	CaqFe4.2	Ca4	17846191	17852428	Ca_18621	6237	methionine--tRNA ligase, chloroplastic/mitochondrial	methionyl-tRNA aminoacylation	cytoplasm	methionine-tRNA ligase activity,ATP binding
Ca4	13840227	23943928	CaqFe4.2	Ca4	17860860	17863045	Ca_18623	2185	wuschel-related homeobox protein		nucleus,integral component of membrane	DNA binding
Ca4	13840227	23943928	CaqFe4.2	Ca4	17866544	17869933	Ca_18624	3389	Ras-related protein RABE1c	intracellular protein transport,vesicle docking involved in exocytosis,protein secretion,regulation of exocytosis,Rab protein signal transduction	intracellular,plasma membrane	GTPase activity,GTP binding
Ca4	13840227	23943928	CaqFe4.2	Ca4	17884333	17884572	Ca_18626	239	transmembrane protein, putative		integral component of membrane
Ca4	13840227	23943928	CaqFe4.2	Ca4	17896435	17897518	Ca_18627	1083	DUF966 domain protein
Ca4	13840227	23943928	CaqFe4.2	Ca4	17898739	17901331	Ca_18628	2592	nucleolin 2			RNA binding,zinc ion binding
Ca4	13840227	23943928	CaqFe4.2	Ca4	17902677	17904277	Ca_18629	1600	F-box protein At2g39490
Ca4	13840227	23943928	CaqFe4.2	Ca4	17909311	17911007	Ca_18631	1696	photosystem II reaction center PsbP family protein	photosynthesis	chloroplast thylakoid membrane,photosystem II oxygen evolving complex,extrinsic component of membrane	calcium ion binding
Ca4	13840227	23943928	CaqFe4.2	Ca4	17912112	17920795	Ca_18632	8683	ABC transporter B family protein	transmembrane transport	integral component of plasma membrane	ATP binding,ATPase activity, coupled to transmembrane movement of substances
Ca4	13840227	23943928	CaqFe4.2	Ca4	17931204	17932032	Ca_18633	828	PREDICTED: uncharacterized protein LOC101505540
Ca4	13840227	23943928	CaqFe4.2	Ca4	17940627	17941632	Ca_18634	1005	PREDICTED: uncharacterized protein LOC101506190
Ca4	13840227	23943928	CaqFe4.2	Ca4	17948944	17953994	Ca_18635	5050	beta-hexosaminidase 1-like	carbohydrate metabolic process		beta-N-acetylhexosaminidase activity,N-acetyl-beta-D-galactosaminidase activity
Ca4	13840227	23943928	CaqFe4.2	Ca4	17962227	17963308	Ca_18636	1081	PREDICTED: uncharacterized protein LOC101495981	developmental process	integral component of membrane
Ca4	13840227	23943928	CaqFe4.2	Ca4	17967573	17970210	Ca_18637	2637	glutathione S-transferase DHAR2-like	ascorbate glutathione cycle,cellular oxidant detoxification		transferase activity,glutathione dehydrogenase (ascorbate) activity
Ca4	13840227	23943928	CaqFe4.2	Ca4	17980745	17985610	Ca_18638	4865	COBW domain-containing protein 1-like
Ca4	13840227	23943928	CaqFe4.2	Ca4	17986178	17988041	Ca_18639	1863	dirigent protein 25-like		apoplast
Ca4	13840227	23943928	CaqFe4.2	Ca4	17990082	17994456	Ca_18640	4374	splicing factor 3B subunit 3-like	mRNA splicing, via spliceosome	nucleus	nucleic acid binding
Ca4	13840227	23943928	CaqFe4.2	Ca4	17995883	18000022	Ca_18641	4139	alpha/beta fold hydrolase			hydrolase activity
Ca4	13840227	23943928	CaqFe4.2	Ca4	18011514	18011849	Ca_18642	335	serine/threonine-protein phosphatase 7 long form homolog
Ca4	13840227	23943928	CaqFe4.2	Ca4	18013228	18014554	Ca_18643	1326	60S ribosomal protein l35-like	translation	ribosome	structural constituent of ribosome
Ca4	13840227	23943928	CaqFe4.2	Ca4	18015787	18018157	Ca_18644	2370	putative pectate lyase 21	pectin catabolic process		pectate lyase activity,metal ion binding
Ca4	13840227	23943928	CaqFe4.2	Ca4	18031952	18034393	Ca_18645	2441	vacuolar-processing enzyme alpha-isozyme-like	proteolysis		peptidase activity
Ca4	13840227	23943928	CaqFe4.2	Ca4	18047523	18048749	Ca_18646	1226	3-ketoacyl-CoA synthase 21	fatty acid biosynthetic process	integral component of membrane	transferase activity, transferring acyl groups other than amino-acyl groups
Ca4	13840227	23943928	CaqFe4.2	Ca4	18074974	18075993	Ca_18649	1019	probable membrane-associated kinase regulator 4	phosphorylation		kinase activity
Ca4	13840227	23943928	CaqFe4.2	Ca4	18116042	18117912	Ca_18651	1870	chalcone-flavanone isomerase family protein	flavonoid biosynthetic process		chalcone isomerase activity
Ca4	13840227	23943928	CaqFe4.2	Ca4	18126435	18128170	Ca_18653	1735	chalcone-flavanone isomerase family protein			intramolecular lyase activity
Ca4	13840227	23943928	CaqFe4.2	Ca4	18162806	18164311	Ca_18654	1505	cationic peroxidase 1-like	response to oxidative stress,hydrogen peroxide catabolic process,oxidation-reduction process,cellular oxidant detoxification	extracellular region	peroxidase activity,heme binding,metal ion binding
Ca4	13840227	23943928	CaqFe4.2	Ca4	18191430	18193703	Ca_18656	2273	ABC transporter G family member 1-like	transmembrane transport	plasma membrane,integral component of membrane	ATP binding,ATPase activity, coupled to transmembrane movement of substances
Ca4	13840227	23943928	CaqFe4.2	Ca4	18207065	18207637	Ca_18657	572	light-harvesting complex I chlorophyll A/B-binding protein		chloroplast thylakoid membrane,integral component of membrane
Ca4	13840227	23943928	CaqFe4.2	Ca4	18213034	18217370	Ca_18658	4336	hypothetical protein MTR_1g115950
Ca4	13840227	23943928	CaqFe4.2	Ca4	18249388	18250092	Ca_18660	704	transmembrane protein, putative		integral component of membrane
Ca4	13840227	23943928	CaqFe4.2	Ca4	18292505	18295086	Ca_18661	2581	transmembrane protein, putative		integral component of membrane
Ca4	13840227	23943928	CaqFe4.2	Ca4	18296899	18297090	Ca_18662	191	protein ENL-like			protein dimerization activity
Ca4	13840227	23943928	CaqFe4.2	Ca4	18319653	18320282	Ca_21627	629	PREDICTED: LOW QUALITY PROTEIN: uncharacterized protein LOC101507716	oxidation-reduction process	retrotransposon nucleocapsid	nucleic acid binding,iron ion binding,zinc ion binding,oxidoreductase activity, acting on paired donors, with incorporation or reduction of molecular oxygen,heme binding,protein dimerization activity
Ca4	13840227	23943928	CaqFe4.2	Ca4	18422808	18428393	Ca_21626	5585	macrophage erythroblast attacher	mRNA 3'-end processing,negative regulation of gluconeogenesis
Ca4	13840227	23943928	CaqFe4.2	Ca4	18466866	18470107	Ca_21624	3241	protein Spindly			ATP binding
Ca4	13840227	23943928	CaqFe4.2	Ca4	18484515	18489407	Ca_21622	4892	protoheme IX farnesyltransferase	heme O biosynthetic process	integral component of membrane,mitochondrial membrane	protoheme IX farnesyltransferase activity
Ca4	13840227	23943928	CaqFe4.2	Ca4	18492148	18495132	Ca_21621	2984	plastid transketolase			transketolase activity
Ca4	13840227	23943928	CaqFe4.2	Ca4	18498424	18501031	Ca_21620	2607	Pmr5/Cas1p GDSL/SGNH-like acyl-esterase family protein		Golgi apparatus,integral component of membrane	O-acetyltransferase activity
Ca4	13840227	23943928	CaqFe4.2	Ca4	18502633	18506997	Ca_21619	4364	formate--tetrahydrofolate ligase			formate-tetrahydrofolate ligase activity,ATP binding
Ca4	13840227	23943928	CaqFe4.2	Ca4	18521135	18523361	Ca_21618	2226	DnaJ/Hsp40 cysteine-rich domain protein
Ca4	13840227	23943928	CaqFe4.2	Ca4	18524453	18529061	Ca_21617	4608	high mobility group B protein 15-like		nucleus	DNA binding
Ca4	13840227	23943928	CaqFe4.2	Ca4	18541779	18546214	Ca_21616	4435	casein kinase I-like protein	endocytosis,peptidyl-serine phosphorylation,peptidyl-threonine phosphorylation		protein kinase activity,ATP binding
Ca4	13840227	23943928	CaqFe4.2	Ca4	18548839	18552677	Ca_21615	3838	leukotriene A-4 hydrolase homolog	proteolysis		metallopeptidase activity,zinc ion binding
Ca4	13840227	23943928	CaqFe4.2	Ca4	18555626	18558705	Ca_21614	3079	tonneau protein 1b
Ca4	13840227	23943928	CaqFe4.2	Ca4	18563586	18568387	Ca_21613	4801	probable protein phosphatase 2C 38	protein dephosphorylation		protein serine/threonine phosphatase activity,metal ion binding
Ca4	13840227	23943928	CaqFe4.2	Ca4	18570055	18571830	Ca_21612	1775	cationic amino acid transporter 8, vacuolar	transmembrane transport	integral component of membrane	transmembrane transporter activity
Ca4	13840227	23943928	CaqFe4.2	Ca4	18584368	18586396	Ca_21610	2028	ecotropic viral integration site 5 ortholog isoform X3
Ca4	13840227	23943928	CaqFe4.2	Ca4	18587427	18587705	Ca_21609	278	G-type lectin S-receptor-like serine/threonine-protein kinase SD1-1
Ca4	13840227	23943928	CaqFe4.2	Ca4	18598235	18602018	Ca_21607	3783	probable plastid-lipid-associated protein 12, chloroplastic isoform X1
Ca4	13840227	23943928	CaqFe4.2	Ca4	18604787	18606382	Ca_21606	1595	PRLI-interacting factor A
Ca4	13840227	23943928	CaqFe4.2	Ca4	18665356	18669134	Ca_21603	3778	peroxisome biogenesis protein 12	protein monoubiquitination,protein import into peroxisome matrix	integral component of peroxisomal membrane,peroxisomal importomer complex	ubiquitin-protein transferase activity,protein C-terminus binding,zinc ion binding
Ca4	13840227	23943928	CaqFe4.2	Ca4	18770297	18772717	Ca_13980	2420	pentatricopeptide repeat-containing protein mitochondrial-like		retrotransposon nucleocapsid	binding
Ca4	13840227	23943928	CaqFe4.2	Ca4	18799434	18803178	Ca_13981	3744	late embryogenesis abundant protein D-29-like isoform X1
Ca4	13840227	23943928	CaqFe4.2	Ca4	18812574	18812741	Ca_13982	167	hypothetical protein MTR_3g084720
Ca4	13840227	23943928	CaqFe4.2	Ca4	18817237	18818061	Ca_13983	824	hypothetical protein MTR_3g084720
Ca4	13840227	23943928	CaqFe4.2	Ca4	18849976	18855592	Ca_13984	5616	nucleolar complex protein 2 homolog
Ca4	13840227	23943928	CaqFe4.2	Ca4	18884909	18889814	Ca_13986	4905	TMPIT-like protein		integral component of membrane
Ca4	13840227	23943928	CaqFe4.2	Ca4	18897231	18897470	Ca_13987	239	gag polyprotein		membrane	binding
Ca4	13840227	23943928	CaqFe4.2	Ca4	18902090	18905903	Ca_13988	3813	PTI1-like tyrosine-protein kinase 1 isoform X1	peptidyl-tyrosine phosphorylation		protein tyrosine kinase activity,ATP binding
Ca4	13840227	23943928	CaqFe4.2	Ca4	18908467	18912403	Ca_13989	3936	gem-associated protein 2-like
Ca4	13840227	23943928	CaqFe4.2	Ca4	18913447	18917436	Ca_13990	3989	PREDICTED: uncharacterized protein LOC101494786
Ca4	13840227	23943928	CaqFe4.2	Ca4	18940062	18941551	Ca_13992	1489	INO80 complex subunit D-like		histone acetyltransferase complex
Ca4	13840227	23943928	CaqFe4.2	Ca4	18943613	18943999	Ca_13993	386	PREDICTED: uncharacterized protein LOC101495445
Ca4	13840227	23943928	CaqFe4.2	Ca4	18953557	18955125	Ca_13994	1568	sugar porter (SP) family MFS transporter	transmembrane transport	integral component of membrane	transmembrane transporter activity
Ca4	13840227	23943928	CaqFe4.2	Ca4	18956991	18957693	Ca_13995	702	carbohydrate-binding X8 domain protein
Ca4	13840227	23943928	CaqFe4.2	Ca4	18959625	18967882	Ca_13996	8257	selenoprotein O
Ca4	13840227	23943928	CaqFe4.2	Ca4	18975728	18976051	Ca_13997	323	pre-mRNA-splicing factor cwc-21-like
Ca4	13840227	23943928	CaqFe4.2	Ca4	18981131	18983555	Ca_13998	2424	alpha/beta hydrolase family protein			hydrolase activity
Ca4	13840227	23943928	CaqFe4.2	Ca4	18984773	18985096	Ca_13999	323	pre-mRNA-splicing factor cwc-21-like
Ca4	13840227	23943928	CaqFe4.2	Ca4	18993707	18997001	Ca_14000	3294	cytochrome P450 76A1-like	oxidation-reduction process	integral component of membrane	monooxygenase activity,iron ion binding,oxidoreductase activity, acting on paired donors, with incorporation or reduction of molecular oxygen,heme binding
Ca4	13840227	23943928	CaqFe4.2	Ca4	18997976	19000070	Ca_14001	2094	non-structural maintenance of chromosomes element 4 homolog A-like	DNA repair	nucleus,Smc5-Smc6 complex
Ca4	13840227	23943928	CaqFe4.2	Ca4	19012607	19015766	Ca_14003	3159	zinc finger CCCH domain-containing protein 14			RNA binding,metal ion binding
Ca4	13840227	23943928	CaqFe4.2	Ca4	19033742	19036987	Ca_14005	3245	transmembrane protein, putative		chloroplast thylakoid membrane,integral component of membrane
Ca4	13840227	23943928	CaqFe4.2	Ca4	19063090	19065749	Ca_14007	2659	transcription factor bHLH128-like			protein dimerization activity
Ca4	13840227	23943928	CaqFe4.2	Ca4	19066651	19067889	Ca_14008	1238	DEAD-box helicase family protein			helicase activity
Ca4	13840227	23943928	CaqFe4.2	Ca4	19089771	19096766	Ca_14010	6995	signal peptide peptidase-like 5	membrane protein proteolysis	lysosomal membrane,Golgi-associated vesicle membrane,integral component of cytoplasmic side of endoplasmic reticulum membrane,integral component of lumenal side of endoplasmic reticulum membrane	aspartic endopeptidase activity, intramembrane cleaving
Ca4	13840227	23943928	CaqFe4.2	Ca4	19125481	19135737	Ca_14011	10256	importin beta-like SAD2	intracellular protein transport	nucleus	Ran GTPase binding
Ca4	13840227	23943928	CaqFe4.2	Ca4	19139847	19141241	Ca_14012	1394	ATP-dependent DNA helicase 2 subunit KU70	telomere maintenance,double-strand break repair via nonhomologous end joining,response to heat,DNA duplex unwinding	Ku70:Ku80 complex	damaged DNA binding,double-stranded DNA binding,ATP-dependent DNA helicase activity,telomeric DNA binding
Ca4	13840227	23943928	CaqFe4.2	Ca4	19151242	19152720	Ca_14013	1478	ATP-dependent DNA helicase 2 subunit KU70	telomere maintenance,double-strand break repair via nonhomologous end joining,response to heat,DNA duplex unwinding	Ku70:Ku80 complex	damaged DNA binding,double-stranded DNA binding,ATP-dependent DNA helicase activity,telomeric DNA binding
Ca4	13840227	23943928	CaqFe4.2	Ca4	19159230	19160212	Ca_14014	982	ATP-dependent DNA helicase 2 subunit KU70	telomere maintenance,double-strand break repair via nonhomologous end joining,response to heat,DNA duplex unwinding	Ku70:Ku80 complex	damaged DNA binding,double-stranded DNA binding,ATP-dependent DNA helicase activity,telomeric DNA binding
Ca4	13840227	23943928	CaqFe4.2	Ca4	19160728	19161889	Ca_14015	1161	probable protein phosphatase 2C 33	protein dephosphorylation		protein serine/threonine phosphatase activity
Ca4	13840227	23943928	CaqFe4.2	Ca4	19178283	19181179	Ca_14017	2896	phosphoglucan, water dikinase, chloroplastic	starch metabolic process,protein autophosphorylation,carbohydrate phosphorylation	chloroplast stroma	ATP binding,carbohydrate kinase activity,phosphoglucan, water dikinase activity,starch binding
Ca4	13840227	23943928	CaqFe4.2	Ca4	19188074	19189635	Ca_14018	1561	UPF0235 protein At5g63440
Ca4	13840227	23943928	CaqFe4.2	Ca4	19212256	19213152	Ca_14020	896	enoyl-CoA hydratase/delta3,5-delta2,4-dienoyl-CoA isomerase		peroxisome	delta3,5-delta2,4-dienoyl-CoA isomerase activity
Ca4	13840227	23943928	CaqFe4.2	Ca4	19247835	19250705	Ca_14022	2870	---NA---
Ca4	13840227	23943928	CaqFe4.2	Ca4	19256429	19258441	Ca_14023	2012	exocyst subunit exo70 family protein	exocytosis,protein transport	exocyst
Ca4	13840227	23943928	CaqFe4.2	Ca4	19288501	19289080	Ca_14025	579	pollen-specific leucine-rich repeat extensin-like protein 1			binding
Ca4	13840227	23943928	CaqFe4.2	Ca4	19304209	19304643	Ca_14026	434	PREDICTED: uncharacterized protein LOC101507812
Ca4	13840227	23943928	CaqFe4.2	Ca4	19309017	19310361	Ca_14027	1344	flagellin N-methylase	methylation		methyltransferase activity
Ca4	13840227	23943928	CaqFe4.2	Ca4	19312922	19315546	Ca_14028	2624	transmembrane protein, putative		integral component of membrane
Ca4	13840227	23943928	CaqFe4.2	Ca4	19318679	19319326	Ca_14029	647	CAP, cysteine-rich secretory protein, antigen 5		extracellular space
Ca4	13840227	23943928	CaqFe4.2	Ca4	19330994	19333027	Ca_14030	2033	pentatricopeptide repeat-containing protein At2g37310-like
Ca4	13840227	23943928	CaqFe4.2	Ca4	19353640	19354122	Ca_14031	482	hypothetical protein TSUD_417530, partial
Ca4	13840227	23943928	CaqFe4.2	Ca4	19379441	19381447	Ca_14032	2006	pentatricopeptide repeat-containing protein At2g37310-like
Ca4	13840227	23943928	CaqFe4.2	Ca4	19384199	19385071	Ca_14033	872	E3 ubiquitin-protein ligase SGR9, amyloplastic	gravitropism,protein ubiquitination	amyloplast	ubiquitin-protein transferase activity,ligase activity
Ca4	13840227	23943928	CaqFe4.2	Ca4	19418747	19419980	Ca_14034	1233	PREDICTED: uncharacterized protein LOC101509938 isoform X2
Ca4	13840227	23943928	CaqFe4.2	Ca4	19433633	19436064	Ca_14035	2431	probable protein phosphatase 2C 38	protein dephosphorylation		protein serine/threonine phosphatase activity,metal ion binding
Ca4	13840227	23943928	CaqFe4.2	Ca4	19455275	19459896	Ca_14036	4621	integral membrane protein, TerC family protein		integral component of membrane
Ca4	13840227	23943928	CaqFe4.2	Ca4	19469552	19471700	Ca_14037	2148	glutathione S-transferase tau	protein glutathionylation		transferase activity
Ca4	13840227	23943928	CaqFe4.2	Ca4	19489575	19493843	Ca_14039	4268	receptor Serine/Threonine kinase	protein phosphorylation		protein serine/threonine kinase activity,ATP binding
Ca4	13840227	23943928	CaqFe4.2	Ca4	19503690	19507152	Ca_14040	3462	probable terpene synthase 2			magnesium ion binding,terpene synthase activity
Ca4	13840227	23943928	CaqFe4.2	Ca4	19517387	19520580	Ca_14042	3193	cationic amino acid transporter 1	transmembrane transport	integral component of membrane	transmembrane transporter activity
Ca4	13840227	23943928	CaqFe4.2	Ca4	19527076	19527429	Ca_14043	353	two-component response regulator-like APRR7 isoform X1	phosphorelay signal transduction system,circadian rhythm,red or far-red light signaling pathway,negative regulation of transcription, DNA-templated	nucleus,mitochondrion	DNA binding
Ca4	13840227	23943928	CaqFe4.2	Ca4	19529921	19533062	Ca_14044	3141	probable adenylate kinase 1, chloroplastic	phosphorylation,nucleoside monophosphate phosphorylation		adenylate kinase activity,ATP binding
Ca4	13840227	23943928	CaqFe4.2	Ca4	19539761	19541237	Ca_14045	1476	DNA topoisomerase 6 subunit A	meiotic DNA double-strand break processing,DNA catabolic process, endonucleolytic,DNA topological change,reciprocal meiotic recombination,meiotic DNA double-strand break formation	nuclear chromosome,DNA topoisomerase complex (ATP-hydrolyzing)	magnesium ion binding,DNA binding,DNA topoisomerase type II (ATP-hydrolyzing) activity,ATP binding,endodeoxyribonuclease activity, producing 3'-phosphomonoesters,identical protein binding
Ca4	13840227	23943928	CaqFe4.2	Ca4	19546620	19548664	Ca_14046	2044	zinc finger CCCH domain-containing protein 11-like			metal ion binding
Ca4	13840227	23943928	CaqFe4.2	Ca4	19551002	19551839	Ca_14047	837	---NA---
Ca4	13840227	23943928	CaqFe4.2	Ca4	19582750	19586518	Ca_14048	3768	protein REVEILLE 8-like		nucleus	DNA binding
Ca4	13840227	23943928	CaqFe4.2	Ca4	19617999	19618229	Ca_14050	230	thermospermine synthase ACAULIS5-like			catalytic activity
Ca4	13840227	23943928	CaqFe4.2	Ca4	19633972	19639626	Ca_14051	5654	probable LRR receptor-like serine/threonine-protein kinase At1g67720	protein phosphorylation	integral component of membrane	protein kinase activity,ATP binding
Ca4	13840227	23943928	CaqFe4.2	Ca4	19666955	19668718	Ca_14053	1763	pentatricopeptide repeat-containing protein At3g09650, chloroplastic
Ca4	13840227	23943928	CaqFe4.2	Ca4	19679678	19680342	Ca_14054	664	repetitive proline-rich cell wall protein 2
Ca4	13840227	23943928	CaqFe4.2	Ca4	19685827	19688472	Ca_14055	2645	PWWP domain protein			nucleic acid binding
Ca4	13840227	23943928	CaqFe4.2	Ca4	19701784	19705571	Ca_14057	3787	PREDICTED: uncharacterized protein LOC101489735 isoform X1
Ca4	13840227	23943928	CaqFe4.2	Ca4	19708339	19709655	Ca_14058	1316	40S ribosomal protein S23	translation	small ribosomal subunit	structural constituent of ribosome
Ca4	13840227	23943928	CaqFe4.2	Ca4	19712145	19723101	Ca_14059	10956	interactor of constitutive active ROPs 2, chloroplastic-like	phosphorelay signal transduction system	intracellular
Ca4	13840227	23943928	CaqFe4.2	Ca4	19733217	19735620	Ca_14061	2403	mitochondrial import inner membrane translocase subunit TIM14-1	protein import into mitochondrial matrix,positive regulation of ATPase activity	PAM complex, Tim23 associated import motor,integral component of membrane	ATPase activator activity,protein transporter activity
Ca4	13840227	23943928	CaqFe4.2	Ca4	19738271	19741125	Ca_14062	2854	IQ calmodulin-binding motif protein
Ca4	13840227	23943928	CaqFe4.2	Ca4	19746614	19747303	Ca_14063	689	lipid phosphate phosphatase gamma, chloroplastic-like	protein N-linked glycosylation,diacylglycerol biosynthetic process,dephosphorylation,pollen tube development	chloroplast,integral component of endoplasmic reticulum membrane	phosphatidate phosphatase activity,dolichyldiphosphatase activity
Ca4	13840227	23943928	CaqFe4.2	Ca4	19750699	19756001	Ca_14064	5302	importin subunit alpha-9	protein import into nucleus	nucleus,cytosol	nuclear import signal receptor activity
Ca4	13840227	23943928	CaqFe4.2	Ca4	19829357	19829806	Ca_17120	449	hypothetical protein MTR_1g066720
Ca4	13840227	23943928	CaqFe4.2	Ca4	19831461	19835255	Ca_17121	3794	cationic peroxidase	response to oxidative stress,hydrogen peroxide catabolic process,oxidation-reduction process,cellular oxidant detoxification	extracellular region	peroxidase activity,heme binding,metal ion binding
Ca4	13840227	23943928	CaqFe4.2	Ca4	19860402	19860575	Ca_17122	173	---NA---
Ca4	13840227	23943928	CaqFe4.2	Ca4	19866882	19870050	Ca_17123	3168	syntaxin-71-like protein	intracellular protein transport,membrane fusion	intracellular,integral component of membrane	SNAP receptor activity
Ca4	13840227	23943928	CaqFe4.2	Ca4	19887962	19889978	Ca_17124	2016	zinc finger protein JACKDAW-like			nucleic acid binding,metal ion binding
Ca4	13840227	23943928	CaqFe4.2	Ca4	19897195	19901079	Ca_17125	3884	RING/U-box protein		integral component of membrane	zinc ion binding,ligase activity
Ca4	13840227	23943928	CaqFe4.2	Ca4	19914431	19915756	Ca_17126	1325	peptide upstream ORF protein, putative		integral component of membrane
Ca4	13840227	23943928	CaqFe4.2	Ca4	19918211	19921585	Ca_17127	3374	probable E3 ubiquitin-protein ligase LOG2			ligase activity
Ca4	13840227	23943928	CaqFe4.2	Ca4	19935192	19938053	Ca_17128	2861	Serine/Threonine kinase stpk-V protein	protein phosphorylation		protein serine/threonine kinase activity,ATP binding
Ca4	13840227	23943928	CaqFe4.2	Ca4	19981332	19983557	Ca_17130	2225	serine/threonine-protein kinase-like protein CCR1	protein phosphorylation,transmembrane receptor protein serine/threonine kinase signaling pathway	plasma membrane,integral component of membrane	transmembrane receptor protein serine/threonine kinase activity,ATP binding
Ca4	13840227	23943928	CaqFe4.2	Ca4	19990045	19992309	Ca_17131	2264	retrovirus-related Pol polyprotein from transposon TNT 1-94	DNA integration	retrotransposon nucleocapsid	nucleic acid binding,zinc ion binding
Ca4	13840227	23943928	CaqFe4.2	Ca4	20041830	20042330	Ca_17133	500	60S ribosomal protein L12	translation	ribosome	structural constituent of ribosome
Ca4	13840227	23943928	CaqFe4.2	Ca4	20059039	20059512	Ca_17134	473	PREDICTED: uncharacterized protein LOC101503850
Ca4	13840227	23943928	CaqFe4.2	Ca4	20078687	20080725	Ca_17135	2038	transmembrane protein, putative		integral component of membrane
Ca4	13840227	23943928	CaqFe4.2	Ca4	20149055	20150949	Ca_17137	1894	pollen-specific leucine-rich repeat extensin-like protein 1	DNA integration		nucleic acid binding
Ca4	13840227	23943928	CaqFe4.2	Ca4	20158841	20161895	Ca_17138	3054	BTB/POZ domain-containing protein At5g03250-like
Ca4	13840227	23943928	CaqFe4.2	Ca4	20181478	20183742	Ca_17139	2264	retrovirus-related Pol polyprotein from transposon TNT 1-94	DNA integration	retrotransposon nucleocapsid	nucleic acid binding,zinc ion binding
Ca4	13840227	23943928	CaqFe4.2	Ca4	20202577	20206829	Ca_17140	4252	cytokinin riboside 5'-monophosphate phosphoribohydrolase	cytokinin biosynthetic process		hydrolase activity
Ca4	13840227	23943928	CaqFe4.2	Ca4	20221710	20223560	Ca_17142	1850	30 kDa ribonucleoprotein			RNA binding
Ca4	13840227	23943928	CaqFe4.2	Ca4	20307046	20310471	Ca_17144	3425	phenylalanine ammonia-lyase-like protein	L-phenylalanine catabolic process,cinnamic acid biosynthetic process	cytoplasm	phenylalanine ammonia-lyase activity
Ca4	13840227	23943928	CaqFe4.2	Ca4	20337201	20341583	Ca_17145	4382	isocitrate dehydrogenase [NAD] catalytic subunit 5, mitochondrial	tricarboxylic acid cycle	mitochondrion	magnesium ion binding,isocitrate dehydrogenase (NAD+) activity,NAD binding
Ca4	13840227	23943928	CaqFe4.2	Ca4	20349504	20352592	Ca_17146	3088	adenosine kinase 2	purine ribonucleoside salvage,AMP biosynthetic process,phosphorylation		adenosine kinase activity
Ca4	13840227	23943928	CaqFe4.2	Ca4	20372082	20376265	Ca_17147	4183	myb transcription factor			DNA binding
Ca4	13840227	23943928	CaqFe4.2	Ca4	20391025	20394798	Ca_17148	3773	putative white-brown complex homolog protein 30 isoform X3		integral component of membrane	ATP binding,ATPase activity
Ca4	13840227	23943928	CaqFe4.2	Ca4	20409852	20412978	Ca_17150	3126	kinase 1B	protein phosphorylation		protein kinase activity,ATP binding
Ca4	13840227	23943928	CaqFe4.2	Ca4	20435812	20436471	Ca_17152	659	transcription factor TCP11	regulation of transcription, DNA-templated	nucleus	DNA binding
Ca4	13840227	23943928	CaqFe4.2	Ca4	20442270	20446912	Ca_17153	4642	RNA polymerase sigma factor	regulation of DNA-templated transcription, initiation	chloroplast	sigma factor activity,DNA binding,DNA-binding transcription factor activity
Ca4	13840227	23943928	CaqFe4.2	Ca4	20447505	20447981	Ca_17154	476	ubiquitin family protein
Ca4	13840227	23943928	CaqFe4.2	Ca4	20473020	20476952	Ca_17155	3932	cell division cycle protein 48 homolog	ubiquitin-dependent ERAD pathway,retrograde protein transport, ER to cytosol,mitotic spindle disassembly,cell division,ER-associated misfolded protein catabolic process,autophagosome maturation	nucleus,cytosol,VCP-NPL4-UFD1 AAA ATPase complex	ATP binding,ATPase activity,polyubiquitin modification-dependent protein binding
Ca4	13840227	23943928	CaqFe4.2	Ca4	20484447	20487191	Ca_17156	2744	membrane magnesium transporter		integral component of membrane
Ca4	13840227	23943928	CaqFe4.2	Ca4	20496931	20498329	Ca_17157	1398	PREDICTED: uncharacterized protein LOC101512076		integral component of membrane
Ca4	13840227	23943928	CaqFe4.2	Ca4	20502587	20505025	Ca_17158	2438	thylakoid lumenal 15.0 kDa protein 2, chloroplastic		chloroplast,thylakoid lumen
Ca4	13840227	23943928	CaqFe4.2	Ca4	20505999	20506304	Ca_17159	305	SAUR-like auxin-responsive family protein	response to auxin
Ca4	13840227	23943928	CaqFe4.2	Ca4	20521283	20523227	Ca_17160	1944	pollen-specific leucine-rich repeat extensin-like protein 1
Ca4	13840227	23943928	CaqFe4.2	Ca4	20578969	20579546	Ca_17162	577	50S ribosomal protein l18-like	translation	ribosome	structural constituent of ribosome
Ca4	13840227	23943928	CaqFe4.2	Ca4	20619714	20621224	Ca_17163	1510	heavy metal-associated domain protein	metal ion transport		metal ion binding
Ca4	13840227	23943928	CaqFe4.2	Ca4	20638571	20640787	Ca_17164	2216	zinc finger protein 593-like			nucleic acid binding,zinc ion binding
Ca4	13840227	23943928	CaqFe4.2	Ca4	20696037	20702766	Ca_17166	6729	ABC transporter B family member 1	transmembrane transport	integral component of membrane	ATP binding,ATPase activity, coupled to transmembrane movement of substances
Ca4	13840227	23943928	CaqFe4.2	Ca4	20743315	20745933	Ca_17167	2618	4-coumarate:CoA ligase-like protein			ligase activity
Ca4	13840227	23943928	CaqFe4.2	Ca4	20753745	20756507	Ca_17168	2762	PREDICTED: uncharacterized protein LOC101514684
Ca4	13840227	23943928	CaqFe4.2	Ca4	20760753	20763489	Ca_17169	2736	exosome complex exonuclease RRP41	RNA processing,nucleic acid phosphodiester bond hydrolysis	exosome (RNase complex)	exonuclease activity
Ca4	13840227	23943928	CaqFe4.2	Ca4	20817729	20818890	Ca_17172	1161	Ulp1 protease family, carboxy-terminal domain protein
Ca4	13840227	23943928	CaqFe4.2	Ca4	20849630	20850097	Ca_17173	467	cell wall protein RBR3-like
Ca4	13840227	23943928	CaqFe4.2	Ca4	20875844	20878597	Ca_19044	2753	exostosin family protein	protein glycosylation	integral component of membrane	transferase activity, transferring glycosyl groups
Ca4	13840227	23943928	CaqFe4.2	Ca4	20941547	20944250	Ca_19046	2703	hypothetical protein VIGAN_08277400
Ca4	13840227	23943928	CaqFe4.2	Ca4	20950220	20951443	Ca_19047	1223	PLATZ transcription factor family protein		intracellular	zinc ion binding
Ca4	13840227	23943928	CaqFe4.2	Ca4	20966125	20970060	Ca_19048	3935	aspartic proteinase-like protein 2	proteolysis		aspartic-type endopeptidase activity
Ca4	13840227	23943928	CaqFe4.2	Ca4	21073431	21074355	Ca_19049	924	aspartic proteinase-like protein 2	proteolysis	integral component of membrane	aspartic-type endopeptidase activity
Ca4	13840227	23943928	CaqFe4.2	Ca4	21076743	21078746	Ca_19050	2003	aspartic proteinase-like protein 2	proteolysis		aspartic-type endopeptidase activity
Ca4	13840227	23943928	CaqFe4.2	Ca4	21095058	21095812	Ca_19051	754	putative L-ascorbate peroxidase 6	response to oxidative stress,oxidation-reduction process,cellular oxidant detoxification		peroxidase activity,heme binding
Ca4	13840227	23943928	CaqFe4.2	Ca4	21100144	21101553	Ca_19052	1409	nucleobase-ascorbate transporter 4	transmembrane transport	integral component of membrane	transmembrane transporter activity
Ca4	13840227	23943928	CaqFe4.2	Ca4	21128753	21132544	Ca_19054	3791	gag-pol polyprotein	DNA integration	retrotransposon nucleocapsid	nucleic acid binding,zinc ion binding
Ca4	13840227	23943928	CaqFe4.2	Ca4	21142325	21145535	Ca_19055	3210	myosin heavy chain-like protein, putative
Ca4	13840227	23943928	CaqFe4.2	Ca4	21174609	21175124	Ca_19056	515	PREDICTED: LOW QUALITY PROTEIN: uncharacterized protein LOC101504735, partial	DNA integration		nucleic acid binding
Ca4	13840227	23943928	CaqFe4.2	Ca4	21205937	21206524	Ca_19057	587	Copia protein		retrotransposon nucleocapsid
Ca4	13840227	23943928	CaqFe4.2	Ca4	21241654	21245395	Ca_19059	3741	eukaryotic aspartyl protease family protein	proteolysis		aspartic-type endopeptidase activity
Ca4	13840227	23943928	CaqFe4.2	Ca4	21272679	21273182	Ca_19061	503	carotene epsilon-monooxygenase, chloroplastic-like	oxidation-reduction process		monooxygenase activity,iron ion binding,oxidoreductase activity, acting on paired donors, with incorporation or reduction of molecular oxygen,heme binding
Ca4	13840227	23943928	CaqFe4.2	Ca4	21283581	21288492	Ca_19062	4911	carotene epsilon-monooxygenase, chloroplastic-like	oxidation-reduction process		monooxygenase activity,iron ion binding,oxidoreductase activity, acting on paired donors, with incorporation or reduction of molecular oxygen,heme binding
Ca4	13840227	23943928	CaqFe4.2	Ca4	21310285	21310758	Ca_19063	473	interactor of constitutive active ROPs 2, chloroplastic-like	phosphorelay signal transduction system	intracellular
Ca4	13840227	23943928	CaqFe4.2	Ca4	21311347	21311658	Ca_19064	311	OBERON-like protein	root meristem specification,maintenance of root meristem identity,regulation of gene expression,maintenance of shoot apical meristem identity,transport of virus in host, cell to cell	nucleus	metal ion binding
Ca4	13840227	23943928	CaqFe4.2	Ca4	21317638	21318012	Ca_19065	374	Lysine-specific demethylase REF6	methylation,oxidation-reduction process	nucleus	nucleic acid binding,methyltransferase activity,oxidoreductase activity
Ca4	13840227	23943928	CaqFe4.2	Ca4	21384294	21388433	Ca_19066	4139	aspartic proteinase-like protein 2	proteolysis		aspartic-type endopeptidase activity
Ca4	13840227	23943928	CaqFe4.2	Ca4	21393081	21395659	Ca_19067	2578	FKBP-type peptidyl-prolyl cis-trans isomerase	protein peptidyl-prolyl isomerization	chloroplast thylakoid membrane	peptidyl-prolyl cis-trans isomerase activity
Ca4	13840227	23943928	CaqFe4.2	Ca4	21398880	21399419	Ca_19068	539	vitelline membrane protein 15a-3-like		integral component of membrane
Ca4	13840227	23943928	CaqFe4.2	Ca4	21483525	21484724	Ca_19069	1199	PREDICTED: uncharacterized protein LOC105852536, partial		retrotransposon nucleocapsid	nucleic acid binding,zinc ion binding
Ca4	13840227	23943928	CaqFe4.2	Ca4	21501641	21505767	Ca_19070	4126	aspartic proteinase-like protein 2	proteolysis		aspartic-type endopeptidase activity
Ca4	13840227	23943928	CaqFe4.2	Ca4	21603139	21604585	Ca_19071	1446	PREDICTED: uncharacterized protein LOC101493793			transition metal ion binding,organic cyclic compound binding,heterocyclic compound binding
Ca4	13840227	23943928	CaqFe4.2	Ca4	21686137	21690378	Ca_19074	4241	aspartic proteinase-like protein 2	proteolysis		aspartic-type endopeptidase activity
Ca4	13840227	23943928	CaqFe4.2	Ca4	21696286	21699905	Ca_19075	3619	peptidyl-prolyl cis-trans isomerase FKBP16-4, chloroplastic	protein peptidyl-prolyl isomerization	chloroplast thylakoid membrane	peptidyl-prolyl cis-trans isomerase activity
Ca4	13840227	23943928	CaqFe4.2	Ca4	21701094	21702356	Ca_19076	1262	transmembrane protein, putative		chloroplast outer membrane,integral component of membrane
Ca4	13840227	23943928	CaqFe4.2	Ca4	21712254	21717736	Ca_19077	5482	threonine dehydratase biosynthetic, chloroplastic-like	isoleucine biosynthetic process		L-threonine ammonia-lyase activity,pyridoxal phosphate binding
Ca4	13840227	23943928	CaqFe4.2	Ca4	21737391	21739175	Ca_19078	1784	dnaJ homolog subfamily C member 28-like
Ca4	13840227	23943928	CaqFe4.2	Ca4	21772227	21772781	Ca_19080	554	Thaumatin-like protein 1
Ca4	13840227	23943928	CaqFe4.2	Ca4	21775831	21776745	Ca_19081	914	UDP-glycosyltransferase 73C3-like		intracellular membrane-bounded organelle	quercetin 3-O-glucosyltransferase activity,quercetin 7-O-glucosyltransferase activity
Ca4	13840227	23943928	CaqFe4.2	Ca4	21786895	21788388	Ca_19082	1493	UDP-glucosyltransferase family protein			transferase activity, transferring hexosyl groups
Ca4	13840227	23943928	CaqFe4.2	Ca4	21792980	21795089	Ca_19083	2109	aspartic proteinase-like protein 2 isoform X1	proteolysis		aspartic-type endopeptidase activity
Ca4	13840227	23943928	CaqFe4.2	Ca4	21829714	21830819	Ca_20151	1105	putative homeobox-leucine zipper protein ATHB-51	regulation of transcription, DNA-templated	nucleus	DNA-binding transcription factor activity,sequence-specific DNA binding
Ca4	13840227	23943928	CaqFe4.2	Ca4	21852285	21853808	Ca_20150	1523	Myb/SANT-like DNA-binding domain protein
Ca4	13840227	23943928	CaqFe4.2	Ca4	21877130	21880523	Ca_20148	3393	uridylate kinase	pyrimidine nucleotide biosynthetic process,phosphorylation,nucleoside monophosphate phosphorylation	cytoplasm	DNA binding,UMP kinase activity
Ca4	13840227	23943928	CaqFe4.2	Ca4	21881798	21884583	Ca_20147	2785	LRR receptor-like kinase	protein phosphorylation	integral component of membrane	protein kinase activity,ATP binding
Ca4	13840227	23943928	CaqFe4.2	Ca4	21931700	21932706	Ca_20146	1006	Ulp1 protease family, carboxy-terminal domain protein
Ca4	13840227	23943928	CaqFe4.2	Ca4	21937622	21937933	Ca_20145	311	Ulp1 protease family, carboxy-terminal domain protein
Ca4	13840227	23943928	CaqFe4.2	Ca4	21947443	21947826	Ca_20144	383	SAUR-like auxin-responsive family protein	response to auxin
Ca4	13840227	23943928	CaqFe4.2	Ca4	21949377	21953393	Ca_20143	4016	3-deoxy-d-manno-octulosonic-acid transferase			transferase activity
Ca4	13840227	23943928	CaqFe4.2	Ca4	21954765	21956360	Ca_20142	1595	plant/T32M21-140 protein
Ca4	13840227	23943928	CaqFe4.2	Ca4	21988014	21991126	Ca_20141	3112	AT hook motif DNA-binding family protein			DNA binding
Ca4	13840227	23943928	CaqFe4.2	Ca4	22010970	22018786	Ca_20140	7816	glucomannan 4-beta-mannosyltransferase 9-like		integral component of membrane	transferase activity, transferring glycosyl groups
Ca4	13840227	23943928	CaqFe4.2	Ca4	22028948	22036131	Ca_20139	7183	cellulose synthase-like protein A1		integral component of membrane	transferase activity, transferring glycosyl groups
Ca4	13840227	23943928	CaqFe4.2	Ca4	22054355	22060204	Ca_20138	5849	delta(14)-sterol reductase	oxidation-reduction process	integral component of membrane	delta14-sterol reductase activity
Ca4	13840227	23943928	CaqFe4.2	Ca4	22124562	22125716	Ca_20135	1154	heat shock transcription factor A3	response to stimulus		DNA binding
Ca4	13840227	23943928	CaqFe4.2	Ca4	22136147	22139711	Ca_20134	3564	ribosome production factor 2	ribosomal large subunit assembly,maturation of LSU-rRNA		rRNA binding
Ca4	13840227	23943928	CaqFe4.2	Ca4	22152229	22154391	Ca_20133	2162	ribosome production factor 2 homolog	ribosomal large subunit assembly,maturation of LSU-rRNA		rRNA binding
Ca4	13840227	23943928	CaqFe4.2	Ca4	22160500	22161008	Ca_20132	508	phytosulfokine precursor protein	cell proliferation,regulation of signaling receptor activity	extracellular region,membrane	growth factor activity
Ca4	13840227	23943928	CaqFe4.2	Ca4	22168498	22169743	Ca_20131	1245	peptidyl-prolyl cis-trans isomerase FKBP17-1, chloroplastic	protein peptidyl-prolyl isomerization		peptidyl-prolyl cis-trans isomerase activity
Ca4	13840227	23943928	CaqFe4.2	Ca4	22181144	22183705	Ca_20130	2561	fructose-bisphosphate aldolase	glycolytic process		fructose-bisphosphate aldolase activity
Ca4	13840227	23943928	CaqFe4.2	Ca4	22194464	22197072	Ca_20129	2608	trihelix transcription factor PTL-like
Ca4	13840227	23943928	CaqFe4.2	Ca4	22226234	22230879	Ca_20128	4645	denticleless protein homolog isoform X1
Ca4	13840227	23943928	CaqFe4.2	Ca4	22237647	22238228	Ca_20127	581	dehydration-responsive element-binding protein 1f-like	regulation of transcription, DNA-templated	nucleus	DNA binding,DNA-binding transcription factor activity
Ca4	13840227	23943928	CaqFe4.2	Ca4	22289014	22290714	Ca_20125	1700	calcineurin-like metallo-phosphoesterase superfamily protein			hydrolase activity
Ca4	13840227	23943928	CaqFe4.2	Ca4	22293004	22296835	Ca_20124	3831	serine/threonine-protein kinase D6PKL1	protein phosphorylation		protein kinase activity,ATP binding
Ca4	13840227	23943928	CaqFe4.2	Ca4	22357344	22361020	Ca_20123	3676	monodehydroascorbate reductase	oxidation-reduction process,cellular oxidant detoxification	cytoplasm	monodehydroascorbate reductase (NADH) activity,flavin adenine dinucleotide binding
Ca4	13840227	23943928	CaqFe4.2	Ca4	22374615	22376408	Ca_20122	1793	60S acidic ribosomal protein	translational elongation	ribosome	structural constituent of ribosome
Ca4	13840227	23943928	CaqFe4.2	Ca4	22383897	22384214	Ca_20121	317	protein ENL-like			binding
Ca4	13840227	23943928	CaqFe4.2	Ca4	22399364	22402967	Ca_20120	3603	calmodulin-binding family protein
Ca4	13840227	23943928	CaqFe4.2	Ca4	22519705	22520112	Ca_28059	407	protein ENL-like			nucleic acid binding,zinc ion binding
Ca4	13840227	23943928	CaqFe4.2	Ca4	22647492	22647911	Ca_14478	419	WPP domain-interacting protein		integral component of membrane
Ca4	13840227	23943928	CaqFe4.2	Ca4	22679912	22680409	Ca_14477	497	proline-rich receptor-like protein kinase PERK9
Ca4	13840227	23943928	CaqFe4.2	Ca4	22721526	22723276	Ca_14476	1750	myosin-binding protein 7-like
Ca4	13840227	23943928	CaqFe4.2	Ca4	22729719	22734191	Ca_14475	4472	calmodulin-domain kinase CDPK protein	protein phosphorylation		protein kinase activity,calcium ion binding,ATP binding
Ca4	13840227	23943928	CaqFe4.2	Ca4	22757956	22758657	Ca_14474	701	viral movement protein
Ca4	13840227	23943928	CaqFe4.2	Ca4	22778929	22779384	Ca_14473	455	cell wall protein RBR3-like
Ca4	13840227	23943928	CaqFe4.2	Ca4	22791429	22792045	Ca_14472	616	white-brown-complex ABC transporter family protein		integral component of membrane	ATP binding,ATPase activity
Ca4	13840227	23943928	CaqFe4.2	Ca4	22809224	22815019	Ca_14470	5795	prolycopene isomerase, chloroplastic	carotenoid biosynthetic process,oxidation-reduction process		oxidoreductase activity,carotenoid isomerase activity
Ca4	13840227	23943928	CaqFe4.2	Ca4	22826070	22829037	Ca_14469	2967	sucrose-6F-phosphate phosphohydrolase	sucrose biosynthetic process,dephosphorylation		magnesium ion binding,sucrose-phosphate phosphatase activity
Ca4	13840227	23943928	CaqFe4.2	Ca4	22836823	22837226	Ca_14468	403	transmembrane protein, putative
Ca4	13840227	23943928	CaqFe4.2	Ca4	22850505	22851104	Ca_14467	599	PREDICTED: uncharacterized protein LOC101495448
Ca4	13840227	23943928	CaqFe4.2	Ca4	22859257	22863094	Ca_14466	3837	RNA polymerase II subunit B1 CTD phosphatase RPAP2, putative
Ca4	13840227	23943928	CaqFe4.2	Ca4	22863953	22866741	Ca_14465	2788	protein WVD2-like 4	translational initiation		translation initiation factor activity
Ca4	13840227	23943928	CaqFe4.2	Ca4	22874123	22874332	Ca_14464	209	---NA---
Ca4	13840227	23943928	CaqFe4.2	Ca4	22906777	22909443	Ca_14463	2666	PPR containing plant-like protein
Ca4	13840227	23943928	CaqFe4.2	Ca4	22912434	22913877	Ca_14462	1443	D-tyrosyl-tRNA(Tyr) deacylase isoform X1	aminoacyl-tRNA metabolism involved in translational fidelity	cytoplasm	tRNA binding,D-tyrosyl-tRNA(Tyr) deacylase activity
Ca4	13840227	23943928	CaqFe4.2	Ca4	23064926	23067544	Ca_14458	2618	putative phosphatidylglycerol/phosphatidylinositol transfer protein DDB_G0282179	intracellular sterol transport	intracellular
Ca4	13840227	23943928	CaqFe4.2	Ca4	23094323	23096587	Ca_14457	2264	retrovirus-related Pol polyprotein from transposon TNT 1-94	DNA integration	retrotransposon nucleocapsid	nucleic acid binding,zinc ion binding
Ca4	13840227	23943928	CaqFe4.2	Ca4	23104458	23107009	Ca_14456	2551	PREDICTED: uncharacterized protein LOC101499989
Ca4	13840227	23943928	CaqFe4.2	Ca4	23151723	23154686	Ca_14455	2963	nuclear transcription factor Y subunit A-10	regulation of transcription, DNA-templated		DNA-binding transcription factor activity
Ca4	13840227	23943928	CaqFe4.2	Ca4	23155954	23157953	Ca_14454	1999	RNA recognition motif	chloroplast rRNA processing	chloroplast thylakoid membrane,ribonucleoprotein complex	RNA binding
Ca4	13840227	23943928	CaqFe4.2	Ca4	23159829	23161553	Ca_14453	1724	syntaxin of plants 122 protein	intracellular protein transport,vesicle-mediated transport,membrane fusion	intracellular,integral component of membrane	SNAP receptor activity
Ca4	13840227	23943928	CaqFe4.2	Ca4	23173804	23175653	Ca_14452	1849	syntaxin of plants 122 protein	protein targeting to membrane,vesicle-mediated transport,defense response to fungus,membrane fusion	intracellular,plasma membrane,plasmodesma,integral component of membrane	SNAP receptor activity
Ca4	13840227	23943928	CaqFe4.2	Ca4	23260988	23263703	Ca_14450	2715	cell differentiation protein RCD1 homolog
Ca4	13840227	23943928	CaqFe4.2	Ca4	23303846	23305210	Ca_14449	1364	esophageal cancer associated protein, putative	protein transport,retrograde transport, endosome to Golgi	cytosol,retromer, cargo-selective complex
Ca4	13840227	23943928	CaqFe4.2	Ca4	23315926	23317314	Ca_14448	1388	UPF0505 protein C16orf62 homolog	protein transport,retrograde transport, endosome to Golgi	cytosol,retromer, cargo-selective complex
Ca4	13840227	23943928	CaqFe4.2	Ca4	23338997	23340763	Ca_14446	1766	esophageal cancer associated protein, putative	protein transport,retrograde transport, endosome to Golgi	cytosol,retromer, cargo-selective complex
Ca4	13840227	23943928	CaqFe4.2	Ca4	23361267	23363040	Ca_14445	1773	GRF zinc finger protein		integral component of membrane	zinc ion binding,isomerase activity
Ca4	13840227	23943928	CaqFe4.2	Ca4	23376199	23377791	Ca_14444	1592	glucan endo-1,3-beta-glucosidase 12-like	carbohydrate metabolic process		hydrolase activity, hydrolyzing O-glycosyl compounds
Ca4	13840227	23943928	CaqFe4.2	Ca4	23381519	23384298	Ca_14443	2779	hypothetical protein VIGAN_08277400
Ca4	13840227	23943928	CaqFe4.2	Ca4	23423502	23425349	Ca_14442	1847	PREDICTED: uncharacterized protein LOC105852082
Ca4	13840227	23943928	CaqFe4.2	Ca4	23453900	23454760	Ca_14440	860	dof zinc finger protein DOF3.5-like	regulation of transcription, DNA-templated	nucleus	DNA binding
Ca4	13840227	23943928	CaqFe4.2	Ca4	23459211	23459770	Ca_14439	559	serine/threonine-protein phosphatase 7 long form homolog	cell morphogenesis		ATP binding
Ca4	13840227	23943928	CaqFe4.2	Ca4	23475524	23476849	Ca_14438	1325	E3 ubiquitin-protein ligase PUB23-like protein	protein ubiquitination		ubiquitin-protein transferase activity,ligase activity
Ca4	13840227	23943928	CaqFe4.2	Ca4	23554975	23557922	Ca_14437	2947	BEL1-related homeotic protein	regulation of transcription, DNA-templated	nucleus	DNA binding
Ca4	13840227	23943928	CaqFe4.2	Ca4	23599458	23601487	Ca_14436	2029	PREDICTED: uncharacterized protein LOC108336533
Ca4	13840227	23943928	CaqFe4.2	Ca4	23606029	23606319	Ca_14435	290	---NA---
Ca4	13840227	23943928	CaqFe4.2	Ca4	23634549	23639698	Ca_14434	5149	digalactosyldiacylglycerol synthase
Ca4	13840227	23943928	CaqFe4.2	Ca4	23662305	23664657	Ca_14432	2352	serine/threonine-protein phosphatase 7 long form homolog	cell morphogenesis		ATP binding
Ca4	13840227	23943928	CaqFe4.2	Ca4	23664667	23665026	Ca_14431	359	serine/threonine-protein phosphatase 7 long form homolog
Ca4	13840227	23943928	CaqFe4.2	Ca4	23669478	23671638	Ca_14430	2160	lecithin retinol acyltransferase
Ca4	13840227	23943928	CaqFe4.2	Ca4	23688576	23689250	Ca_14428	674	PREDICTED: uncharacterized protein LOC101506520
Ca4	13840227	23943928	CaqFe4.2	Ca4	23703864	23704442	Ca_14427	578	pollen-specific leucine-rich repeat extensin-like protein 1	DNA integration		nucleic acid binding,zinc ion binding
Ca4	13840227	23943928	CaqFe4.2	Ca4	23712535	23712981	Ca_14426	446	protein ENL-like			binding
Ca4	13840227	23943928	CaqFe4.2	Ca4	23728811	23735491	Ca_14425	6680	exocyst complex component EXO70A1	exocytosis,protein transport	exocyst
Ca4	13840227	23943928	CaqFe4.2	Ca4	23738148	23738570	Ca_14424	422	transmembrane protein, putative		membrane
Ca4	13840227	23943928	CaqFe4.2	Ca4	23741691	23742116	Ca_14423	425	transmembrane protein, putative
Ca4	13840227	23943928	CaqFe4.2	Ca4	23774312	23774761	Ca_14422	449	serine/threonine-protein phosphatase 7 long form homolog
Ca4	13840227	23943928	CaqFe4.2	Ca4	23781574	23782158	Ca_14421	584	late embryogenesis abundant hydroxyproline-rich glycoprotein		integral component of membrane
Ca4	13840227	23943928	CaqFe4.2	Ca4	23811021	23813554	Ca_14420	2533	PREDICTED: uncharacterized protein LOC101512447	regulation of transcription, DNA-templated		DNA-binding transcription factor activity,sequence-specific DNA binding
Ca4	13840227	23943928	CaqFe4.2	Ca4	23820424	23821053	Ca_14419	629	harpin-induced-like protein		integral component of membrane
Ca4	13840227	23943928	CaqFe4.2	Ca4	23830963	23831280	Ca_14418	317	protein ENL-like			binding
Ca4	13840227	23943928	CaqFe4.2	Ca4	23834911	23835657	Ca_14417	746	protein YLS9-like		integral component of membrane
Ca4	13840227	23943928	CaqFe4.2	Ca4	23859923	23860426	Ca_14416	503	transmembrane protein, putative		integral component of membrane
Ca4	13840227	23943928	CaqFe4.2	Ca4	23906483	23910250	Ca_14415	3767	double Clp-N motif P-loop nucleoside triphosphate hydrolase superfamily protein	protein metabolic process		hydrolase activity
Ca4	13840227	23943928	CaqFe4.2	Ca4	13876898	13889042	Ca_04612	12144	long chain acyl-CoA synthetase 6, peroxisomal	long-chain fatty acid metabolic process,response to ozone	peroxisome,membrane	long-chain fatty acid-CoA ligase activity
Ca4	13840227	23943928	CaqFe4.2	Ca4	13925582	13929487	Ca_04615	3905	Serine/Threonine kinase, plant-type protein, putative	phosphorylation		kinase activity
Ca4	13840227	23943928	CaqFe4.2	Ca4	13934096	13944034	Ca_04616	9938	ARM REPEAT PROTEIN INTERACTING WITH ABF2-like
Ca4	13840227	23943928	CaqFe4.2	Ca4	13958509	13959591	Ca_04619	1082	putative carboxylesterase 2-like protein			hydrolase activity
Ca4	13840227	23943928	CaqFe4.2	Ca4	13969961	13978572	Ca_04622	8611	probable ATP-dependent DNA helicase CHR12 isoform X1			helicase activity,ATP binding,histone binding
Ca4	13840227	23943928	CaqFe4.2	Ca4	14072786	14074710	Ca_04634	1924	probable xyloglucan endotransglucosylase/hydrolase protein 8	xyloglucan metabolic process,cell wall biogenesis,cell wall organization	cell wall,integral component of membrane,apoplast	hydrolase activity, hydrolyzing O-glycosyl compounds,xyloglucan:xyloglucosyl transferase activity
Ca4	13840227	23943928	CaqFe4.2	Ca4	14106203	14107007	Ca_04639	804	ubiquitin family protein
Ca4	13840227	23943928	CaqFe4.2	Ca4	14138790	14139473	Ca_04643	683	putative syntaxin-24		integral component of membrane
Ca4	13840227	23943928	CaqFe4.2	Ca4	14171642	14175172	Ca_04648	3530	cysteine-rich receptor-kinase-like protein	protein phosphorylation	integral component of membrane	protein kinase activity,ATP binding
Ca4	13840227	23943928	CaqFe4.2	Ca4	14218751	14222049	Ca_04655	3298	putative receptor-like protein kinase At4g00960 isoform X2	protein phosphorylation	integral component of membrane	protein kinase activity,ATP binding
Ca4	13840227	23943928	CaqFe4.2	Ca4	14300565	14307610	Ca_04668	7045	methionine aminopeptidase 2B-like protein	proteolysis,protein initiator methionine removal	cytoplasm	metal ion binding,metalloaminopeptidase activity
Ca4	13840227	23943928	CaqFe4.2	Ca4	14319049	14321924	Ca_04669	2875	paired amphipathic helix protein	regulation of transcription, DNA-templated	nucleus
Ca4	13840227	23943928	CaqFe4.2	Ca4	14334219	14338101	Ca_04671	3882	pyruvate kinase isozyme A, chloroplastic-like	glycolytic process,cellular response to insulin stimulus	cytoplasm	magnesium ion binding,pyruvate kinase activity,kinase activity,potassium ion binding
Ca4	13840227	23943928	CaqFe4.2	Ca4	14496999	14500909	Ca_05652	3910	nucleobase-ascorbate transporter 4	transmembrane transport	integral component of membrane	transmembrane transporter activity
Ca4	13840227	23943928	CaqFe4.2	Ca4	14645467	14648249	Ca_05640	2782	BTB/POZ domain-containing protein NPY2	positive gravitropism
Ca4	13840227	23943928	CaqFe4.2	Ca4	14712522	14714864	Ca_05632	2342	C3HC4-type RING zinc finger protein			ligase activity
Ca4	13840227	23943928	CaqFe4.2	Ca4	14776392	14783972	Ca_05626	7580	transducin/WD-like repeat-protein	cellular response to UV-B	Cul4-RING E3 ubiquitin ligase complex
Ca4	13840227	23943928	CaqFe4.2	Ca4	14826491	14829814	Ca_05619	3323	TIP41-like protein		cytosol
Ca4	13840227	23943928	CaqFe4.2	Ca4	14838701	14844230	Ca_05617	5529	alpha-L-fucosidase 2	cell wall polysaccharide metabolic process		alpha-L-fucosidase activity
Ca4	13840227	23943928	CaqFe4.2	Ca4	14876258	14876938	Ca_05613	680	plant basic secretory protein (BSP) family protein
Ca4	13840227	23943928	CaqFe4.2	Ca4	14908423	14909838	Ca_05607	1415	limonoid UDP-glucosyltransferase-like protein			transferase activity, transferring hexosyl groups
Ca4	13840227	23943928	CaqFe4.2	Ca4	14989410	14993736	Ca_05600	4326	coiled-coil protein
Ca4	13840227	23943928	CaqFe4.2	Ca4	15006961	15009571	Ca_05599	2610	carbohydrate esterase plant-like protein
Ca4	13840227	23943928	CaqFe4.2	Ca4	15021720	15024688	Ca_05598	2968	D-3-phosphoglycerate dehydrogenase 1, chloroplastic	L-serine biosynthetic process,oxidation-reduction process		phosphoglycerate dehydrogenase activity,NAD binding
Ca4	13840227	23943928	CaqFe4.2	Ca4	15040110	15042269	Ca_05595	2159	CWF19-like protein 2
Ca4	13840227	23943928	CaqFe4.2	Ca4	15104816	15109713	Ca_05590	4897	phosphatidylinositol-3,4,5-trisphosphate 3-phosphatase	peptidyl-tyrosine dephosphorylation		protein tyrosine phosphatase activity
Ca4	13840227	23943928	CaqFe4.2	Ca4	15184614	15191993	Ca_05579	7379	white-brown-complex ABC transporter family protein		integral component of membrane	ATP binding,ATPase activity
Ca4	13840227	23943928	CaqFe4.2	Ca4	15236607	15237413	Ca_05576	806	probable ribose-5-phosphate isomerase 2	pentose-phosphate shunt, non-oxidative branch		ribose-5-phosphate isomerase activity
Ca4	13840227	23943928	CaqFe4.2	Ca4	15268674	15271478	Ca_05572	2804	E3 ubiquitin-protein ligase MARCH2		integral component of membrane	zinc ion binding,ligase activity
Ca4	13840227	23943928	CaqFe4.2	Ca4	15349183	15355069	Ca_05563	5886	ALG-2 interacting protein X
Ca4	13840227	23943928	CaqFe4.2	Ca4	15368158	15371767	Ca_05560	3609	ATP synthase subunit beta, mitochondrial	ATP synthesis coupled proton transport,ATP hydrolysis coupled cation transmembrane transport	mitochondrial proton-transporting ATP synthase complex, catalytic core F(1)	ATP binding,proton-transporting ATP synthase activity, rotational mechanism
Ca4	13840227	23943928	CaqFe4.2	Ca4	15445593	15458554	Ca_05551	12961	ATP-dependent RNA helicase DHX36-like protein			RNA binding,helicase activity,ATP binding
Ca4	13840227	23943928	CaqFe4.2	Ca4	15546716	15548508	Ca_05546	1792	putative zinc finger protein At1g68190		intracellular	zinc ion binding
Ca4	13840227	23943928	CaqFe4.2	Ca4	15695040	15697813	Ca_05536	2773	octicosapeptide/phox/Bem1p family protein
Ca4	13840227	23943928	CaqFe4.2	Ca4	15708488	15716216	Ca_05534	7728	alpha/beta fold hydrolase	proteolysis,cellular lipid metabolic process	chloroplast	serine-type endopeptidase activity,lipase activity
Ca4	13840227	23943928	CaqFe4.2	Ca4	15792841	15796182	Ca_05526	3341	class I glutamine amidotransferase	glutamine metabolic process		transferase activity,hydrolase activity
Ca4	13840227	23943928	CaqFe4.2	Ca4	15939809	15944971	Ca_05512	5162	chaperone protein dnaJ 15
Ca4	13840227	23943928	CaqFe4.2	Ca4	16530116	16533088	Ca_05471	2972	BZIP family transcription factor	regulation of transcription, DNA-templated		DNA-binding transcription factor activity,sequence-specific DNA binding
Ca4	13840227	23943928	CaqFe4.2	Ca4	16563152	16566187	Ca_05468	3035	GDT1-like protein 5		integral component of membrane
Ca4	13840227	23943928	CaqFe4.2	Ca4	16612861	16614636	Ca_05462	1775	MFS transporter		integral component of membrane
Ca4	13840227	23943928	CaqFe4.2	Ca4	16693775	16697838	Ca_05455	4063	cationic amino acid transporter 7, chloroplastic	transmembrane transport	integral component of membrane	transmembrane transporter activity
Ca4	13840227	23943928	CaqFe4.2	Ca4	16809240	16810856	Ca_05443	1616	PREDICTED: uncharacterized protein LOC101488864 isoform X1		integral component of membrane
Ca4	13840227	23943928	CaqFe4.2	Ca4	16866620	16877250	Ca_05436	10630	PREDICTED: uncharacterized protein LOC101491556 isoform X1
Ca4	13840227	23943928	CaqFe4.2	Ca4	16971501	16975815	Ca_05427	4314	nucleotide-diphospho-sugar transferase family protein	cell wall organization	Golgi membrane	transferase activity, transferring glycosyl groups
Ca4	13840227	23943928	CaqFe4.2	Ca4	16982668	16996404	Ca_05426	13736	protein transport protein Sec24-like At4g32640	intracellular protein transport,ER to Golgi vesicle-mediated transport	COPII vesicle coat	zinc ion binding
Ca4	13840227	23943928	CaqFe4.2	Ca4	17006092	17008038	Ca_05423	1946	PREDICTED: uncharacterized protein LOC101495873			RNA binding
Ca4	13840227	23943928	CaqFe4.2	Ca4	17116534	17127194	Ca_05412	10660	FAD/NAD(P)-binding oxidoreductase family protein			FAD binding
Ca4	13840227	23943928	CaqFe4.2	Ca4	17153091	17157222	Ca_05408	4131	RNA-binding protein 39 isoform X2	mRNA processing	nucleus	RNA binding
Ca4	13840227	23943928	CaqFe4.2	Ca4	17202728	17205302	Ca_05403	2574	protein CHAPERONE-LIKE PROTEIN OF POR1, chloroplastic isoform X1		integral component of membrane
Ca4	13840227	23943928	CaqFe4.2	Ca4	17218852	17221940	Ca_05401	3088	DnaJ heat shock amino-terminal domain protein			nucleic acid binding
Ca4	13840227	23943928	CaqFe4.2	Ca4	17224337	17237242	Ca_05400	12905	transportin-1 protein	intracellular protein transport	nucleus	Ran GTPase binding
Ca4	13840227	23943928	CaqFe4.2	Ca4	17268480	17271372	Ca_05397	2892	PREDICTED: uncharacterized protein LOC101505438	protein folding,protein import into mitochondrial matrix,protein stabilization	mitochondrion	zinc ion binding,chaperone binding
Ca4	13840227	23943928	CaqFe4.2	Ca4	17316352	17320855	Ca_05390	4503	mechanosensitive ion channel family protein	anion transport,transmembrane transport	plasma membrane,integral component of membrane	mechanosensitive ion channel activity
Ca4	13840227	23943928	CaqFe4.2	Ca4	17463628	17468672	Ca_05381	5044	RING-finger ubiquitin ligase			ligase activity
Ca4	13840227	23943928	CaqFe4.2	Ca4	17478168	17487930	Ca_05379	9762	oligosaccharyltransferase subunit STT3	protein glycosylation	integral component of membrane	oligosaccharyl transferase activity
Ca4	13840227	23943928	CaqFe4.2	Ca4	17496193	17498964	Ca_05377	2771	putative pentatricopeptide repeat-containing protein At5g08310, mitochondrial		mitochondrion
Ca4	13840227	23943928	CaqFe4.2	Ca4	17611971	17616661	Ca_05369	4690	anthranilate synthase alpha subunit 2, chloroplastic-like	tryptophan biosynthetic process		anthranilate synthase activity
Ca4	13840227	23943928	CaqFe4.2	Ca4	17721944	17730125	Ca_05352	8181	uncharacterized ATP-dependent helicase C23E6.02			helicase activity,ATP binding,ATPase activity,metal ion binding
Ca4	13840227	23943928	CaqFe4.2	Ca4	17759266	17765920	Ca_05349	6654	Peptidase S9A, prolyl oligopeptidase	proteolysis		serine-type endopeptidase activity,serine-type exopeptidase activity
Ca4	13840227	23943928	CaqFe4.2	Ca4	17853963	17858794	Ca_18622	4831	elongator complex protein	tRNA wobble uridine modification	nucleus,cytoplasm,Elongator holoenzyme complex
Ca4	13840227	23943928	CaqFe4.2	Ca4	17874297	17879171	Ca_18625	4874	2-oxoglutarate dehydrogenase, mitochondrial	tricarboxylic acid cycle	mitochondrion,oxoglutarate dehydrogenase complex	oxoglutarate dehydrogenase (succinyl-transferring) activity,thiamine pyrophosphate binding
Ca4	13840227	23943928	CaqFe4.2	Ca4	17906721	17908388	Ca_18630	1667	aquaporin TIP1-3-like	transmembrane transport	integral component of membrane	channel activity
Ca4	13840227	23943928	CaqFe4.2	Ca4	18052486	18058020	Ca_18647	5534	protein phosphatase 2C-like protein	protein dephosphorylation		protein serine/threonine phosphatase activity,metal ion binding
Ca4	13840227	23943928	CaqFe4.2	Ca4	18069846	18072398	Ca_18648	2552	ankyrin repeat plant-like protein		integral component of membrane
Ca4	13840227	23943928	CaqFe4.2	Ca4	18120584	18123697	Ca_18652	3113	chalcone-flavanone isomerase family protein			intramolecular lyase activity
Ca4	13840227	23943928	CaqFe4.2	Ca4	18167141	18173078	Ca_18655	5937	U4/U6 small nuclear ribonucleoprotein Prp3	mRNA splicing, via spliceosome	U4/U6 x U5 tri-snRNP complex
Ca4	13840227	23943928	CaqFe4.2	Ca4	18222741	18248776	Ca_18659	26035	fructose-bisphosphate aldolase-lysine N-methyltransferase, chloroplastic isoform X2	methylation		methyltransferase activity
Ca4	13840227	23943928	CaqFe4.2	Ca4	18431114	18435340	Ca_21625	4226	protein CLP1 homolog	mRNA 3'-end processing	mRNA cleavage factor complex	ATP binding
Ca4	13840227	23943928	CaqFe4.2	Ca4	18577897	18580500	Ca_21611	2603	phosphatidylglycerolphosphate synthase	phospholipid biosynthetic process	integral component of membrane	CDP-diacylglycerol-glycerol-3-phosphate 3-phosphatidyltransferase activity
Ca4	13840227	23943928	CaqFe4.2	Ca4	18592496	18596452	Ca_21608	3956	ecotropic viral integration site 5 ortholog
Ca4	13840227	23943928	CaqFe4.2	Ca4	18622598	18644792	Ca_21604	22194	callose synthase 3	(1->3)-beta-D-glucan biosynthetic process	1,3-beta-D-glucan synthase complex,integral component of membrane	1,3-beta-D-glucan synthase activity
Ca4	13840227	23943928	CaqFe4.2	Ca4	18707067	18731670	Ca_13978	24603	callose synthase-like protein	(1->3)-beta-D-glucan biosynthetic process	1,3-beta-D-glucan synthase complex,integral component of membrane	1,3-beta-D-glucan synthase activity
Ca4	13840227	23943928	CaqFe4.2	Ca4	18921370	18926904	Ca_13991	5534	UDP-galactose transporter	carbohydrate transport,pyrimidine nucleotide-sugar transmembrane transport	Golgi membrane,integral component of membrane	pyrimidine nucleotide-sugar transmembrane transporter activity
Ca4	13840227	23943928	CaqFe4.2	Ca4	19020031	19024609	Ca_14004	4578	pollen protein Ole E I-like protein	plant-type cell wall organization		structural constituent of cell wall
Ca4	13840227	23943928	CaqFe4.2	Ca4	19054548	19061784	Ca_14006	7236	sn1-specific diacylglycerol lipase beta-like protein	lipid metabolic process	integral component of membrane	hydrolase activity
Ca4	13840227	23943928	CaqFe4.2	Ca4	19069233	19073234	Ca_14009	4001	prolyl 4-hydroxylase alpha-like protein	peptidyl-proline hydroxylation to 4-hydroxy-L-proline,oxidation-reduction process	endoplasmic reticulum,Golgi apparatus	procollagen-proline 4-dioxygenase activity,iron ion binding,L-ascorbic acid binding
Ca4	13840227	23943928	CaqFe4.2	Ca4	19165543	19173260	Ca_14016	7717	phosphoglucan, water dikinase	starch metabolic process,protein autophosphorylation,carbohydrate phosphorylation	chloroplast stroma	ATP binding,carbohydrate kinase activity,phosphoglucan, water dikinase activity,starch binding
Ca4	13840227	23943928	CaqFe4.2	Ca4	19194912	19207685	Ca_14019	12773	amidohydrolase family protein			adenosine deaminase activity,S-adenosylhomocysteine deaminase activity
Ca4	13840227	23943928	CaqFe4.2	Ca4	19217972	19228283	Ca_14021	10311	serine/threonine-protein kinase PBS1-like	protein phosphorylation		protein serine/threonine kinase activity,ATP binding
Ca4	13840227	23943928	CaqFe4.2	Ca4	19476207	19487086	Ca_14038	10879	RabGAP/TBC domain protein		chloroplast
Ca4	13840227	23943928	CaqFe4.2	Ca4	19511215	19515520	Ca_14041	4305	two-component response regulator-like APRR7 isoform X1	phosphorelay signal transduction system	nucleus
Ca4	13840227	23943928	CaqFe4.2	Ca4	19590689	19597281	Ca_14049	6592	RNA-binding (RRM/RBD/RNP motif) family protein, putative			RNA binding
Ca4	13840227	23943928	CaqFe4.2	Ca4	19692898	19695258	Ca_14056	2360	Retrovirus-related Pol polyprotein from transposon TNT 1-94	DNA integration	retrotransposon nucleocapsid	nucleic acid binding,zinc ion binding
Ca4	13840227	23943928	CaqFe4.2	Ca4	19725483	19726625	Ca_14060	1142	hypothetical protein VIGAN_06130700
Ca4	13840227	23943928	CaqFe4.2	Ca4	19939316	19939561	Ca_17129	245	---NA---
Ca4	13840227	23943928	CaqFe4.2	Ca4	20004815	20007377	Ca_17132	2562	V-type proton ATPase subunit G1-like	proton transmembrane transport	vacuolar proton-transporting V-type ATPase complex	ATPase activity, coupled to transmembrane movement of substances
Ca4	13840227	23943928	CaqFe4.2	Ca4	20117127	20119723	Ca_17136	2596	auxin response factor 1	regulation of transcription, DNA-templated,auxin-activated signaling pathway	nucleus	DNA binding
Ca4	13840227	23943928	CaqFe4.2	Ca4	20214910	20219019	Ca_17141	4109	cyclic nucleotide-gated ion channel 15-like protein	nodulation,arbuscular mycorrhizal association,calcium ion transmembrane transport,potassium ion transmembrane transport	integral component of membrane,nuclear membrane	voltage-gated potassium channel activity,calcium channel activity,ion channel binding
Ca4	13840227	23943928	CaqFe4.2	Ca4	20233545	20235950	Ca_17143	2405	hypothetical protein TSUD_292590
Ca4	13840227	23943928	CaqFe4.2	Ca4	20397849	20400926	Ca_17149	3077	putative white-brown complex homolog protein 30 isoform X3		integral component of membrane	ATP binding,ATPase activity
Ca4	13840227	23943928	CaqFe4.2	Ca4	20428591	20431425	Ca_17151	2834	cysteine proteinase superfamily protein
Ca4	13840227	23943928	CaqFe4.2	Ca4	20652477	20675135	Ca_17165	22658	suppressor of auxin resistance 1 protein	nucleocytoplasmic transport	nuclear pore	structural constituent of nuclear pore
Ca4	13840227	23943928	CaqFe4.2	Ca4	20770501	20777464	Ca_17170	6963	5'-AMP-activated kinase-like protein, putative
Ca4	13840227	23943928	CaqFe4.2	Ca4	20804389	20808684	Ca_17171	4295	aspartic proteinase-like protein 2	proteolysis	integral component of membrane	aspartic-type endopeptidase activity
Ca4	13840227	23943928	CaqFe4.2	Ca4	20872920	20873861	Ca_19043	941	late embryogenesis abundant protein, putative
Ca4	13840227	23943928	CaqFe4.2	Ca4	20903869	20907217	Ca_19045	3348	threonine dehydratase biosynthetic, chloroplastic-like	isoleucine biosynthetic process		L-threonine ammonia-lyase activity,pyridoxal phosphate binding
Ca4	13840227	23943928	CaqFe4.2	Ca4	21107215	21119408	Ca_19053	12193	aspartic proteinase-like protein 2		membrane	peptidase activity
Ca4	13840227	23943928	CaqFe4.2	Ca4	21263827	21267088	Ca_19060	3261	leucoanthocyanidin dioxygenase-like protein	oxidation-reduction process		metal ion binding,dioxygenase activity
Ca4	13840227	23943928	CaqFe4.2	Ca4	21640183	21645162	Ca_19072	4979	serine/threonine-protein phosphatase 7 long form homolog
Ca4	13840227	23943928	CaqFe4.2	Ca4	21658357	21664807	Ca_19073	6450	aspartic proteinase-like protein 2	proteolysis	integral component of membrane	aspartic-type endopeptidase activity
Ca4	13840227	23943928	CaqFe4.2	Ca4	21856202	21862020	Ca_20149	5818	pyruvate kinase, cytosolic isozyme	glycolytic process,cellular response to insulin stimulus	cytoplasm	magnesium ion binding,pyruvate kinase activity,kinase activity,potassium ion binding
Ca4	13840227	23943928	CaqFe4.2	Ca4	22078411	22088754	Ca_20137	10343	protein ROS1-like	base-excision repair,nucleic acid phosphodiester bond hydrolysis		endonuclease activity,exonuclease activity,4 iron, 4 sulfur cluster binding
Ca4	13840227	23943928	CaqFe4.2	Ca4	22098963	22107972	Ca_20136	9009	serine/threonine-protein kinase CTR1 isoform X5	protein phosphorylation		protein kinase activity,ATP binding
Ca4	13840227	23943928	CaqFe4.2	Ca4	22247271	22251745	Ca_20126	4474	PREDICTED: uncharacterized protein LOC101492207
Ca4	13840227	23943928	CaqFe4.2	Ca4	22969455	22972463	Ca_14460	3008	Myb/SANT-like DNA-binding domain protein			DNA binding
Ca4	13840227	23943928	CaqFe4.2	Ca4	23051097	23054421	Ca_14459	3324	EEIG1/EHBP1 protein amino-terminal domain protein
Ca4	13840227	23943928	CaqFe4.2	Ca4	23431716	23449612	Ca_14441	17896	embryo defective 2016 protein
Ca4	13840227	23943928	CaqFe4.2	Ca4	23655162	23659088	Ca_14433	3926	replication factor C subunit 3-like	DNA replication		DNA binding
Ca4	13840227	23943928	CaqFe4.2	Ca4	23674322	23677274	Ca_14429	2952	ribosome biogenesis protein NSA2 homolog
Ca4	13840227	23943928	CaqFe4.2	Ca4	23917110	23931760	Ca_14414	14650	PREDICTED: uncharacterized protein LOC101508663 isoform X2
Ca4	13840227	23943928	CaqFe4.2	Ca4	14021686	14025936	Ca_04626	4250	MAP kinase kinase kinase	protein phosphorylation		protein kinase activity,ATP binding
Ca4	13840227	23943928	CaqFe4.2	Ca4	14155412	14158681	Ca_04646	3269	cysteine-rich receptor-kinase-like protein	protein phosphorylation	integral component of membrane	protein kinase activity,ATP binding
Ca4	13840227	23943928	CaqFe4.2	Ca4	14286540	14291632	Ca_04666	5092	inositol-tetrakisphosphate 1-kinase 3-like isoform X1	seed coat development,phosphorylation,inositol trisphosphate metabolic process	intracellular	magnesium ion binding,ATP binding,inositol tetrakisphosphate 1-kinase activity,inositol-1,3,4-trisphosphate 6-kinase activity,inositol-1,3,4-trisphosphate 5-kinase activity
Ca4	13840227	23943928	CaqFe4.2	Ca4	15202032	15204498	Ca_05577	2466	uncharacterized RNA-binding protein C1827.05c			RNA binding
Ca4	13840227	23943928	CaqFe4.2	Ca4	15329182	15347066	Ca_05564	17884	SAM-dependent carboxyl methyltransferase	methylation		methyltransferase activity
Ca4	13840227	23943928	CaqFe4.2	Ca4	15859605	15862001	Ca_05522	2396	probable serine/threonine-protein kinase At1g18390	protein phosphorylation	integral component of membrane	protein kinase activity,ATP binding
Ca4	13840227	23943928	CaqFe4.2	Ca4	16511273	16518991	Ca_05474	7718	serine/threonine-protein phosphatase 2A 65 kDa regulatory subunit A beta isoform
Ca4	13840227	23943928	CaqFe4.2	Ca4	16907919	16913097	Ca_05432	5178	PPR containing plant-like protein		integral component of membrane
Ca4	13840227	23943928	CaqFe4.2	Ca4	17037859	17041170	Ca_05419	3311	D-glycerate dehydrogenase/hydroxypyruvate reductase	oxidation-reduction process		oxidoreductase activity, acting on the CH-OH group of donors, NAD or NADP as acceptor,NAD binding
Ca4	13840227	23943928	CaqFe4.2	Ca4	17299744	17313073	Ca_05391	13329	serine/threonine-protein kinase ATR isoform X1	DNA damage checkpoint,telomere maintenance,protein phosphorylation	nucleus	protein serine/threonine kinase activity,ATP binding
Ca4	13840227	23943928	CaqFe4.2	Ca4	17426925	17442825	Ca_05384	15900	transcription factor jumonji (JmjC) domain protein	methylation	integral component of membrane	methyltransferase activity
Ca4	13840227	23943928	CaqFe4.2	Ca4	17689748	17695103	Ca_05356	5355	calcium-binding EF hand-like protein		endoplasmic reticulum,integral component of membrane	calcium ion binding
Ca4	13840227	23943928	CaqFe4.2	Ca4	18078187	18090238	Ca_18650	12051	GRIP and coiled-coil domain-containing protein 2 isoform X2
Ca4	13840227	23943928	CaqFe4.2	Ca4	18476879	18481533	Ca_21623	4654	carbon-nitrogen family hydrolase	nitrogen compound metabolic process		hydrolase activity
Ca4	13840227	23943928	CaqFe4.2	Ca4	18610946	18612541	Ca_21605	1595	PRLI-interacting factor A
Ca4	13840227	23943928	CaqFe4.2	Ca4	18737184	18753706	Ca_13979	16522	callose synthase-like protein	(1->3)-beta-D-glucan biosynthetic process	1,3-beta-D-glucan synthase complex,integral component of membrane	1,3-beta-D-glucan synthase activity
Ca4	13840227	23943928	CaqFe4.2	Ca4	19004523	19006610	Ca_14002	2087	protein NRT1/ PTR FAMILY 7.1-like	transmembrane transport	integral component of membrane	transmembrane transporter activity
Ca4	13840227	23943928	CaqFe4.2	Ca4	19261186	19275064	Ca_14024	13878	coiled-coil domain-containing protein SCD2-like
Ca4	13840227	23943928	CaqFe4.2	Ca4	19654228	19663070	Ca_14052	8842	E3 ubiquitin-protein ligase	protein ubiquitination		ubiquitin-protein transferase activity,ligase activity
Ca4	13840227	23943928	CaqFe4.2	Ca4	20578243	20578830	Ca_17161	587	PREDICTED: uncharacterized protein LOC101512723			acylphosphatase activity
Ca4	13840227	23943928	CaqFe4.2	Ca4	21231064	21234027	Ca_19058	2963	Wall-associated receptor kinase-like 4
Ca4	13840227	23943928	CaqFe4.2	Ca4	21756173	21762428	Ca_19079	6255	glutamate-ammonia ligase-like protein	glutamine biosynthetic process		glutamate-ammonia ligase activity,hydrolase activity
Ca4	13840227	23943928	CaqFe4.2	Ca4	22802668	22808158	Ca_14471	5490	white-brown-complex ABC transporter family protein		integral component of membrane	ATP binding,ATPase activity
Ca4	13840227	23943928	CaqFe4.2	Ca4	22929842	22954336	Ca_14461	24494	START-2 domain protein
Ca4	13840227	23943928	CaqFe4.2	Ca4	23193407	23204792	Ca_14451	11385	ATP-dependent RNA helicase		nucleus	RNA binding,ATP binding,ATP-dependent 3'-5' RNA helicase activity
Ca4	13840227	23943928	CaqFe4.2	Ca4	23324434	23331642	Ca_14447	7208	esophageal cancer associated protein, putative	protein transport,retrograde transport, endosome to Golgi	cytosol,retromer, cargo-selective complex
Ca4	13840227	23943928	CaqFe4.2	Ca4	18865898	18882385	Ca_13985	16487	2-isopropylmalate synthase 2, chloroplastic-like	leucine biosynthetic process		2-isopropylmalate synthase activity
Ca4	13787448	13845581	CaqFe4.3	Ca4	13785968	13788344	Ca_04603	896	primary amine oxidase	amine metabolic process,jasmonic acid mediated signaling pathway,regulation of programmed cell death,oxidation-reduction process,protoxylem development	cell wall	copper ion binding,primary amine oxidase activity,quinone binding
Ca4	13787448	13845581	CaqFe4.3	Ca4	13788853	13793399	Ca_04604	4546	primary amine oxidase-like	amine metabolic process,oxidation-reduction process		copper ion binding,primary amine oxidase activity,quinone binding
Ca4	13787448	13845581	CaqFe4.3	Ca4	13797229	13798496	Ca_04605	1267	haloacid dehalogenase-like hydrolase			hydrolase activity
Ca4	13787448	13845581	CaqFe4.3	Ca4	13801191	13806785	Ca_04606	5594	linoleate 9S-lipoxygenase 5, chloroplastic	oxylipin biosynthetic process,oxidation-reduction process		oxidoreductase activity, acting on single donors with incorporation of molecular oxygen, incorporation of two atoms of oxygen,metal ion binding
Ca4	13787448	13845581	CaqFe4.3	Ca4	13817710	13822932	Ca_04607	5222	vacuole membrane-like protein		integral component of membrane
Ca4	13787448	13845581	CaqFe4.3	Ca4	13837965	13843664	Ca_04608	5699	protein TIME FOR COFFEE	regulation of circadian rhythm	nucleus
Ca4	4477846	13724666	CaqFe4.4	Ca4	4482275	4486237	Ca_03809	3962	probable leucine-rich repeat receptor-like protein kinase At5g63930	protein phosphorylation	integral component of membrane	protein serine/threonine kinase activity,ATP binding
Ca4	4477846	13724666	CaqFe4.4	Ca4	4502163	4504890	Ca_03807	2727	GDSL-like lipase/acylhydrolase	9,9'-di-cis-zeta-carotene desaturation to 7,9,7',9'-tetra-cis-lycopene,oxidation-reduction process		hydrolase activity, acting on ester bonds,9,9'-dicis-carotene:quinone oxidoreductase activity,7,9,9'-tricis-neurosporene:quinone oxidoreductase activity
Ca4	4477846	13724666	CaqFe4.4	Ca4	4528245	4531375	Ca_03806	3130	carboxyl-terminal peptidase		integral component of membrane
Ca4	4477846	13724666	CaqFe4.4	Ca4	4534945	4536519	Ca_03805	1574	ammonium transporter 1 protein	response to nematode,methylammonium transport,ammonium transmembrane transport	exosome (RNase complex),plasma membrane,integral component of membrane	RNA binding,ammonium transmembrane transporter activity
Ca4	4477846	13724666	CaqFe4.4	Ca4	4543392	4543694	Ca_03804	302	---NA---
Ca4	4477846	13724666	CaqFe4.4	Ca4	4544159	4550838	Ca_03803	6679	Exosome complex component CSL4	ammonium transmembrane transport	exosome (RNase complex),integral component of membrane	RNA binding,ammonium transmembrane transporter activity
Ca4	4477846	13724666	CaqFe4.4	Ca4	4556850	4567443	Ca_03802	10593	vacuolar protein sorting-associated protein
Ca4	4477846	13724666	CaqFe4.4	Ca4	4577748	4580975	Ca_03800	3227	ethylene receptor like-protein	negative regulation of ethylene-activated signaling pathway,signal transduction by protein phosphorylation	endoplasmic reticulum membrane,integral component of membrane	phosphorelay sensor kinase activity,ATP binding,ethylene binding,metal ion binding,ethylene receptor activity
Ca4	4477846	13724666	CaqFe4.4	Ca4	4582894	4586052	Ca_03799	3158	methyltransferase domain protein	methylation		methyltransferase activity
Ca4	4477846	13724666	CaqFe4.4	Ca4	4593707	4594618	Ca_03798	911	AT hook motif DNA-binding family protein			DNA binding
Ca4	4477846	13724666	CaqFe4.4	Ca4	4603990	4607264	Ca_03797	3274	PREDICTED: uncharacterized protein LOC101509595
Ca4	4477846	13724666	CaqFe4.4	Ca4	4608917	4610398	Ca_03796	1481	rubisco accumulation factor 1, chloroplastic
Ca4	4477846	13724666	CaqFe4.4	Ca4	4612731	4617222	Ca_03795	4491	ER membrane protein complex subunit 3		integral component of membrane
Ca4	4477846	13724666	CaqFe4.4	Ca4	4629766	4631949	Ca_03793	2183	ASCH domain protein
Ca4	4477846	13724666	CaqFe4.4	Ca4	4633864	4634754	Ca_03792	890	serine/threonine protein phosphatase PP1-like protein	protein dephosphorylation		phosphoprotein phosphatase activity,metal ion binding
Ca4	4477846	13724666	CaqFe4.4	Ca4	4638795	4640049	Ca_03791	1254	serine/threonine-protein phosphatase PP1	protein dephosphorylation		phosphoprotein phosphatase activity,metal ion binding
Ca4	4477846	13724666	CaqFe4.4	Ca4	4660757	4661669	Ca_03790	912	phosphoenolpyruvate carboxylase-related kinase	protein phosphorylation		protein serine/threonine kinase activity,ATP binding
Ca4	4477846	13724666	CaqFe4.4	Ca4	4679143	4680330	Ca_03788	1187	pentatricopeptide repeat-containing protein At1g08610		mitochondrion
Ca4	4477846	13724666	CaqFe4.4	Ca4	4699208	4699741	Ca_03786	533	protein LIGHT-DEPENDENT SHORT HYPOCOTYLS 1-like
Ca4	4477846	13724666	CaqFe4.4	Ca4	4706348	4709359	Ca_03785	3011	L-allo-threonine aldolase-like protein	cellular amino acid metabolic process		lyase activity
Ca4	4477846	13724666	CaqFe4.4	Ca4	4722098	4725306	Ca_03784	3208	RNA polymerase III RPC4	transcription by RNA polymerase III	RNA polymerase III complex	DNA binding,DNA-directed 5'-3' RNA polymerase activity
Ca4	4477846	13724666	CaqFe4.4	Ca4	4728496	4734867	Ca_03783	6371	ankyrin repeat 13B-like protein
Ca4	4477846	13724666	CaqFe4.4	Ca4	4736508	4739412	Ca_03782	2904	coatomer protein	protein N-linked glycosylation,N-glycan fucosylation	integral component of membrane	alpha-(1->6)-fucosyltransferase activity
Ca4	4477846	13724666	CaqFe4.4	Ca4	4773768	4774859	Ca_03780	1091	calcium-dependent lipid-binding (CaLB domain) family protein
Ca4	4477846	13724666	CaqFe4.4	Ca4	4780501	4782717	Ca_03779	2216	pre-mRNA processing protein PRP39, putative
Ca4	4477846	13724666	CaqFe4.4	Ca4	4826086	4829241	Ca_03776	3155	leucine-rich repeat receptor-like protein kinase PXL1	protein phosphorylation,phloem or xylem histogenesis	integral component of membrane	protein serine/threonine kinase activity,ATP binding
Ca4	4477846	13724666	CaqFe4.4	Ca4	4837112	4839141	Ca_03775	2029	PREDICTED: uncharacterized protein LOC108336533
Ca4	4477846	13724666	CaqFe4.4	Ca4	4842461	4845772	Ca_03774	3311	glucuronosyltransferase PGSIP8		integral component of membrane	transferase activity, transferring glycosyl groups
Ca4	4477846	13724666	CaqFe4.4	Ca4	4855591	4859486	Ca_03773	3895	heme oxygenase-like multi-helical protein		cytosol	hydrolase activity
Ca4	4477846	13724666	CaqFe4.4	Ca4	4860719	4861860	Ca_03772	1141	serine/threonine-protein phosphatase 7 long form homolog
Ca4	4477846	13724666	CaqFe4.4	Ca4	4873702	4874543	Ca_03771	841	Myosin-J heavy chain	actin filament organization	myosin complex	motor activity,actin binding,DNA topoisomerase type I activity,ATP binding
Ca4	4477846	13724666	CaqFe4.4	Ca4	4877996	4881265	Ca_03770	3269	Retrovirus-related Pol polyprotein from transposon TNT 1-94	DNA integration	retrotransposon nucleocapsid	nucleic acid binding
Ca4	4477846	13724666	CaqFe4.4	Ca4	4895783	4897854	Ca_03768	2071	GRF1-interacting factor-like protein	positive regulation of nucleic acid-templated transcription		transcription coactivator activity
Ca4	4477846	13724666	CaqFe4.4	Ca4	4920391	4921401	Ca_03766	1010	PREDICTED: uncharacterized protein LOC101492855			zinc ion binding
Ca4	4477846	13724666	CaqFe4.4	Ca4	4949341	4951439	Ca_03764	2098	TPX2 (targeting protein for Xklp2) family protein
Ca4	4477846	13724666	CaqFe4.4	Ca4	4953366	4954060	Ca_03763	694	histone H1 subtype 7	nucleosome assembly	nucleosome,nucleus	DNA binding
Ca4	4477846	13724666	CaqFe4.4	Ca4	4958320	4960677	Ca_03762	2357	receptor-like protein kinase ANXUR1	protein phosphorylation	integral component of membrane	protein kinase activity,ATP binding
Ca4	4477846	13724666	CaqFe4.4	Ca4	4967399	4968034	Ca_03761	635	DUF1685 family protein
Ca4	4477846	13724666	CaqFe4.4	Ca4	4970627	4971202	Ca_03760	575	PRA1 family protein E-like		integral component of membrane
Ca4	4477846	13724666	CaqFe4.4	Ca4	4973822	4975439	Ca_03759	1617	probable prefoldin subunit 4	protein folding	prefoldin complex	unfolded protein binding
Ca4	4477846	13724666	CaqFe4.4	Ca4	4977558	4978450	Ca_03758	892	pathogenesis-related protein PR-4-like	defense response to bacterium,defense response to fungus
Ca4	4477846	13724666	CaqFe4.4	Ca4	4982513	4983028	Ca_03757	515	Chitinase / Hevein / PR-4 / Wheatwin2	defense response to bacterium,defense response to fungus
Ca4	4477846	13724666	CaqFe4.4	Ca4	4988843	4991407	Ca_03756	2564	auxin-responsive AUX/IAA family protein	regulation of transcription, DNA-templated,auxin-activated signaling pathway	nucleus
Ca4	4477846	13724666	CaqFe4.4	Ca4	5003947	5009282	Ca_03755	5335	transcription factor UNE12-like protein			protein dimerization activity
Ca4	4477846	13724666	CaqFe4.4	Ca4	5016151	5017266	Ca_03754	1115	twin arginine translocase	protein secretion,protein transport by the Tat complex,protein import into chloroplast thylakoid membrane	chloroplast thylakoid membrane,integral component of thylakoid membrane,TAT protein transport complex	proton motive force dependent protein transmembrane transporter activity
Ca4	4477846	13724666	CaqFe4.4	Ca4	5018360	5022286	Ca_03753	3926	transcription factor bZIP88	regulation of transcription, DNA-templated		DNA-binding transcription factor activity
Ca4	4477846	13724666	CaqFe4.4	Ca4	5031956	5034388	Ca_03752	2432	GDP-mannose 3,5-epimerase 2			GDP-mannose 3,5-epimerase activity,NAD binding
Ca4	4477846	13724666	CaqFe4.4	Ca4	5050176	5051697	Ca_03750	1521	PREDICTED: uncharacterized protein LOC101496636 isoform X1
Ca4	4477846	13724666	CaqFe4.4	Ca4	5056001	5061004	Ca_03749	5003	serine/threonine-protein kinase Nek2-like	protein phosphorylation		protein kinase activity,ATP binding
Ca4	4477846	13724666	CaqFe4.4	Ca4	5080212	5082424	Ca_03748	2212	trihelix transcription factor
Ca4	4477846	13724666	CaqFe4.4	Ca4	5092097	5092645	Ca_03747	548	mitochondrial import inner membrane translocase subunit TIM23-like protein
Ca4	4477846	13724666	CaqFe4.4	Ca4	5102834	5103742	Ca_03745	908	plant/T24G3-80 protein
Ca4	4477846	13724666	CaqFe4.4	Ca4	5111878	5112282	Ca_03744	404	EF-hand protein			calcium ion binding
Ca4	4477846	13724666	CaqFe4.4	Ca4	5112801	5114924	Ca_03743	2123	DUF2358 family protein
Ca4	4477846	13724666	CaqFe4.4	Ca4	5116637	5121789	Ca_03742	5152	zeta-carotene desaturase, chloroplastic/chromoplastic	carotenoid biosynthetic process,9,9'-di-cis-zeta-carotene desaturation to 7,9,7',9'-tetra-cis-lycopene,oxidation-reduction process,lycopene biosynthetic process	chromoplast,chloroplast envelope	carotene 7,8-desaturase activity,9,9'-dicis-carotene:quinone oxidoreductase activity,7,9,9'-tricis-neurosporene:quinone oxidoreductase activity
Ca4	4477846	13724666	CaqFe4.4	Ca4	5136163	5139301	Ca_03741	3138	WNK kinase	protein phosphorylation		protein serine/threonine kinase activity,ATP binding
Ca4	4477846	13724666	CaqFe4.4	Ca4	5149877	5151292	Ca_03739	1415	cytidine/deoxycytidylate deaminase family protein			zinc ion binding,hydrolase activity
Ca4	4477846	13724666	CaqFe4.4	Ca4	5151762	5152817	Ca_03738	1055	transcription regulator	regulation of transcription, DNA-templated
Ca4	4477846	13724666	CaqFe4.4	Ca4	5155407	5156606	Ca_03737	1199	transcription regulator	regulation of transcription, DNA-templated		DNA binding
Ca4	4477846	13724666	CaqFe4.4	Ca4	5178566	5181582	Ca_03735	3016	cysteine synthase	cysteine biosynthetic process from serine		cysteine synthase activity,lyase activity
Ca4	4477846	13724666	CaqFe4.4	Ca4	5185339	5189073	Ca_03734	3734	cysteine synthase-like isoform X1	cysteine biosynthetic process from serine		cysteine synthase activity,lyase activity
Ca4	4477846	13724666	CaqFe4.4	Ca4	5232293	5233843	Ca_03732	1550	late embryogenesis abundant protein D-34-like isoform X1
Ca4	4477846	13724666	CaqFe4.4	Ca4	5235910	5238210	Ca_03731	2300	ubiquitin-binding WIYLD domain protein	histone lysine methylation		histone-lysine N-methyltransferase activity
Ca4	4477846	13724666	CaqFe4.4	Ca4	5249197	5258281	Ca_03730	9084	MAP kinase kinase kinase-like protein	protein phosphorylation		protein kinase activity,ATP binding
Ca4	4477846	13724666	CaqFe4.4	Ca4	5261851	5265168	Ca_03729	3317	kinesin motor domain protein	microtubule-based movement		microtubule motor activity,ATP binding,microtubule binding
Ca4	4477846	13724666	CaqFe4.4	Ca4	5300880	5304955	Ca_03727	4075	gibberellin 20-oxidase	oxidation-reduction process		oxidoreductase activity,metal ion binding
Ca4	4477846	13724666	CaqFe4.4	Ca4	5309875	5311212	Ca_03726	1337	hypothetical protein MTR_1g081850
Ca4	4477846	13724666	CaqFe4.4	Ca4	5317652	5322860	Ca_03725	5208	probable serine/threonine-protein kinase At1g54610	protein phosphorylation,regulation of cell cycle	nucleus	cyclin-dependent protein serine/threonine kinase activity,ATP binding
Ca4	4477846	13724666	CaqFe4.4	Ca4	5343693	5345916	Ca_03723	2223	transmembrane protein adipocyte-associated 1 homolog		integral component of membrane
Ca4	4477846	13724666	CaqFe4.4	Ca4	5347253	5355840	Ca_03722	8587	transmembrane protein, putative	endoplasmic reticulum organization	endoplasmic reticulum membrane,integral component of membrane
Ca4	4477846	13724666	CaqFe4.4	Ca4	5366920	5371416	Ca_03721	4496	VAMP-associated protein		endoplasmic reticulum membrane,plasma membrane,integral component of membrane
Ca4	4477846	13724666	CaqFe4.4	Ca4	5376822	5378873	Ca_03720	2051	DnaJ heat shock amino-terminal domain protein
Ca4	4477846	13724666	CaqFe4.4	Ca4	5385617	5387165	Ca_03719	1548	gibberellin receptor GID1C	positive regulation of gibberellic acid mediated signaling pathway,raffinose family oligosaccharide biosynthetic process,floral organ morphogenesis	nucleus,cytoplasm	gibberellin binding,hydrolase activity
Ca4	4477846	13724666	CaqFe4.4	Ca4	5397550	5398890	Ca_03717	1340	Histidine-containing phosphotransfer protein 1	phosphorelay signal transduction system,protein phosphorylation,cytokinin-activated signaling pathway	nucleus,cytoplasm	histidine phosphotransfer kinase activity,protein histidine kinase binding
Ca4	4477846	13724666	CaqFe4.4	Ca4	5413528	5417141	Ca_03715	3613	receptor-like cytosolic Serine/Threonine-kinase	protein phosphorylation		protein serine/threonine kinase activity,ATP binding
Ca4	4477846	13724666	CaqFe4.4	Ca4	5426197	5426748	Ca_03714	551	DUF3049 family protein
Ca4	4477846	13724666	CaqFe4.4	Ca4	5431618	5432405	Ca_03713	787	heavy-metal-associated domain protein
Ca4	4477846	13724666	CaqFe4.4	Ca4	5434372	5435486	Ca_03712	1114	phosphoglycerate mutase-like protein AT74			catalytic activity
Ca4	4477846	13724666	CaqFe4.4	Ca4	5436533	5437003	Ca_03711	470	PREDICTED: uncharacterized protein LOC105851864
Ca4	4477846	13724666	CaqFe4.4	Ca4	5445217	5447288	Ca_03709	2071	GDSL-like lipase/acylhydrolase			hydrolase activity, acting on ester bonds
Ca4	4477846	13724666	CaqFe4.4	Ca4	5447780	5450040	Ca_03708	2260	UPF0603 protein At1g54780, chloroplastic		integral component of membrane
Ca4	4477846	13724666	CaqFe4.4	Ca4	5450578	5453237	Ca_03707	2659	Mog1/PsbP/DUF1795-like photosystem II reaction center PsbP family protein
Ca4	4477846	13724666	CaqFe4.4	Ca4	5466240	5469584	Ca_03705	3344	Na+/H+ exchanger 1	sodium ion transport,inorganic cation transmembrane transport	membrane	solute:proton antiporter activity
Ca4	4477846	13724666	CaqFe4.4	Ca4	5473329	5476913	Ca_03704	3584	branched-chain-amino-acid aminotransferase-like protein			L-leucine transaminase activity,L-valine transaminase activity,L-isoleucine transaminase activity
Ca4	4477846	13724666	CaqFe4.4	Ca4	5493676	5494544	Ca_03703	868	Transcription factor bHLH96			protein dimerization activity
Ca4	4477846	13724666	CaqFe4.4	Ca4	5527501	5528625	Ca_03702	1124	E3 ubiquitin-protein ligase ATL6-like		integral component of membrane	ligase activity
Ca4	4477846	13724666	CaqFe4.4	Ca4	5540079	5542613	Ca_03700	2534	Serine/Threonine kinase family protein	protein phosphorylation	integral component of membrane	protein kinase activity,ATP binding
Ca4	4477846	13724666	CaqFe4.4	Ca4	5559130	5561246	Ca_03699	2116	heavy-metal-associated domain protein	metal ion transport		metal ion binding
Ca4	4477846	13724666	CaqFe4.4	Ca4	5571743	5572513	Ca_03698	770	nuclear transcription factor Y subunit C-3-like		nucleus	protein heterodimerization activity
Ca4	4477846	13724666	CaqFe4.4	Ca4	5574898	5576880	Ca_03697	1982	increased DNA methylation 2 isoform X1
Ca4	4477846	13724666	CaqFe4.4	Ca4	5578753	5580557	Ca_03696	1804	transmembrane protein, putative		membrane
Ca4	4477846	13724666	CaqFe4.4	Ca4	5588257	5589872	Ca_03694	1615	C3HC4-type RING zinc finger protein			ligase activity,metal ion binding
Ca4	4477846	13724666	CaqFe4.4	Ca4	5590724	5593645	Ca_03693	2921	amidase 1			amidase activity
Ca4	4477846	13724666	CaqFe4.4	Ca4	5594022	5596077	Ca_03692	2055	glucose and ribitol dehydrogenase homolog 1-like	oxidation-reduction process		oxidoreductase activity
Ca4	4477846	13724666	CaqFe4.4	Ca4	5597825	5599240	Ca_03691	1415	glycoprotein membrane precursor GPI-anchored protein
Ca4	4477846	13724666	CaqFe4.4	Ca4	5609245	5613553	Ca_03689	4308	serine--tRNA ligase-like	seryl-tRNA aminoacylation	cytoplasm	serine-tRNA ligase activity,ATP binding
Ca4	4477846	13724666	CaqFe4.4	Ca4	5630178	5635912	Ca_03687	5734	endo-beta-mannosidase-like mannosylglycoprotein	carbohydrate metabolic process		mannosylglycoprotein endo-beta-mannosidase activity
Ca4	4477846	13724666	CaqFe4.4	Ca4	5636367	5639886	Ca_03686	3519	DUF1995 domain protein
Ca4	4477846	13724666	CaqFe4.4	Ca4	5644007	5647874	Ca_03685	3867	kinesin motor domain protein	microtubule-based movement	kinesin complex,microtubule	microtubule motor activity,ATP binding,microtubule binding,ATPase activity
Ca4	4477846	13724666	CaqFe4.4	Ca4	5649525	5651286	Ca_03684	1761	microtubule binding protein		microtubule associated complex,preprophase band
Ca4	4477846	13724666	CaqFe4.4	Ca4	5656098	5662535	Ca_03682	6437	probable linoleate 9S-lipoxygenase 5	oxylipin biosynthetic process,oxidation-reduction process		oxidoreductase activity, acting on single donors with incorporation of molecular oxygen, incorporation of two atoms of oxygen,metal ion binding
Ca4	4477846	13724666	CaqFe4.4	Ca4	5685472	5692591	Ca_03680	7119	sucrose nonfermenting 4-like protein isoform X1
Ca4	4477846	13724666	CaqFe4.4	Ca4	5702638	5706398	Ca_03679	3760	cyclin-H1-1
Ca4	4477846	13724666	CaqFe4.4	Ca4	5739351	5740423	Ca_03677	1072	psbP domain-containing protein 7, chloroplastic	photosynthesis	photosystem II oxygen evolving complex,integral component of membrane,extrinsic component of membrane	calcium ion binding
Ca4	4477846	13724666	CaqFe4.4	Ca4	5740906	5747626	Ca_03676	6720	transcription factor jumonji domain protein	methylation		methyltransferase activity
Ca4	4477846	13724666	CaqFe4.4	Ca4	5753053	5759900	Ca_03675	6847	DEAD-box ATP-dependent RNA helicase 16			nucleic acid binding,helicase activity,ATP binding
Ca4	4477846	13724666	CaqFe4.4	Ca4	5775247	5777601	Ca_03673	2354	autophagy-related protein 18a
Ca4	4477846	13724666	CaqFe4.4	Ca4	5787930	5790442	Ca_03671	2512	formin-like protein 11		integral component of membrane
Ca4	4477846	13724666	CaqFe4.4	Ca4	5809879	5811219	Ca_03669	1340	heavy-metal-associated domain protein	metal ion transport		metal ion binding
Ca4	4477846	13724666	CaqFe4.4	Ca4	5823201	5823563	Ca_03668	362	rapid alkalinization factor-like protein
Ca4	4477846	13724666	CaqFe4.4	Ca4	5827206	5830655	Ca_03667	3449	26S protease regulatory subunit 6A homolog	positive regulation of proteasomal protein catabolic process,positive regulation of RNA polymerase II transcriptional preinitiation complex assembly	proteasome regulatory particle, base subcomplex,cytoplasm	ATP binding,proteasome-activating ATPase activity
Ca4	4477846	13724666	CaqFe4.4	Ca4	5834682	5836081	Ca_03666	1399	translationally-controlled tumor-like protein		cytoplasm	calcium ion binding
Ca4	4477846	13724666	CaqFe4.4	Ca4	5841169	5841834	Ca_03665	665	dehydration-responsive element-binding protein	regulation of transcription, DNA-templated	nucleus	DNA binding,DNA-binding transcription factor activity
Ca4	4477846	13724666	CaqFe4.4	Ca4	5849809	5855912	Ca_03664	6103	DNA-binding protein, putative			DNA binding
Ca4	4477846	13724666	CaqFe4.4	Ca4	5862152	5864547	Ca_03663	2395	pre-mRNA-splicing factor SF2-like protein			RNA binding
Ca4	4477846	13724666	CaqFe4.4	Ca4	5892942	5895206	Ca_03662	2264	retrovirus-related Pol polyprotein from transposon TNT 1-94	DNA integration	retrotransposon nucleocapsid	nucleic acid binding,zinc ion binding
Ca4	4477846	13724666	CaqFe4.4	Ca4	5898540	5900123	Ca_03661	1583	hypoxia-responsive family protein		integral component of membrane
Ca4	4477846	13724666	CaqFe4.4	Ca4	5903883	5904320	Ca_03660	437	---NA---
Ca4	4477846	13724666	CaqFe4.4	Ca4	5905376	5906530	Ca_03659	1154	60S ribosomal protein L22-2-like	translation	ribosome	structural constituent of ribosome
Ca4	4477846	13724666	CaqFe4.4	Ca4	5923904	5925526	Ca_03657	1622	60S ribosomal protein L18-like	translation,RNA phosphodiester bond hydrolysis, endonucleolytic	cytosolic large ribosomal subunit	nucleic acid binding,structural constituent of ribosome,RNA-DNA hybrid ribonuclease activity
Ca4	4477846	13724666	CaqFe4.4	Ca4	5932088	5933975	Ca_03656	1887	pectinesterase/pectinesterase inhibitor	cell wall modification,negative regulation of catalytic activity,pectin catabolic process	extracellular region,cell wall,integral component of membrane	enzyme inhibitor activity,pectinesterase activity,aspartyl esterase activity
Ca4	4477846	13724666	CaqFe4.4	Ca4	5936414	5938256	Ca_03655	1842	probable pectinesterase/pectinesterase inhibitor 21	cell wall modification,negative regulation of catalytic activity,pectin catabolic process	extracellular region,cell wall,integral component of membrane	pectinesterase activity,aspartyl esterase activity,pectinesterase inhibitor activity
Ca4	4477846	13724666	CaqFe4.4	Ca4	5939801	5942573	Ca_03654	2772	pectinesterase/pectinesterase inhibitor	cell wall modification,negative regulation of catalytic activity,pectin catabolic process	cell wall	pectinesterase activity,aspartyl esterase activity,pectinesterase inhibitor activity
Ca4	4477846	13724666	CaqFe4.4	Ca4	5956629	5960241	Ca_03652	3612	F-box protein
Ca4	4477846	13724666	CaqFe4.4	Ca4	5964783	5967613	Ca_03651	2830	PREDICTED: uncharacterized protein LOC101491022		chloroplast
Ca4	4477846	13724666	CaqFe4.4	Ca4	5986049	5987581	Ca_03649	1532	probable protein phosphatase 2C 34	protein dephosphorylation		protein serine/threonine phosphatase activity
Ca4	4477846	13724666	CaqFe4.4	Ca4	6006883	6010050	Ca_03647	3167	pre-mRNA-splicing factor 38a
Ca4	4477846	13724666	CaqFe4.4	Ca4	6013991	6017014	Ca_03646	3023	single-stranded DNA-binding protein, mitochondrial	mitochondrial DNA replication,positive regulation of helicase activity	mitochondrial nucleoid	single-stranded DNA binding
Ca4	4477846	13724666	CaqFe4.4	Ca4	6019236	6021369	Ca_03645	2133	protein phosphatase 2C family protein	protein dephosphorylation		protein serine/threonine phosphatase activity
Ca4	4477846	13724666	CaqFe4.4	Ca4	6031349	6037051	Ca_03644	5702	P-loop nucleoside triphosphate hydrolase superfamily protein	microtubule-based movement		microtubule motor activity,ATP binding,microtubule binding
Ca4	4477846	13724666	CaqFe4.4	Ca4	6039434	6041981	Ca_03643	2547	protein dehydration-induced-like protein
Ca4	4477846	13724666	CaqFe4.4	Ca4	6053846	6057844	Ca_03641	3998	importin subunit alpha-2-like	NLS-bearing protein import into nucleus	nuclear pore,nucleoplasm,cytosol	nuclear localization sequence binding,protein transporter activity,nuclear import signal receptor activity
Ca4	4477846	13724666	CaqFe4.4	Ca4	6068924	6073929	Ca_03640	5005	Putative exonuclease mut-7 like	nucleic acid phosphodiester bond hydrolysis		nucleic acid binding,3'-5' exonuclease activity
Ca4	4477846	13724666	CaqFe4.4	Ca4	6077531	6077863	Ca_03639	332	DUF3511 domain protein
Ca4	4477846	13724666	CaqFe4.4	Ca4	6079512	6084886	Ca_03638	5374	ATP-dependent DNA helicase Q-like 1	DNA recombination,cellular response to water deprivation,cellular response to cold	nucleus	nucleic acid binding,ATP binding,ATP-dependent helicase activity
Ca4	4477846	13724666	CaqFe4.4	Ca4	6093553	6094740	Ca_03637	1187	DUF1645 family protein
Ca4	4477846	13724666	CaqFe4.4	Ca4	6100978	6102435	Ca_03636	1457	pentatricopeptide repeat-containing protein At1g09190	RNA modification
Ca4	4477846	13724666	CaqFe4.4	Ca4	6105048	6109261	Ca_03635	4213	GTP-binding protein SAR1A	positive regulation of protein exit from endoplasmic reticulum,regulation of COPII vesicle coating	endoplasmic reticulum exit site,Golgi apparatus,COPII vesicle coat	GTP binding,GTPase activity
Ca4	4477846	13724666	CaqFe4.4	Ca4	6112656	6113012	Ca_03634	356	serine/threonine-protein phosphatase 7 long form homolog
Ca4	4477846	13724666	CaqFe4.4	Ca4	6114634	6115456	Ca_03633	822	universal stress family protein
Ca4	4477846	13724666	CaqFe4.4	Ca4	6117493	6120604	Ca_03632	3111	calreticulin-like protein	protein folding	endoplasmic reticulum	calcium ion binding,unfolded protein binding
Ca4	4477846	13724666	CaqFe4.4	Ca4	6134367	6135308	Ca_03631	941	RNA pseudouridine synthase	pseudouridine synthesis		RNA binding,pseudouridine synthase activity
Ca4	4477846	13724666	CaqFe4.4	Ca4	6137523	6140528	Ca_03630	3005	PREDICTED: uncharacterized protein LOC101511218
Ca4	4477846	13724666	CaqFe4.4	Ca4	6149241	6159101	Ca_03628	9860	Lon-related ATP-dependent protease, putative	protein quality control for misfolded or incompletely synthesized proteins,cellular response to oxidative stress,chaperone-mediated protein complex assembly,oxidation-dependent protein catabolic process	mitochondrial matrix	ATP-dependent peptidase activity,serine-type endopeptidase activity,ATP binding,sequence-specific DNA binding
Ca4	4477846	13724666	CaqFe4.4	Ca4	6163764	6165553	Ca_03627	1789	PREDICTED: uncharacterized protein LOC101510246
Ca4	4477846	13724666	CaqFe4.4	Ca4	6173496	6174416	Ca_03626	920	nicotianamine synthase-like protein	nicotianamine biosynthetic process		nicotianamine synthase activity
Ca4	4477846	13724666	CaqFe4.4	Ca4	6180250	6183347	Ca_03625	3097	homeobox protein knotted-1-like 1	regulation of transcription, DNA-templated	nucleus	sequence-specific DNA binding
Ca4	4477846	13724666	CaqFe4.4	Ca4	6220724	6224468	Ca_03623	3744	rab9 effector protein with kelch motif protein, putative
Ca4	4477846	13724666	CaqFe4.4	Ca4	6230357	6235131	Ca_03622	4774	solute carrier family 40 member 3, chloroplastic	cellular iron ion homeostasis,iron ion transmembrane transport	chloroplast envelope,integral component of membrane	iron ion transmembrane transporter activity
Ca4	4477846	13724666	CaqFe4.4	Ca4	6236335	6238522	Ca_03621	2187	high mobility group B protein 10-like		nucleus	DNA binding
Ca4	4477846	13724666	CaqFe4.4	Ca4	6245404	6246813	Ca_03620	1409	pentatricopeptide repeat-containing protein At2g44880-like
Ca4	4477846	13724666	CaqFe4.4	Ca4	6250675	6251265	Ca_03619	590	transcription factor bHLH149			protein dimerization activity
Ca4	4477846	13724666	CaqFe4.4	Ca4	6266703	6267118	Ca_03618	415	IGR motif protein
Ca4	4477846	13724666	CaqFe4.4	Ca4	6269011	6269187	Ca_03617	176	transmembrane protein, putative		integral component of membrane
Ca4	4477846	13724666	CaqFe4.4	Ca4	6279204	6284844	Ca_03615	5640	probable Xaa-Pro aminopeptidase 3	proteolysis		aminopeptidase activity,manganese ion binding
Ca4	4477846	13724666	CaqFe4.4	Ca4	6295388	6295897	Ca_03614	509	PREDICTED: uncharacterized protein LOC101504472
Ca4	4477846	13724666	CaqFe4.4	Ca4	6298621	6299730	Ca_03613	1109	DUF724 domain-containing protein 3-like
Ca4	4477846	13724666	CaqFe4.4	Ca4	6305078	6307038	Ca_03612	1960	putative pentatricopeptide repeat-containing protein At1g56570			zinc ion binding
Ca4	4477846	13724666	CaqFe4.4	Ca4	6308227	6312000	Ca_03611	3773	alkaline/neutral invertase A, mitochondrial-like	sucrose catabolic process	mitochondrion	sucrose alpha-glucosidase activity,glycopeptide alpha-N-acetylgalactosaminidase activity
Ca4	4477846	13724666	CaqFe4.4	Ca4	6314089	6316847	Ca_03610	2758	echidna-like protein	protein secretion,vesicle-mediated transport	integral component of Golgi membrane
Ca4	4477846	13724666	CaqFe4.4	Ca4	6325932	6327154	Ca_03609	1222	galactinol synthase	galactose metabolic process		inositol 3-alpha-galactosyltransferase activity
Ca4	4477846	13724666	CaqFe4.4	Ca4	6328406	6331313	Ca_03608	2907	ABC transporter I family member 20	response to karrikin		ATP binding,ATPase activity
Ca4	4477846	13724666	CaqFe4.4	Ca4	6338462	6339908	Ca_03607	1446	pyrrolidone-carboxylate peptidase	proteolysis	cytosol	pyroglutamyl-peptidase activity
Ca4	4477846	13724666	CaqFe4.4	Ca4	6343621	6344193	Ca_03606	572	zinc finger CCCH domain-containing protein 3			zinc ion binding
Ca4	4477846	13724666	CaqFe4.4	Ca4	6349312	6352378	Ca_03605	3066	glycogen synthase kinase-3 homolog MsK-1	protein phosphorylation		protein serine/threonine kinase activity,ATP binding
Ca4	4477846	13724666	CaqFe4.4	Ca4	6360104	6360394	Ca_03604	290	hypothetical protein L195_g035634
Ca4	4477846	13724666	CaqFe4.4	Ca4	6362550	6366614	Ca_03603	4064	probable receptor-like protein kinase At5g18500	protein phosphorylation	integral component of membrane	protein kinase activity,ATP binding
Ca4	4477846	13724666	CaqFe4.4	Ca4	6387118	6389269	Ca_03602	2151	carbohydrate-binding X8 domain protein
Ca4	4477846	13724666	CaqFe4.4	Ca4	6390289	6394129	Ca_03601	3840	myosin-11-like isoform X1		nuclear envelope
Ca4	4477846	13724666	CaqFe4.4	Ca4	6398757	6400910	Ca_03600	2153	pentatricopeptide repeat-containing protein At1g63330-like
Ca4	4477846	13724666	CaqFe4.4	Ca4	6404011	6404814	Ca_03599	803	DNA-binding protein
Ca4	4477846	13724666	CaqFe4.4	Ca4	6427327	6428676	Ca_03598	1349	isopenicillin N epimerase-like protein			catalytic activity,zinc ion binding
Ca4	4477846	13724666	CaqFe4.4	Ca4	6460525	6463756	Ca_03597	3231	aspartic proteinase-like isoform X2	proteolysis,lipid metabolic process		aspartic-type endopeptidase activity
Ca4	4477846	13724666	CaqFe4.4	Ca4	6469428	6469691	Ca_03596	263	hypothetical protein glysoja_035489
Ca4	4477846	13724666	CaqFe4.4	Ca4	6472496	6472765	Ca_03595	269	hypothetical protein glysoja_035489
Ca4	4477846	13724666	CaqFe4.4	Ca4	6476593	6476865	Ca_03594	272	hypothetical protein MTR_0187s0030
Ca4	4477846	13724666	CaqFe4.4	Ca4	6481264	6481530	Ca_03593	266	hypothetical protein MTR_1g484990
Ca4	4477846	13724666	CaqFe4.4	Ca4	6489399	6489872	Ca_03592	473	agamous-like MADS-box protein AGL80	positive regulation of transcription by RNA polymerase II	nucleus	proximal promoter sequence-specific DNA binding,protein dimerization activity,transcription factor activity, RNA polymerase II proximal promoter sequence-specific DNA binding
Ca4	4477846	13724666	CaqFe4.4	Ca4	6506380	6510106	Ca_03591	3726	transcription factor PIF3 isoform X1			protein dimerization activity
Ca4	4477846	13724666	CaqFe4.4	Ca4	6511536	6516695	Ca_03590	5159	histone acetyltransferase KAT6A			transferase activity
Ca4	4477846	13724666	CaqFe4.4	Ca4	6544495	6545942	Ca_03589	1447	myb transcription factor			DNA binding
Ca4	4477846	13724666	CaqFe4.4	Ca4	6589891	6593458	Ca_03586	3567	protein NRT1/ PTR FAMILY 4.5-like	oligopeptide transmembrane transport,proton transmembrane transport	integral component of membrane	peptide:proton symporter activity,oligopeptide transmembrane transporter activity
Ca4	4477846	13724666	CaqFe4.4	Ca4	6610240	6613945	Ca_03585	3705	flap endonuclease 1 isoform X2	base-excision repair,DNA replication, removal of RNA primer,nucleic acid phosphodiester bond hydrolysis	nucleoplasm,nucleolus,mitochondrion	magnesium ion binding,DNA binding,5'-3' exonuclease activity,5'-flap endonuclease activity
Ca4	4477846	13724666	CaqFe4.4	Ca4	6619531	6621584	Ca_03584	2053	rhicadhesin receptor		extracellular region	manganese ion binding,nutrient reservoir activity
Ca4	4477846	13724666	CaqFe4.4	Ca4	6622285	6626422	Ca_03583	4137	probable glutamate--tRNA ligase, cytoplasmic	glutamyl-tRNA aminoacylation	cytoplasm	glutamate-tRNA ligase activity,ATP binding
Ca4	4477846	13724666	CaqFe4.4	Ca4	6627838	6632951	Ca_03582	5113	phytochrome A	phosphorelay signal transduction system,regulation of transcription, DNA-templated,detection of visible light,red, far-red light phototransduction,protein-tetrapyrrole linkage,protein-chromophore linkage,signal transduction by protein phosphorylation	intracellular	phosphorelay sensor kinase activity,photoreceptor activity,protein homodimerization activity
Ca4	4477846	13724666	CaqFe4.4	Ca4	6663341	6666991	Ca_03581	3650	probable glutamate--tRNA ligase, cytoplasmic	glutamyl-tRNA aminoacylation	cytoplasm	glutamate-tRNA ligase activity,ATP binding
Ca4	4477846	13724666	CaqFe4.4	Ca4	6668552	6672697	Ca_03580	4145	DEAD-box ATP-dependent RNA helicase 3, chloroplastic isoform X2		nucleus	RNA binding,helicase activity,ATP binding,zinc ion binding
Ca4	4477846	13724666	CaqFe4.4	Ca4	6673751	6674602	Ca_03579	851	pentatricopeptide repeat-containing protein At4g38150-like		ribosome
Ca4	4477846	13724666	CaqFe4.4	Ca4	6689645	6692305	Ca_03577	2660	pumilio-like protein			RNA binding
Ca4	4477846	13724666	CaqFe4.4	Ca4	6707574	6708277	Ca_03575	703	knotted 1-binding protein
Ca4	4477846	13724666	CaqFe4.4	Ca4	6712370	6714327	Ca_03574	1957	putative expansin-A17	plant-type cell wall organization,lateral root formation	extracellular region,cell wall,integral component of membrane
Ca4	4477846	13724666	CaqFe4.4	Ca4	6715365	6717336	Ca_03573	1971	hepatocellular carcinoma-associated antigen 59
Ca4	4477846	13724666	CaqFe4.4	Ca4	6720214	6721297	Ca_03572	1083	germin-like protein subfamily 2 member 4		extracellular region	manganese ion binding,nutrient reservoir activity
Ca4	4477846	13724666	CaqFe4.4	Ca4	6722670	6728478	Ca_03571	5808	protein phosphatase 2C 32-like isoform X1	protein dephosphorylation		protein serine/threonine phosphatase activity
Ca4	4477846	13724666	CaqFe4.4	Ca4	6735420	6738618	Ca_03570	3198	polyketide cyclase/dehydrase and lipid transporter		chloroplast
Ca4	4477846	13724666	CaqFe4.4	Ca4	6740960	6743341	Ca_03569	2381	peptidyl-prolyl cis-trans isomerase cyp20 chloroplastic-like	protein peptidyl-prolyl isomerization,protein folding		peptidyl-prolyl cis-trans isomerase activity
Ca4	4477846	13724666	CaqFe4.4	Ca4	6743749	6745243	Ca_03568	1494	haloacid dehalogenase-like hydrolase			hydrolase activity
Ca4	4477846	13724666	CaqFe4.4	Ca4	6753896	6755374	Ca_03566	1478	aarF domain-containing protein kinase 4	ubiquinone biosynthetic process,phosphorylation		kinase activity
Ca4	4477846	13724666	CaqFe4.4	Ca4	6758143	6761799	Ca_03565	3656	pectin acetylesterase 6-like	cell wall organization	extracellular region,plant-type cell wall	pectin acetylesterase activity
Ca4	4477846	13724666	CaqFe4.4	Ca4	6778121	6778531	Ca_03563	410	probable WRKY transcription factor 71	regulation of transcription, DNA-templated	nucleus	DNA-binding transcription factor activity,sequence-specific DNA binding
Ca4	4477846	13724666	CaqFe4.4	Ca4	6792745	6796758	Ca_03562	4013	cytochrome P450 family 709 protein	oxidation-reduction process	integral component of membrane	monooxygenase activity,iron ion binding,oxidoreductase activity, acting on paired donors, with incorporation or reduction of molecular oxygen,heme binding
Ca4	4477846	13724666	CaqFe4.4	Ca4	6801513	6807020	Ca_03560	5507	PREDICTED: uncharacterized protein LOC101514448	meiotic cell cycle
Ca4	4477846	13724666	CaqFe4.4	Ca4	6820282	6821267	Ca_03558	985	auxin-responsive protein IAA30-like	regulation of transcription, DNA-templated,auxin-activated signaling pathway	nucleus
Ca4	4477846	13724666	CaqFe4.4	Ca4	6823211	6825902	Ca_03557	2691	protein S-acyltransferase 18		integral component of membrane	protein-cysteine S-palmitoyltransferase activity
Ca4	4477846	13724666	CaqFe4.4	Ca4	6840422	6841792	Ca_03555	1370	L-cysteine desulfhydrase	L-cysteine catabolic process to pyruvate	cytosol	L-cysteine desulfhydrase activity
Ca4	4477846	13724666	CaqFe4.4	Ca4	6849645	6855064	Ca_03554	5419	ABC transporter B family member 21-like	transmembrane transport	integral component of membrane	ATP binding,ATPase activity, coupled to transmembrane movement of substances
Ca4	4477846	13724666	CaqFe4.4	Ca4	6870572	6873140	Ca_03553	2568	PREDICTED: uncharacterized protein LOC101490152
Ca4	4477846	13724666	CaqFe4.4	Ca4	6879266	6879583	Ca_03552	317	protein RADIALIS-like 3			DNA binding
Ca4	4477846	13724666	CaqFe4.4	Ca4	6883179	6884984	Ca_03551	1805	pectinesterase/pectinesterase inhibitor	cell wall modification,negative regulation of catalytic activity,pectin catabolic process	cell wall	enzyme inhibitor activity,pectinesterase activity,aspartyl esterase activity
Ca4	4477846	13724666	CaqFe4.4	Ca4	6888347	6890155	Ca_03550	1808	pectinesterase/pectinesterase inhibitor	cell wall modification,negative regulation of catalytic activity,pectin catabolic process	cell wall	pectinesterase activity,aspartyl esterase activity,pectinesterase inhibitor activity
Ca4	4477846	13724666	CaqFe4.4	Ca4	6894440	6896945	Ca_03549	2505	pto-interacting protein 1-like	protein phosphorylation		protein serine/threonine kinase activity,ATP binding
Ca4	4477846	13724666	CaqFe4.4	Ca4	6922129	6923238	Ca_03547	1109	autophagy-related protein 8i-like	autophagy	cytoplasm
Ca4	4477846	13724666	CaqFe4.4	Ca4	6931957	6933705	Ca_03545	1748	transmembrane protein, putative		integral component of membrane
Ca4	4477846	13724666	CaqFe4.4	Ca4	6935053	6940117	Ca_03544	5064	polyketide cyclase/dehydrase and lipid transporter		integral component of membrane
Ca4	4477846	13724666	CaqFe4.4	Ca4	6941575	6944021	Ca_03543	2446	protein phosphatase 2C-like protein	protein dephosphorylation		protein serine/threonine phosphatase activity,metal ion binding
Ca4	4477846	13724666	CaqFe4.4	Ca4	6952862	6955827	Ca_03542	2965	glycogen synthase kinase-3 homolog MsK-2	protein phosphorylation		protein serine/threonine kinase activity,ATP binding
Ca4	4477846	13724666	CaqFe4.4	Ca4	6959317	6961261	Ca_03541	1944	polygalacturonase At1g48100	carbohydrate metabolic process,cell wall organization	extracellular region	polygalacturonase activity
Ca4	4477846	13724666	CaqFe4.4	Ca4	6970951	6971292	Ca_03540	341	protein NIM1-INTERACTING 1-like	regulation of systemic acquired resistance
Ca4	4477846	13724666	CaqFe4.4	Ca4	6973936	6974304	Ca_03539	368	protein NIM1-INTERACTING 1-like	regulation of systemic acquired resistance
Ca4	4477846	13724666	CaqFe4.4	Ca4	6979998	6981985	Ca_03538	1987	ADP-ribosylation factor	intracellular protein transport,vesicle-mediated transport	plastid	GTP binding
Ca4	4477846	13724666	CaqFe4.4	Ca4	6983289	6984797	Ca_03537	1508	putative pentatricopeptide repeat-containing protein At1g02420
Ca4	4477846	13724666	CaqFe4.4	Ca4	6989248	6990335	Ca_03536	1087	myb transcription factor	response to water deprivation,response to salt stress,response to ethylene,response to abscisic acid,response to salicylic acid,cellular response to phosphate starvation,positive regulation of transcription, DNA-templated,response to cadmium ion	nucleus	RNA polymerase II proximal promoter sequence-specific DNA binding,calmodulin binding
Ca4	4477846	13724666	CaqFe4.4	Ca4	7002357	7003304	Ca_03535	947	myb transcription factor			DNA binding
Ca4	4477846	13724666	CaqFe4.4	Ca4	7013387	7018531	Ca_03533	5144	plant gibberellin 2-oxidase	response to red or far red light,gibberellin biosynthetic process,gibberellin catabolic process,oxidation-reduction process		metal ion binding,C-19 gibberellin 2-beta-dioxygenase activity
Ca4	4477846	13724666	CaqFe4.4	Ca4	7066916	7071163	Ca_03530	4247	pre-mRNA splicing factor ATP-dependent RNA helicase			helicase activity,ATP binding
Ca4	4477846	13724666	CaqFe4.4	Ca4	7085042	7086610	Ca_03529	1568	glycerol-3-phosphate acyltransferase		integral component of membrane	transferase activity, transferring acyl groups
Ca4	4477846	13724666	CaqFe4.4	Ca4	7096780	7099125	Ca_03528	2345	transmembrane protein, putative		integral component of membrane
Ca4	4477846	13724666	CaqFe4.4	Ca4	7104027	7104617	Ca_03527	590	werner syndrome-like exonuclease-like protein	nucleic acid phosphodiester bond hydrolysis		nucleic acid binding,3'-5' exonuclease activity
Ca4	4477846	13724666	CaqFe4.4	Ca4	7108873	7109622	Ca_03526	749	werner syndrome-like exonuclease-like protein
Ca4	4477846	13724666	CaqFe4.4	Ca4	7113829	7114440	Ca_03525	611	werner syndrome-like exonuclease-like protein
Ca4	4477846	13724666	CaqFe4.4	Ca4	7120661	7122202	Ca_03524	1541	WRKY family transcription factor	regulation of transcription, DNA-templated	nucleus	DNA-binding transcription factor activity,sequence-specific DNA binding
Ca4	4477846	13724666	CaqFe4.4	Ca4	7134310	7141121	Ca_03523	6811	heme-binding protein		endosome,trans-Golgi network,integral component of membrane	heme binding
Ca4	4477846	13724666	CaqFe4.4	Ca4	7144608	7146987	Ca_03521	2379	D27 family protein, putative			isomerase activity
Ca4	4477846	13724666	CaqFe4.4	Ca4	7152752	7156077	Ca_03520	3325	receptor-like serine/threonine-protein kinase At3g01300 isoform X3	protein phosphorylation	integral component of membrane	protein kinase activity,ATP binding
Ca4	4477846	13724666	CaqFe4.4	Ca4	7157356	7158126	Ca_03519	770	plant invertase/pectin methylesterase inhibitor	negative regulation of catalytic activity		pectinesterase activity,pectinesterase inhibitor activity
Ca4	4477846	13724666	CaqFe4.4	Ca4	7161360	7165822	Ca_03518	4462	ATP-dependent Clp protease proteolytic subunit 5, chloroplastic-like	proteolysis		serine-type endopeptidase activity
Ca4	4477846	13724666	CaqFe4.4	Ca4	7178632	7179516	Ca_03517	884	transmembrane protein, putative		integral component of membrane
Ca4	4477846	13724666	CaqFe4.4	Ca4	7183369	7190888	Ca_03516	7519	histone-lysine N-methyltransferase EZA1-like isoform X2	histone lysine methylation	PcG protein complex	histone-lysine N-methyltransferase activity
Ca4	4477846	13724666	CaqFe4.4	Ca4	7192710	7195712	Ca_03515	3002	calcium-dependent phosphotriesterase superfamily protein		integral component of membrane
Ca4	4477846	13724666	CaqFe4.4	Ca4	7202062	7202256	Ca_03514	194	cytochrome c oxidase subunit 5C-2		mitochondrial respiratory chain,integral component of membrane
Ca4	4477846	13724666	CaqFe4.4	Ca4	7205203	7205601	Ca_03513	398	calvin cycle protein CP12-1
Ca4	4477846	13724666	CaqFe4.4	Ca4	7211526	7211951	Ca_03512	425	bZIP transcription factor 53	regulation of transcription, DNA-templated		DNA-binding transcription factor activity
Ca4	4477846	13724666	CaqFe4.4	Ca4	7253025	7255985	Ca_03509	2960	histidine kinase 1	phosphorelay signal transduction system,signal transduction by protein phosphorylation	intracellular,integral component of membrane	phosphorelay sensor kinase activity
Ca4	4477846	13724666	CaqFe4.4	Ca4	7266076	7269066	Ca_03508	2990	RING/FYVE/PHD zinc finger protein		integral component of membrane	zinc ion binding,ligase activity
Ca4	4477846	13724666	CaqFe4.4	Ca4	7280428	7281058	Ca_03507	630	universal stress protein A-like protein
Ca4	4477846	13724666	CaqFe4.4	Ca4	7283260	7283850	Ca_03506	590	multidrug resistance protein ABC transporter family protein
Ca4	4477846	13724666	CaqFe4.4	Ca4	7313183	7315544	Ca_03505	2361	DNAJ heat shock amino-terminal domain protein
Ca4	4477846	13724666	CaqFe4.4	Ca4	7328607	7329611	Ca_03504	1004	pentatricopeptide repeat-containing protein At2g44880-like
Ca4	4477846	13724666	CaqFe4.4	Ca4	7340775	7342848	Ca_03502	2073	transmembrane protein 205		integral component of membrane
Ca4	4477846	13724666	CaqFe4.4	Ca4	7348257	7351538	Ca_03501	3281	alpha/beta fold hydrolase	lipid metabolic process	integral component of membrane	hydrolase activity
Ca4	4477846	13724666	CaqFe4.4	Ca4	7367851	7369876	Ca_03500	2025	transcription initiation factor TFIID subunit 13-like	translational initiation,regulation of transcription by RNA polymerase II	transcription factor TFIID complex	DNA binding,translation initiation factor activity,transcription coregulator activity,protein heterodimerization activity
Ca4	4477846	13724666	CaqFe4.4	Ca4	7378365	7384652	Ca_03498	6287	transcription factor MYB12-like			DNA binding
Ca4	4477846	13724666	CaqFe4.4	Ca4	7394903	7396972	Ca_03497	2069	PREDICTED: uncharacterized protein LOC101508750
Ca4	4477846	13724666	CaqFe4.4	Ca4	7407907	7416944	Ca_03496	9037	CTP synthase	glutamine metabolic process,'de novo' CTP biosynthetic process		CTP synthase activity,ATP binding
Ca4	4477846	13724666	CaqFe4.4	Ca4	7418502	7419020	Ca_03495	518	DUF761 domain protein
Ca4	4477846	13724666	CaqFe4.4	Ca4	7423728	7424357	Ca_03494	629	PREDICTED: uncharacterized protein LOC101509716
Ca4	4477846	13724666	CaqFe4.4	Ca4	7425983	7426294	Ca_03493	311	DUF3511 domain protein
Ca4	4477846	13724666	CaqFe4.4	Ca4	7427308	7427562	Ca_03492	254	hypothetical protein MTR_1g087740
Ca4	4477846	13724666	CaqFe4.4	Ca4	7443203	7446206	Ca_03490	3003	kynurenine--oxoglutarate transaminase 1-like	biosynthetic process		catalytic activity,pyridoxal phosphate binding
Ca4	4477846	13724666	CaqFe4.4	Ca4	7449408	7449839	Ca_03489	431	carrier protein, putative
Ca4	4477846	13724666	CaqFe4.4	Ca4	7454864	7460054	Ca_03488	5190	transcriptional regulator family protein, putative	regulation of transcription, DNA-templated	nucleus
Ca4	4477846	13724666	CaqFe4.4	Ca4	7471601	7473607	Ca_03487	2006	DUF789 family protein
Ca4	4477846	13724666	CaqFe4.4	Ca4	7493983	7499371	Ca_03486	5388	substrate carrier family protein	transmembrane transport	integral component of membrane	transmembrane transporter activity
Ca4	4477846	13724666	CaqFe4.4	Ca4	7526565	7534318	Ca_03484	7753	fumarate hydratase 1, mitochondrial	tricarboxylic acid cycle,fumarate metabolic process,malate metabolic process	mitochondrion,tricarboxylic acid cycle enzyme complex	fumarate hydratase activity
Ca4	4477846	13724666	CaqFe4.4	Ca4	7536998	7538834	Ca_03483	1836	60S ribosomal protein L19	translation	cytosolic large ribosomal subunit	structural constituent of ribosome
Ca4	4477846	13724666	CaqFe4.4	Ca4	7548012	7549021	Ca_03482	1009	ethylene response factor	regulation of transcription, DNA-templated	nucleus	DNA binding,DNA-binding transcription factor activity
Ca4	4477846	13724666	CaqFe4.4	Ca4	7560888	7561897	Ca_03481	1009	ethylene response factor	regulation of transcription, DNA-templated	nucleus	DNA binding,DNA-binding transcription factor activity
Ca4	4477846	13724666	CaqFe4.4	Ca4	7564123	7565679	Ca_03480	1556	serine/threonine-protein phosphatase 7 long form homolog
Ca4	4477846	13724666	CaqFe4.4	Ca4	7577390	7579161	Ca_03479	1771	pollen Ole e I family allergen
Ca4	4477846	13724666	CaqFe4.4	Ca4	7581617	7582966	Ca_03478	1349	proline-rich protein 3-like
Ca4	4477846	13724666	CaqFe4.4	Ca4	7587230	7588599	Ca_03477	1369	transmembrane protein, putative		integral component of membrane
Ca4	4477846	13724666	CaqFe4.4	Ca4	7589662	7592128	Ca_03476	2466	exopolygalacturonase clone GBGE184	carbohydrate metabolic process,cell wall organization	extracellular region,plant-type cell wall	polygalacturonase activity,galacturan 1,4-alpha-galacturonidase activity
Ca4	4477846	13724666	CaqFe4.4	Ca4	7594640	7599865	Ca_03475	5225	sucrose synthase 2	sucrose metabolic process		sucrose synthase activity
Ca4	4477846	13724666	CaqFe4.4	Ca4	7607063	7609530	Ca_03474	2467	endoglucanase 17	cellulose catabolic process		cellulase activity
Ca4	4477846	13724666	CaqFe4.4	Ca4	7688630	7689115	Ca_03473	485	PREDICTED: uncharacterized protein LOC101515328
Ca4	4477846	13724666	CaqFe4.4	Ca4	7698383	7698874	Ca_03472	491	DUF538 family protein
Ca4	4477846	13724666	CaqFe4.4	Ca4	7705656	7706387	Ca_03471	731	late embryogenesis abundant protein		mitochondrion
Ca4	4477846	13724666	CaqFe4.4	Ca4	7708295	7708960	Ca_03470	665	pentatricopeptide repeat-containing protein At2g44880-like
Ca4	4477846	13724666	CaqFe4.4	Ca4	7736137	7742278	Ca_03468	6141	gamma-tubulin complex component 4 homolog	microtubule nucleation	spindle pole,cytoplasm,microtubule organizing center,microtubule	gamma-tubulin binding
Ca4	4477846	13724666	CaqFe4.4	Ca4	7744336	7748089	Ca_03467	3753	photolyase/blue-light receptor PHR2			lyase activity
Ca4	4477846	13724666	CaqFe4.4	Ca4	7754804	7759162	Ca_03466	4358	magnesium/proton exchanger	transmembrane transport	integral component of membrane
Ca4	4477846	13724666	CaqFe4.4	Ca4	7768662	7769885	Ca_03464	1223	60S ribosomal protein L22-2-like	translation	ribosome	structural constituent of ribosome
Ca4	4477846	13724666	CaqFe4.4	Ca4	7770136	7772009	Ca_03463	1873	outer envelope pore protein 16-4, chloroplastic	protein import into mitochondrial inner membrane	integral component of membrane,TIM22 mitochondrial import inner membrane insertion complex
Ca4	4477846	13724666	CaqFe4.4	Ca4	7773394	7777610	Ca_03462	4216	caffeoylshikimate esterase-like isoform X1			hydrolase activity
Ca4	4477846	13724666	CaqFe4.4	Ca4	7778635	7782060	Ca_03461	3425	UDP-glucuronic acid decarboxylase-like protein		integral component of membrane
Ca4	4477846	13724666	CaqFe4.4	Ca4	7794021	7794617	Ca_03460	596	plant invertase/pectin methylesterase inhibitor	negative regulation of catalytic activity		enzyme inhibitor activity
Ca4	4477846	13724666	CaqFe4.4	Ca4	7801451	7805076	Ca_03458	3625	PREDICTED: uncharacterized protein LOC101493408
Ca4	4477846	13724666	CaqFe4.4	Ca4	7819599	7824034	Ca_03457	4435	hydroxyisourate hydrolase-like isoform X2	carbohydrate metabolic process,purine nucleobase metabolic process,urate catabolic process	peroxisomal membrane,integral component of membrane	beta-glucosidase activity,hydroxyisourate hydrolase activity,scopolin beta-glucosidase activity
Ca4	4477846	13724666	CaqFe4.4	Ca4	7834572	7835673	Ca_03455	1101	universal stress family protein
Ca4	4477846	13724666	CaqFe4.4	Ca4	7836929	7840328	Ca_03454	3399	E3 ubiquitin-protein ligase BAH1-like protein			ligase activity,metal ion binding
Ca4	4477846	13724666	CaqFe4.4	Ca4	7841207	7841930	Ca_03453	723	ribosome biogenesis protein Nop16
Ca4	4477846	13724666	CaqFe4.4	Ca4	7843353	7844752	Ca_03452	1399	serine/threonine-protein phosphatase 7 long form homolog	cell morphogenesis		ATP binding,transferase activity
Ca4	4477846	13724666	CaqFe4.4	Ca4	7850612	7857310	Ca_03451	6698	ABC transporter C family member 4-like	transmembrane transport	plant-type vacuole,vacuolar membrane,integral component of membrane	ATP binding,ATPase activity, coupled to transmembrane movement of substances
Ca4	4477846	13724666	CaqFe4.4	Ca4	7866185	7868736	Ca_03450	2551	CS domain protein
Ca4	4477846	13724666	CaqFe4.4	Ca4	7870646	7872539	Ca_03449	1893	sm-like protein LSM4	mRNA splicing, via spliceosome,nuclear-transcribed mRNA catabolic process
Ca4	4477846	13724666	CaqFe4.4	Ca4	7917325	7918979	Ca_03445	1654	heat shock factor-binding protein	negative regulation of nucleic acid-templated transcription		transcription corepressor activity
Ca4	4477846	13724666	CaqFe4.4	Ca4	7924564	7927594	Ca_03444	3030	putative indole-3-acetic acid-amido synthetase GH3.9
Ca4	4477846	13724666	CaqFe4.4	Ca4	7929337	7929540	Ca_03443	203	PREDICTED: uncharacterized protein LOC101498928
Ca4	4477846	13724666	CaqFe4.4	Ca4	7931023	7931926	Ca_03442	903	glutathione S-transferase, amino-terminal domain protein			transferase activity
Ca4	4477846	13724666	CaqFe4.4	Ca4	7934617	7935516	Ca_03441	899	glutathione S-transferase f13			transferase activity
Ca4	4477846	13724666	CaqFe4.4	Ca4	7948224	7948652	Ca_03440	428	nuclear transcription factor Y subunit B-5	positive regulation of transcription, DNA-templated	nucleus	sequence-specific DNA binding,protein heterodimerization activity
Ca4	4477846	13724666	CaqFe4.4	Ca4	7958134	7959190	Ca_03439	1056	metal tolerance-like protein	cation transmembrane transport	integral component of membrane	cation transmembrane transporter activity
Ca4	4477846	13724666	CaqFe4.4	Ca4	7959705	7960821	Ca_03438	1116	metal tolerance-like protein	cation transmembrane transport	integral component of membrane	cation transmembrane transporter activity
Ca4	4477846	13724666	CaqFe4.4	Ca4	7970746	7974830	Ca_03436	4084	zinc finger CCCH domain-containing protein 32 isoform X1			metal ion binding
Ca4	4477846	13724666	CaqFe4.4	Ca4	7980756	7984565	Ca_03435	3809	BTB/POZ domain-containing protein At1g03010 isoform X1
Ca4	4477846	13724666	CaqFe4.4	Ca4	7988025	7988351	Ca_03434	326	monothiol glutaredoxin-S6-like	electron transport chain,cell redox homeostasis	cell	electron transfer activity,protein disulfide oxidoreductase activity
Ca4	4477846	13724666	CaqFe4.4	Ca4	7998491	7998796	Ca_03433	305	monothiol glutaredoxin-S2 protein	electron transport chain,cell redox homeostasis	cell	protein binding,electron transfer activity,protein disulfide oxidoreductase activity
Ca4	4477846	13724666	CaqFe4.4	Ca4	8004972	8005280	Ca_03432	308	glutaredoxin-C1 protein	electron transport chain,cell redox homeostasis	cell	protein binding,electron transfer activity,protein disulfide oxidoreductase activity
Ca4	4477846	13724666	CaqFe4.4	Ca4	8013620	8013919	Ca_03431	299	monothiol glutaredoxin-S2 protein	electron transport chain,cell redox homeostasis	cell	electron transfer activity,protein disulfide oxidoreductase activity
Ca4	4477846	13724666	CaqFe4.4	Ca4	8024643	8027241	Ca_03430	2598	transport inhibitor response-like protein
Ca4	4477846	13724666	CaqFe4.4	Ca4	8049371	8051997	Ca_03429	2626	tubby-like F-box protein 3-like	response to fungus,response to salt stress,response to hydrogen peroxide,protein localization to cilium,cellular response to osmotic stress	nucleus,cytosol,plasma membrane,cilium,plastid	phosphatidylinositol binding
Ca4	4477846	13724666	CaqFe4.4	Ca4	8063333	8063662	Ca_03427	329	classical arabinogalactan protein 26		integral component of membrane
Ca4	4477846	13724666	CaqFe4.4	Ca4	8081209	8082667	Ca_03425	1458	U1 small nuclear ribonucleoprotein C	spliceosomal snRNP assembly,mRNA 5'-splice site recognition	commitment complex,U1 snRNP,U2-type prespliceosome	mRNA binding,zinc ion binding,U1 snRNA binding,pre-mRNA 5'-splice site binding
Ca4	4477846	13724666	CaqFe4.4	Ca4	8086832	8090134	Ca_03424	3302	mitochondrial substrate carrier family protein ucpB	transmembrane transport	integral component of membrane	transmembrane transporter activity
[truncated: 5,499 more rows]
